# Supplementary material for: CLIP-based multimodal endorectal ultrasound enhances prediction of neoadjuvant chemoradiotherapy response in locally advanced rectal cancer
Source: PLoS One. 2024 Dec 11;19(12):e0315339. doi: 10.1371/journal.pone.0315339 (PMC11633952; doi:10.1371/journal.pone.0315339)
Supplement: S1 Table — (XLSX) [file pone.0315339.s001.xlsx]

## Sheet: RN50
ID	uT	TRG	Gender	Age	IF_1	IF_2	IF_3	IF_4	IF_5	IF_6	IF_7	IF_8	IF_9	IF_10	IF_11	IF_12	IF_13	IF_14	IF_15	IF_16	IF_17	IF_18	IF_19	IF_20	IF_21	IF_22	IF_23	IF_24	IF_25	IF_26	IF_27	IF_28	IF_29	IF_30	IF_31	IF_32	IF_33	IF_34	IF_35	IF_36	IF_37	IF_38	IF_39	IF_40	IF_41	IF_42	IF_43	IF_44	IF_45
1	3	1	1	46	0.01784	-0.006298	0.01944	0.03668	-0.032	0.0259	0.011375	0.04007	0.01416	0.0674	0.001162	0.001719	0.01123	0.001301	-0.02843	-0.00848	-0.01901	-0.04166	0.007553	-0.001894	-0.01247	-0.01869	0.02438	0.003286	0.005054	-0.03476	-0.012115	0.01723	-0.02443	-0.00786	0.007652	0.0335	-0.03748	-0.006916	-0.01126	-0.005352	0.010086	0.01625	0.0154	0.00334	-0.003138	0.04382	-0.01775	-0.01715	0.02786
2	3	2	0	72	0.0177	-0.007404	0.01982	0.02757	-0.03096	0.02983	0.0214	0.04846	0.005474	0.04037	0.00951	-0.006454	0.000641	-0.007484	-0.02473	-0.005955	-0.01413	-0.02863	0.011925	-0.001415	-0.02367	-0.007145	0.0258	0.01674	-0.01236	-0.0367	-0.008995	0.01366	-0.02957	-0.015205	0.0007715	0.05182	-0.0341	-0.004524	-0.01289	-0.0146	0.02261	0.01778	0.02518	0.001819	-0.0074	0.04474	-0.02638	-0.02698	0.0216
3	3	2	1	70	0.01447	-0.0049	0.01411	0.02142	-0.04428	0.02736	0.00908	0.05338	0.01154	0.0433	0.005802	0.01194	0.02124	-0.002863	-0.02109	-0.00799	-0.02184	-0.03317	0.007294	0.00913	-0.02377	-0.00932	0.01898	0.013954	0.003412	-0.0226	-0.02493	0.02959	-0.02777	-0.015236	-0.00428	0.04315	-0.0482	0.001554	-0.02101	-0.009995	0.006268	0.010925	0.02594	0.001212	-0.0002995	0.03964	-0.02655	-0.01851	0.02335
4	3	3	0	69	0.01598	-0.01235	0.01247	0.0251	-0.0397	0.02454	0.00408	0.04352	0.02089	0.03543	0.00394	0.002516	0.01493	-0.002867	-0.02505	-0.00585	-0.02097	-0.03995	0.002874	0.005356	-0.02876	-0.002148	0.01782	0.01003	0.013374	-0.02185	-0.02267	0.03223	-0.03687	-0.01852	-0.00516	0.0428	-0.0451	0.004086	-0.0316	-0.014366	0.0036	0.007217	0.02151	0.001738	-0.002481	0.04956	-0.02054	-0.011566	0.02216
5	4	3	1	68	0.01611	-0.00059	0.02074	0.02605	-0.03738	0.02528	0.002535	0.0393	0.01657	0.0199	0.01078	0.006306	0.00846	-0.01015	-0.02623	-0.00613	-0.0181	-0.04593	0.00552	0.003773	-0.02821	-0.002525	0.0235	0.002304	0.01386	-0.03052	-0.01749	0.02533	-0.03384	-0.01473	-0.0003397	0.04156	-0.04337	0.007996	-0.02596	-0.00886	0.00995	0.02322	0.02223	0.00575	-0.00712	0.05585	-0.02446	-0.00745	0.02556
6	3	2	1	52	0.02249	-0.01559	0.01253	0.0269	-0.02493	0.02097	0.0175	0.04184	0.01222	0.06134	-0.002855	-4.71e-05	0.012436	0.0094	-0.0252	-0.00888	-0.01958	-0.03293	0.00815	0.01046	-0.0121	-0.01089	0.02159	0.02469	0.001177	-0.02103	-0.01013	0.02249	-0.02887	-0.01376	-0.007668	0.04584	-0.04816	-0.007362	-0.02684	-0.00504	0.006584	0.0192	0.01654	0.003994	-0.000434	0.03387	-0.02487	-0.01627	0.02544
7	3	2	1	53	0.02592	-0.01688	0.01826	0.02567	-0.03093	0.0364	0.01228	0.04092	0.01048	0.0425	0.005383	0.00676	0.01214	-0.003872	-0.03696	-0.002956	-0.014595	-0.03888	0.006382	0.00857	-0.01405	-0.010185	0.03165	0.010574	-0.003653	-0.02945	-0.01195	0.01982	-0.02597	-0.007175	-0.00835	0.0473	-0.04605	-0.01169	-0.0204	-0.009766	0.007027	0.02524	0.0177	0.013275	-0.005615	0.04462	-0.02013	-0.01663	0.02605
8	3	0	1	45	0.01778	-0.01408	0.01588	0.0322	-0.03087	0.0348	0.01576	0.0442	0.0148	0.04395	0.0002766	0.004562	0.001598	0.0001955	-0.026	-0.008125	-0.01935	-0.0355	0.01141	0.00702	-0.03	-0.007107	0.02602	0.0157	-0.00881	-0.03008	-0.00506	0.0261	-0.02419	-0.002577	-0.00624	0.0476	-0.0371	-0.00803	-0.01886	-0.0142	0.01593	0.02199	0.0267	0.009224	-0.001221	0.05432	-0.02866	-0.0234	0.03436
9	3	2	0	35	0.022	-0.010864	0.01397	0.026	-0.03102	0.0337	0.01343	0.0356	0.01566	0.04703	0.0043	0.003056	-0.0006404	-0.005272	-0.02707	-0.002459	-0.01701	-0.034	0.004337	0.003784	-0.02419	-0.004227	0.02954	0.01123	-0.00668	-0.02834	-0.01505	0.0177	-0.02896	-0.00408	-0.00998	0.04794	-0.03973	-0.00816	-0.01955	-0.011284	0.009445	0.01758	0.02231	0.01223	-0.0005665	0.0523	-0.02611	-0.02129	0.027
10	3	2	1	66	0.01955	-0.00845	0.02281	0.03204	-0.03268	0.02676	0.01645	0.05032	0.00963	0.0525	0.000984	0.01082	0.01221	-0.0003574	-0.03186	-0.008606	-0.01587	-0.03662	0.00871	0.003485	-0.01291	-0.00682	0.02402	0.01334	0.007584	-0.0334	-0.003777	0.02348	-0.0207	-0.01288	-0.004093	0.04266	-0.04184	-0.00791	-0.013664	-0.00958	0.007202	0.014336	0.01501	0.003145	0.002464	0.03455	-0.0237	-0.01888	0.02692
11	3	0	1	72	0.014824	-0.002674	0.010284	0.02559	-0.04056	0.02982	-0.00263	0.0372	0.02441	0.02008	0.00643	0.00798	0.008156	-0.01604	-0.01359	-0.01749	-0.022	-0.05	0.004883	0.005196	-0.0315	-0.001698	0.01997	0.004753	0.01566	-0.02953	-0.0228	0.02512	-0.0308	-0.0196	-0.0001063	0.04562	-0.04895	0.003	-0.02379	-0.01582	0.005714	0.01633	0.02766	0.006092	0.001453	0.06012	-0.02162	-0.00958	0.02293
12	3	2	1	53	0.03336	-0.00941	0.00885	0.015	-0.02003	0.011375	0.01052	0.03873	0.002752	0.05423	-0.00425	0.01839	0.02116	-0.006096	-0.01175	-0.003777	-0.00793	-0.0348	0.002407	0.01918	-0.005924	-0.01363	0.02626	0.01736	-0.002287	-0.009285	-0.02173	0.00789	-0.01799	0.002377	-0.00893	0.0505	-0.0454	-0.003376	-0.02794	-0.004913	-0.014915	0.02602	0.01108	0.00892	0.0002565	0.04263	-0.0137	-0.00114	0.02223
13	4	2	1	60	0.01639	-0.000634	0.01588	0.02832	-0.03766	0.03958	0.02399	0.036	0.004932	0.0213	0.00731	0.005573	-0.01303	-0.01677	-0.02559	0.000543	-0.012726	-0.04163	0.00948	-0.002327	-0.02594	-0.002754	0.02893	-0.001698	-0.01304	-0.04697	-0.006344	0.01206	-0.02733	-0.007786	-0.0006237	0.04596	-0.02666	-0.0154	-0.003881	-0.01422	0.01831	0.03345	0.03903	0.00967	-0.00653	0.04956	-0.02635	-0.01918	0.02773
14	3	2	1	60	0.01947	-0.01159	0.01362	0.02106	-0.03436	0.03156	0.01715	0.04874	0.01256	0.04102	0.00286	0.006084	0.01154	-0.002811	-0.01913	-0.005253	-0.012794	-0.04047	0.00613	0.00273	-0.0222	-0.005222	0.02533	0.02155	-0.002275	-0.03284	-0.01244	0.0259	-0.01852	-0.01224	-0.002396	0.04428	-0.04855	-0.008125	-0.0176	-0.00668	0.00802	0.01895	0.01752	0.00693	-0.001051	0.054	-0.02495	-0.0191	0.031
15	3	2	0	75	0.01964	-0.01156	0.00943	0.02533	-0.03888	0.02318	0.003233	0.04794	0.013115	0.0436	0.00576	-0.0005593	0.01331	0.001079	-0.0203	0.004887	-0.01898	-0.03577	0.003065	0.00806	-0.03183	-0.0002204	0.0235	0.006607	0.00431	-0.01816	-0.01868	0.02068	-0.0281	-0.01572	-0.0006256	0.04285	-0.04395	0.007027	-0.02719	-0.004528	0.00767	0.011765	0.02179	0.003952	-0.001782	0.05225	-0.02599	-0.0172	0.02217
16	3	2	1	60	0.0193	-0.01157	0.01495	0.02802	-0.02155	0.02263	0.01283	0.04422	0.013176	0.08887	-0.00521	-0.001158	0.01575	0.00559	-0.02829	-0.000564	-0.01461	-0.0288	0.001178	0.006237	-0.011345	-0.0112	0.02104	0.012535	-0.001633	-0.02747	-0.00995	0.01938	-0.02911	-0.02112	0.003836	0.03735	-0.04666	-0.00747	-0.02113	-0.008575	0.003244	0.01261	0.01499	0.00429	0.000579	0.0411	-0.0281	-0.005184	0.02599
17	3	0	1	44	0.02548	-0.014015	0.02438	0.02942	-0.02765	0.03012	0.01389	0.04364	0.00939	0.0646	-0.0005803	0.001482	0.01329	0.00747	-0.02682	-0.00906	-0.0141	-0.0361	0.005096	0.005093	-0.01367	-0.00897	0.02939	0.01458	0.008865	-0.02542	-0.00674	0.02536	-0.02333	-0.00402	-0.001399	0.04297	-0.04147	-0.01115	-0.02246	-0.007744	0.007717	0.01955	0.01701	0.002962	-0.00537	0.04755	-0.02104	-0.015045	0.0284
18	3	2	0	46	0.014366	0.0007567	0.01978	0.02054	-0.04126	0.03204	0.00695	0.03925	0.01718	0.0153	0.010864	0.002567	0.005413	-0.01557	-0.0182	-0.003828	-0.01434	-0.0449	0.005474	0.00858	-0.02357	0.002674	0.02054	-0.0004683	0.01233	-0.03482	-0.01736	0.01868	-0.0282	-0.01665	0.001003	0.03833	-0.0358	-0.0006595	-0.01982	-0.010635	0.00947	0.02026	0.02252	0.00898	-0.0006404	0.04968	-0.01595	-0.005005	0.01859
19	3	0	1	49	0.01868	-0.01201	0.02057	0.02516	-0.03207	0.02827	0.01297	0.0487	0.01487	0.05957	0.0004833	-0.000858	0.01665	0.004856	-0.0339	-0.005928	-0.01431	-0.03546	0.00592	0.000252	-0.01984	-0.006287	0.02483	0.01544	-0.001263	-0.02438	-0.00694	0.02945	-0.02727	-0.01428	-0.008415	0.04486	-0.04468	-0.008675	-0.014305	-0.0118	0.00846	0.01196	0.014984	-0.001342	-0.003807	0.0482	-0.02882	-0.02147	0.02916
20	3	2	1	73	0.01938	-0.00901	0.01651	0.02934	-0.02777	0.03424	0.01625	0.03827	0.02118	0.03001	0.0005026	0.002178	0.004074	-0.006138	-0.01627	-0.006046	-0.0167	-0.0391	0.01449	0.003595	-0.02542	-0.01451	0.02184	0.006783	-0.005875	-0.04553	-0.009384	0.01549	-0.02481	-0.010315	0.0102	0.04065	-0.03754	-0.00698	-0.0168	-0.00842	0.0171	0.02293	0.02902	0.00833	-0.00465	0.04968	-0.02437	-0.01714	0.03485
21	3	2	1	56	0.02109	-0.014366	0.02089	0.0271	-0.03223	0.03622	0.0218	0.04163	0.00526	0.04507	0.002495	0.01036	-0.0059	-0.00632	-0.0307	0.00104	-0.0182	-0.032	0.01312	0.003515	-0.026	-0.005493	0.03003	0.01718	-0.01138	-0.02908	-0.004948	0.01762	-0.02283	-0.006348	-0.007263	0.05103	-0.0476	-0.005337	-0.01752	-0.00794	0.01555	0.02592	0.02748	0.004326	0.00127	0.0491	-0.03217	-0.02325	0.02298
22	3	2	1	49	0.00763	-0.003788	0.02293	0.03583	-0.03564	0.03134	0.01404	0.04636	0.02242	0.0512	0.0002615	-0.005844	0.003563	0.0008545	-0.01043	-0.00807	-0.02185	-0.045	0.01265	-0.001135	-0.02666	-0.00837	0.02068	0.01125	-0.004482	-0.04364	-0.01553	0.0184	-0.03653	-0.01787	0.01326	0.04376	-0.03745	-0.01037	0.002163	-0.005993	0.01993	0.02673	0.02338	0.00826	-0.002237	0.04156	-0.02142	-0.02165	0.0297
23	3	2	0	77	0.02022	-0.006508	0.02168	0.0294	-0.02898	0.02817	0.010506	0.03986	0.01221	0.04688	0.004498	0.004887	0.01566	-0.000906	-0.02899	-0.01346	-0.02087	-0.03857	0.008385	0.0113	-0.0153	-0.01393	0.02698	0.00893	0.0075	-0.02893	-0.00949	0.02655	-0.02281	-0.00261	-0.000928	0.03793	-0.04477	-0.001561	-0.01855	-0.006306	0.007748	0.02065	0.01833	0.006435	-0.004578	0.03842	-0.01817	-0.014336	0.03017
24	3	2	1	56	0.0191	-0.001435	0.01388	0.0297	-0.02495	0.01727	0.00886	0.04428	0.01451	0.06696	-0.002916	0.005524	0.01421	0.00773	-0.0322	-9.51e-05	-0.01736	-0.03513	0.007618	0.00883	-0.00825	-0.00936	0.02155	0.01147	0.005074	-0.02719	-0.008965	0.02277	-0.02448	-0.010475	-0.00929	0.04037	-0.04633	-0.003782	-0.01761	-0.003122	-0.003523	0.01451	0.01382	0.0079	0.007412	0.03934	-0.02316	-0.02066	0.03296
25	3	2	0	38	0.006268	-0.0053	0.0187	0.02322	-0.02835	0.02107	0.0162	0.04315	0.01848	0.05896	-0.0008154	-0.003304	0.01302	0.00672	-0.01884	-0.00913	-0.01242	-0.03812	0.006897	0.001753	-0.00639	-0.003504	0.01825	0.01186	-0.0001843	-0.03897	-0.02005	0.010956	-0.02359	-0.009834	0.00567	0.04297	-0.03702	-0.0238	0.004166	-0.0127	0.00728	0.03223	0.0201	0.011154	-0.00233	0.03918	-0.02408	-0.00913	0.02132
26	3	3	1	67	0.01709	-0.00368	0.02124	0.02701	-0.02727	0.03217	0.01377	0.04523	0.01733	0.04672	0.007336	-0.00305	0.004936	-0.005733	-0.01721	0.0019455	-0.01049	-0.03412	0.008255	0.00559	-0.02446	-0.006954	0.024	0.01194	0.0001701	-0.0361	-0.01158	0.01927	-0.02504	-0.007637	-0.002481	0.03445	-0.0413	-0.003588	-0.0169	-0.00526	0.013985	0.02171	0.01788	0.00186	-0.001072	0.05124	-0.02829	-0.01552	0.02284
27	3	1	1	68	0.027	-0.005703	0.02068	0.02844	-0.031	0.03214	0.01311	0.04562	0.006542	0.03458	0.00485	0.002245	0.004642	0.002054	-0.02293	-4.48e-05	-0.01333	-0.04135	0.00738	0.00652	-0.02753	-0.002422	0.02618	0.010506	-0.0001407	-0.0364	-0.011765	0.02809	-0.02592	0.001669	-0.001036	0.0405	-0.03543	-0.005234	-0.01534	-0.006397	0.007694	0.01607	0.01624	0.004208	0.0006285	0.04343	-0.02208	-0.01567	0.02747
28	4	0	1	27	0.017	-0.001869	0.01222	0.02716	-0.03204	0.03668	0.01195	0.03937	0.01367	0.0264	-0.005314	0.007996	-0.00546	-0.01752	-0.02264	0.0001892	-0.01901	-0.04102	0.010315	0.01304	-0.02081	-0.0065	0.02068	0.006065	-0.01997	-0.04507	-0.01477	0.01685	-0.03873	0.003685	-0.00858	0.03888	-0.02812	-0.013756	-0.01308	-0.01353	0.01211	0.01956	0.03152	0.011955	-0.00418	0.0454	-0.02536	-0.02052	0.02364
29	3	0	1	59	0.0126	-0.008255	0.01772	0.03032	-0.04092	0.01411	-0.001289	0.03787	0.02159	0.03848	0.00528	0.0063	0.01149	-6.515e-05	-0.02061	-0.014786	-0.02168	-0.04898	0.003456	0.004498	-0.0359	-0.002048	0.01944	0.007767	0.011765	-0.0296	-0.02145	0.02771	-0.03128	-0.02397	0.003225	0.03946	-0.04678	0.007595	-0.02458	-0.006577	0.012436	0.01753	0.01648	0.00779	0.002316	0.0513	-0.01758	-0.00917	0.03134
30	3	0	0	53	0.0255	-0.02278	0.02321	0.02852	-0.02647	0.02263	0.01903	0.04462	0.010544	0.09064	-0.007786	0.013084	0.02565	0.009636	-0.02925	0.004963	-0.02193	-0.02412	0.00143	0.01744	-0.00975	-0.01634	0.02257	0.00834	0.002083	0.00099	-0.01023	0.02655	-0.02855	-0.03067	-0.005524	0.03882	-0.04883	-0.00233	-0.0292	-0.009125	-0.005787	0.011	0.01345	0.00998	0.002863	0.03522	-0.02159	-0.01625	0.02882
31	3	0	1	65	0.0209	-0.01065	0.01889	0.02318	-0.0281	0.02908	0.02203	0.05646	0.01046	0.04886	-3.6e-05	-0.002886	0.01054	-0.00405	-0.0222	-0.0006623	-0.01736	-0.03622	0.008446	0.001513	-0.01642	-0.012535	0.02602	0.00909	0.00453	-0.0373	-0.00958	0.02176	-0.02039	-0.0088	0.005093	0.03503	-0.04144	-0.00811	-0.01312	-0.00778	0.0078	0.01325	0.013054	0.003023	-0.003231	0.03134	-0.02669	-0.00931	0.02553
32	3	2	1	65	0.02013	0.001924	0.01351	0.0253	-0.03458	0.02803	0.000712	0.03845	0.01208	0.00829	0.00909	0.002699	0.01129	-0.01228	-0.02522	-0.006824	-0.01683	-0.0397	0.002867	0.006317	-0.02502	-0.00628	0.01906	0.00681	0.0099	-0.03152	-0.0252	0.02464	-0.02751	-0.009224	-0.001418	0.03995	-0.04373	0.00712	-0.025	-0.006863	-0.000693	0.01146	0.02454	0.007812	-0.001371	0.0505	-0.02417	-0.01107	0.02817
33	3	2	1	60	0.00831	-0.005547	0.01112	0.0288	-0.0324	0.03162	0.01223	0.03845	0.02681	0.02606	0.00565	0.002916	-0.002523	-0.01073	-0.01477	-0.00255	-0.01804	-0.04666	0.011635	-6.46e-05	-0.02344	-0.01205	0.01762	0.005405	-0.01185	-0.04633	-0.01218	0.008415	-0.03775	-0.01941	0.004204	0.04135	-0.0406	-4.846e-05	-0.003078	-0.006496	0.01913	0.02292	0.03314	0.01154	0.001776	0.0619	-0.03284	-0.01852	0.03073
34	3	2	1	61	0.02322	-0.00999	0.02654	0.02655	-0.03146	0.0353	0.01653	0.04828	0.008026	0.04016	0.006657	-0.0002542	0.001635	-0.00879	-0.0264	0.001386	-0.01528	-0.03864	0.00933	-0.001844	-0.02187	-0.01038	0.02948	0.01246	-0.003944	-0.0379	-0.01101	0.02092	-0.03244	-0.01007	-0.00286	0.0468	-0.0425	-0.00991	-0.01185	-0.006763	0.012184	0.01462	0.02289	0.001623	0.0008674	0.04758	-0.02243	-0.02246	0.02669
35	4	0	0	54	0.02403	-0.010925	0.01797	0.01955	-0.03102	0.03168	0.00748	0.04868	0.00909	0.04672	-0.002642	0.006325	0.00785	-0.00325	-0.02208	0.0002307	-0.013115	-0.03415	0.008575	0.007236	-0.01886	-0.0171	0.03001	0.01378	-0.01218	-0.0268	-0.01298	0.01588	-0.0283	-0.01393	-0.009865	0.04437	-0.0423	-0.01185	-0.01581	-0.00662	0.0102	0.02283	0.01704	0.00758	-0.006153	0.05084	-0.01709	-0.015175	0.02911
36	4	2	1	59	0.02805	-0.01256	0.02315	0.02145	-0.02524	0.02657	0.01401	0.04434	0.00882	0.0511	-0.0009675	-0.000761	0.00755	0.002079	-0.03152	0.002666	-0.01958	-0.0325	0.007217	0.007397	-0.02307	-0.006035	0.02873	0.01524	-0.00963	-0.02708	-0.01101	0.02321	-0.03476	-0.0146	-0.0082	0.05298	-0.04333	-0.0073	-0.01581	-0.00743	0.00952	0.01689	0.02034	0.005577	-4.5e-06	0.046	-0.03314	-0.02716	0.0254
37	3	2	1	65	0.01575	-0.004642	0.02434	0.02144	-0.03424	0.03183	0.00937	0.0482	0.01468	0.0336	0.009926	0.00133	0.00211	-0.00998	-0.02002	-0.00964	-0.01955	-0.03757	0.007534	0.005146	-0.02895	-0.00011975	0.01724	0.01207	0.0105	-0.03326	-0.02316	0.02342	-0.0255	-0.01776	-0.001806	0.03842	-0.04187	-0.001949	-0.01808	-0.007256	0.01201	0.00455	0.0255	-0.00534	-0.0002153	0.0511	-0.02171	-0.010826	0.01706
38	3	1	0	53	0.02628	-0.01148	0.01662	0.02054	-0.03152	0.03738	0.01125	0.04733	0.01208	0.04187	0.002604	0.00604	0.010345	-0.00966	-0.0304	0.0041	-0.01373	-0.03305	0.006783	0.00833	-0.015045	-0.006577	0.03156	0.013405	-0.010895	-0.0286	-0.01631	0.01545	-0.02933	-0.00436	-0.007442	0.0474	-0.03464	-0.01593	-0.01047	-0.01276	0.00867	0.02121	0.02078	0.005245	0.000744	0.04492	-0.02446	-0.02043	0.02412
39	3	2	1	73	0.01686	-0.01063	0.02124	0.02538	-0.03897	0.03442	0.01286	0.0499	0.0175	0.05283	0.001196	0.00343	0.00213	0.002228	-0.01467	-0.007774	-0.012276	-0.04095	0.00997	0.00477	-0.02367	-0.00549	0.02039	0.01148	-0.00281	-0.03903	-0.01631	0.0173	-0.01828	-0.011406	-0.00145	0.04303	-0.03934	-0.01309	-0.0117	-0.0105	0.009735	0.0189	0.02168	0.005222	0.00359	0.04953	-0.02197	-0.00922	0.02338
40	3	0	1	63	0.01878	-0.00719	0.02026	0.02238	-0.0379	0.03195	0.007717	0.0397	0.0201	0.03494	0.001031	0.00261	-0.0004706	-0.007294	-0.01938	-0.003368	-0.01785	-0.04404	0.005157	0.0127	-0.03244	-0.0008326	0.01466	0.00645	-0.00685	-0.02895	-0.02707	0.01726	-0.02684	-0.009605	-0.01228	0.04916	-0.03918	-0.00394	-0.01877	-0.01423	0.01268	0.02322	0.02534	0.01081	-0.002716	0.05682	-0.02167	-0.013	0.02026
41	3	2	1	53	0.01834	-0.00889	0.01051	0.02455	-0.04434	0.02257	-0.00716	0.05032	0.02058	0.03156	0.0002407	0.00601	0.01993	-0.00914	-0.0232	-0.006386	-0.02292	-0.04474	0.002306	0.003666	-0.02406	-0.007374	0.02838	0.00624	0.005978	-0.036	-0.02132	0.02887	-0.03687	-0.00834	-0.00566	0.0448	-0.0429	0.006844	-0.02122	-0.00877	0.003862	0.013374	0.02011	0.001876	0.001911	0.04187	-0.02162	-0.01348	0.02727
42	3	2	0	65	0.0253	-0.01481	0.02415	0.02579	-0.03433	0.0272	0.0179	0.04886	0.008484	0.0642	0.00423	0.0058	0.01456	0.001803	-0.03128	-0.00937	-0.0222	-0.03333	0.00839	0.00862	-0.01607	-0.01342	0.03123	0.0178	0.002499	-0.02032	-0.005714	0.02544	-0.0227	-0.02013	-0.003029	0.04517	-0.04755	-0.011986	-0.01656	-0.002764	0.00831	0.01993	0.01619	0.002825	-0.002432	0.03165	-0.0204	-0.0158	0.02733
43	3	0	1	71	0.02077	-0.012	0.02023	0.02383	-0.0352	0.0318	0.01054	0.04874	0.01202	0.04166	0.005215	0.005787	0.01678	0.001802	-0.0254	-0.007572	-0.013794	-0.03152	0.01321	0.005417	-0.0164	-0.01224	0.0201	0.00896	0.01096	-0.03232	-0.011314	0.02203	-0.01901	-0.005043	-0.004498	0.03452	-0.04807	-0.00285	-0.01822	-0.007767	0.004864	0.02313	0.01354	0.00436	0.004684	0.05237	-0.01855	-0.007668	0.02711
44	3	3	1	69	0.0221	-0.01193	0.02968	0.01859	-0.03925	0.0292	0.0183	0.04733	0.01368	0.03992	0.001626	0.01204	0.011795	-0.002668	-0.01912	-0.005054	-0.01504	-0.04312	0.005928	0.00463	-0.01906	-0.005054	0.02399	0.012794	0.00615	-0.02808	-0.01362	0.02287	-0.02126	-0.02083	0.000986	0.03687	-0.0498	-0.002748	-0.01724	0.003408	0.00359	0.01166	0.013725	0.006256	0.0002737	0.04382	-0.0145	-0.00834	0.02573
45	3	2	0	61	0.01572	0.0002264	0.01855	0.0279	-0.03735	0.0277	0.002905	0.04214	0.01599	0.02173	0.00557	0.003227	0.01206	-0.008545	-0.02338	-0.001647	-0.02211	-0.04156	0.003475	0.005917	-0.02684	-0.007996	0.0217	0.001493	0.01108	-0.0346	-0.01446	0.02475	-0.02956	-0.00681	-0.0004997	0.03424	-0.04227	0.005623	-0.0189	-0.007717	0.006454	0.0172	0.01817	0.006287	-0.003695	0.0474	-0.0183	-0.00846	0.0294
46	3	2	1	66	0.01775	0.0007863	0.014244	0.02325	-0.0346	0.02249	-0.003403	0.0416	0.01706	0.00729	0.006927	0.010635	0.004017	-0.00872	-0.02199	-0.01034	-0.01659	-0.04434	0.004066	0.005238	-0.03137	0.00122	0.01912	0.007713	0.01364	-0.02646	-0.0237	0.036	-0.0368	-0.007023	-0.00915	0.03998	-0.04266	0.00896	-0.02646	-0.006004	0.003496	0.01689	0.02925	-0.003431	-0.002514	0.04947	-0.02217	-0.011086	0.02502
47	4	0	0	48	0.01935	-0.00764	0.02223	0.02397	-0.04083	0.02507	0.002766	0.04813	0.01999	0.04095	0.003216	0.00389	0.00992	0.003267	-0.01677	-0.00647	-0.01881	-0.04294	0.00794	0.0055	-0.02611	-0.002665	0.01703	0.00796	0.01199	-0.0214	-0.0212	0.02614	-0.02608	-0.022	-0.007683	0.04065	-0.04544	0.003363	-0.02606	-0.005775	0.005615	0.02045	0.01936	0.003166	0.004124	0.04422	-0.01848	-0.01337	0.01952
48	3	1	1	52	0.01776	-0.002045	0.01822	0.02399	-0.038	0.01949	0.007126	0.04608	0.01481	0.0495	0.006023	0.003021	0.02072	0.002281	-0.02873	-0.01021	-0.01927	-0.04013	0.004265	0.00951	-0.01576	-0.01001	0.02106	0.00844	0.01276	-0.02028	-0.02026	0.02768	-0.02773	-0.0143	-0.009605	0.03647	-0.04422	-0.001802	-0.02556	-0.005257	-0.0002582	0.01514	0.01788	0.00507	-0.0003037	0.036	-0.01575	-0.003477	0.0271
49	4	2	1	70	0.0188	-0.01327	0.02335	0.02405	-0.03918	0.0308	0.01409	0.04657	0.01996	0.0411	0.002544	0.0007377	0.007584	-0.000788	-0.02374	0.001062	-0.012566	-0.03354	0.006477	0.008934	-0.01532	-0.003864	0.02187	0.00995	0.006626	-0.02328	-0.01845	0.01953	-0.02003	-0.015015	-0.002428	0.039	-0.04657	-0.006744	-0.01862	-0.00547	0.007576	0.02298	0.01944	0.001595	-0.0003514	0.04752	-0.02081	-0.005474	0.02576
50	3	2	0	71	0.01884	-0.00803	0.0141	0.02768	-0.02704	0.02739	0.0121	0.0518	0.01764	0.07306	0.00454	0.002836	0.005383	0.004417	-0.02303	-0.002613	-0.02083	-0.03555	0.01152	0.001866	-0.0192	-0.010315	0.0235	0.02058	0.001553	-0.0286	-0.007168	0.02313	-0.02757	-0.01923	-0.000398	0.0364	-0.04724	-0.004665	-0.02158	-0.00731	0.01336	0.01476	0.01428	-0.0008063	0.003344	0.04153	-0.02907	-0.01926	0.03207
51	3	0	1	58	0.02237	-0.01061	0.02386	0.02972	-0.02739	0.03378	0.01775	0.03357	0.00708	0.0643	-8.58e-05	0.00479	0.004433	-0.00075	-0.0334	-0.004528	-0.01416	-0.03186	0.009674	0.00553	-0.02414	-0.00935	0.02583	0.01865	-0.006565	-0.03085	-0.006268	0.02563	-0.02386	0.001056	-0.001191	0.05316	-0.03522	-0.0167	-0.01326	-0.01062	0.01718	0.02238	0.02534	0.01116	-0.0005527	0.04092	-0.02538	-0.02359	0.02669
52	3	0	0	66	0.01645	-0.002844	0.013626	0.02579	-0.0397	0.02272	0.002739	0.0446	0.014626	0.0415	0.007305	0.00956	0.01602	-0.00791	-0.02122	-0.011314	-0.01636	-0.04752	0.003986	0.01147	-0.02791	-0.01576	0.02068	0.011536	0.00861	-0.0329	-0.02649	0.02632	-0.02682	-0.01657	-0.001924	0.04507	-0.04922	0.005108	-0.02208	-0.005524	-0.0002558	0.01862	0.01521	0.00984	0.00112	0.041	-0.01793	-0.00812	0.02806
53	4	2	1	58	0.01909	-0.00828	0.02104	0.02689	-0.03513	0.02992	0.009315	0.04025	0.01778	0.0313	0.007008	0.007305	0.012535	-0.0004637	-0.02763	-0.007687	-0.02188	-0.03903	0.00551	0.011345	-0.03378	0.002241	0.02441	0.006817	0.00938	-0.02654	-0.0189	0.02628	-0.0333	-0.013626	-0.002134	0.04016	-0.04037	0.000902	-0.02809	-0.00838	0.013306	0.01706	0.0241	0.001812	-0.004543	0.05295	-0.02483	-0.01444	0.02367
54	3	3	1	72	0.01207	-0.0054	0.00901	0.02925	-0.02971	0.0353	0.02083	0.0486	0.02365	0.0581	-0.012115	-0.002752	0.006123	-0.006355	-0.0184	0.002665	-0.01782	-0.03494	0.00984	0.006504	-0.014305	-0.0181	0.02208	0.014046	-0.03008	-0.0367	-0.01535	0.00419	-0.0333	-0.01277	0.00669	0.03125	-0.054	0.000642	-0.00815	0.00577	0.01101	0.02289	0.010864	0.01141	-0.000835	0.0486	-0.02432	-0.00239	0.03857
55	3	3	1	74	0.0193	-0.011665	0.02069	0.03064	-0.0365	0.02525	0.007023	0.05026	0.01689	0.06635	0.002712	-0.004856	0.01674	0.007164	-0.02687	-0.004955	-0.01923	-0.03099	0.00807	-3.42e-05	-0.02206	-0.008095	0.02553	0.01161	0.001149	-0.02336	-0.00753	0.02744	-0.02573	-0.03204	0.003462	0.0444	-0.0482	-0.001732	-0.0188	-0.00576	0.005093	0.011314	0.013306	0.00498	0.00554	0.04724	-0.02444	-0.0211	0.0315
56	4	1	0	59	0.01945	0.0007925	0.02571	0.02264	-0.03787	0.03152	0.006317	0.05048	0.01514	0.03906	0.005173	0.002693	0.01342	-0.014656	-0.02101	-0.000291	-0.02036	-0.03882	0.005314	0.002522	-0.02441	-0.01216	0.0201	0.00434	0.00341	-0.0369	-0.02184	0.02736	-0.02798	-0.02286	-0.003359	0.04034	-0.043	0.004	-0.01274	-0.001547	0.005825	0.00804	0.02078	0.00522	0.001498	0.04285	-0.02191	-0.012276	0.03693
57	3	2	1	61	0.01808	-0.01379	0.03024	0.03123	-0.03488	0.02849	0.01162	0.044	0.01228	0.05017	0.001169	0.00418	0.01318	0.0102	-0.0224	-0.004475	-0.01811	-0.0342	0.01283	0.004677	-0.01581	-0.01305	0.0256	0.01104	0.00963	-0.02887	-0.01197	0.02594	-0.0241	-0.02419	0.0006905	0.03992	-0.0475	-0.002337	-0.01541	0.002737	0.00898	0.00808	0.01147	0.006725	0.001012	0.0399	-0.0157	-0.01648	0.02985
58	3	2	1	56	0.0178	-0.01209	0.032	0.02994	-0.02888	0.0255	0.007812	0.04486	0.00881	0.0673	0.003527	0.00452	0.01595	0.007206	-0.02312	-0.01373	-0.01923	-0.04004	0.006752	0.004116	-0.01785	-0.01421	0.02684	0.02061	0.007484	-0.03024	-0.01102	0.02872	-0.0238	-0.00844	-0.001832	0.03958	-0.03943	-0.01082	-0.010376	-0.005665	0.0106	0.01581	0.01643	0.00129	-0.003805	0.04318	-0.01793	-0.0192	0.03235
59	3	0	1	51	0.02908	-0.00865	0.01938	0.0232	-0.0322	0.03204	0.00943	0.04926	0.00678	0.02914	0.001736	0.000709	0.006874	-0.00768	-0.02467	-4.9e-05	-0.0189	-0.03452	0.005283	0.003416	-0.02278	-0.0083	0.033	0.01263	-0.002508	-0.03497	-0.0187	0.02159	-0.02805	0.002186	-0.006237	0.04205	-0.0385	-0.003042	-0.01483	-0.00957	0.00783	0.0114	0.01776	0.001217	-0.003742	0.05322	-0.02696	-0.02158	0.02625
60	3	2	1	63	0.01917	-0.004658	0.01585	0.02275	-0.03668	0.02332	-0.0006824	0.0416	0.01611	0.041	0.002878	0.008705	0.01805	0.00433	-0.0197	-0.01503	-0.01578	-0.04123	0.004086	0.002827	-0.02242	-0.01266	0.02199	0.01289	0.01633	-0.02274	-0.02109	0.02785	-0.02612	-0.007412	-0.00663	0.03955	-0.0477	-0.004753	-0.02263	-0.005913	-0.002151	0.01322	0.01802	0.002478	-0.003613	0.04443	-0.02124	-0.00864	0.02823
61	3	2	1	57	0.0176	-0.014015	0.007145	0.0361	-0.02966	0.0332	0.01447	0.03342	0.01717	0.01811	-0.001207	0.003878	-0.004543	-0.01473	-0.01206	0.00618	-0.01953	-0.04303	0.00878	-0.003548	-0.0358	-0.002089	0.028	0.00739	-0.02466	-0.05298	-0.01046	0.01038	-0.0338	-0.001294	0.006176	0.05273	-0.0471	-0.001749	-0.01095	-0.012146	0.02391	0.02061	0.04214	0.00825	0.007683	0.06125	-0.03506	-0.0223	0.03333
62	4	1	1	59	0.0289	-0.0161	0.02162	0.03018	-0.0277	0.0304	0.01329	0.03897	0.0152	0.058	0.0005407	9.114e-05	0.012344	-0.003572	-0.0369	-0.00386	-0.0181	-0.03418	0.004097	0.001786	-0.01532	-0.009026	0.028	0.01215	-0.004124	-0.03668	-0.009705	0.02448	-0.02858	-0.007362	0.003454	0.05093	-0.04706	-0.00962	-0.02202	-0.00953	0.012695	0.02432	0.01874	0.002777	-0.004044	0.03928	-0.01988	-0.0166	0.0337
63	3	0	1	54	0.02354	-0.00973	0.02011	0.02493	-0.03247	0.03946	0.01721	0.04547	0.01581	0.04623	-0.003748	0.005722	0.007103	-0.00826	-0.02824	0.0003664	-0.01444	-0.0341	0.00671	0.000554	-0.01361	-0.01071	0.02855	0.0138	-0.010284	-0.03665	-0.01102	0.01613	-0.0257	-0.000688	-0.002518	0.043	-0.03815	-0.01834	-0.00438	-0.005688	0.01448	0.0205	0.01965	0.004963	-0.001832	0.04785	-0.02573	-0.02135	0.0217
64	3	2	1	26	0.014656	-0.01023	0.02396	0.02951	-0.03714	0.03397	0.00924	0.04803	0.01208	0.049	0.002352	0.00633	0.00977	0.001059	-0.02516	-0.01368	-0.01717	-0.0411	0.01088	0.0009265	-0.01807	-0.01365	0.0298	0.01356	-0.003119	-0.033	-0.00916	0.02826	-0.02411	-0.00871	-0.00291	0.04684	-0.0435	-0.0006585	-0.012054	-0.00871	0.00837	0.01807	0.01984	0.003195	-5.44e-05	0.05307	-0.01831	-0.02191	0.03503
65	3	0	1	53	0.00999	0.004044	0.01703	0.02676	-0.0441	0.03256	-0.001644	0.0418	0.02403	0.01191	0.005615	0.007618	0.003279	-0.013176	-0.01894	-0.003328	-0.02007	-0.05197	0.004887	0.00126	-0.02882	-0.014435	0.0185	0.0003636	0.00878	-0.03818	-0.02182	0.02357	-0.03375	-0.01767	-0.002726	0.03683	-0.03937	0.01284	-0.00994	-0.003693	0.004864	0.02542	0.03033	0.0078	0.000502	0.0666	-0.013054	-0.007763	0.02148
66	3	1	1	70	0.01714	-0.00465	0.02054	0.01895	-0.04675	0.0309	0.005108	0.04468	0.01828	0.04364	0.00867	0.00557	0.011856	-0.004204	-0.0214	-0.01032	-0.01756	-0.0415	0.00604	0.0026	-0.02063	-0.006428	0.01991	0.00983	0.01413	-0.02666	-0.01918	0.02951	-0.01904	-0.01794	-0.0079	0.04263	-0.04755	-0.0041	-0.01756	-0.00801	0.004803	0.01222	0.01915	0.003164	0.000704	0.04	-0.02312	-0.01015	0.02617
67	3	2	0	53	0.01406	-0.004143	0.0182	0.03482	-0.0358	0.0378	0.01228	0.0383	0.02275	0.03073	0.007835	-0.003847	-0.002254	-0.00396	-0.02054	-0.004604	-0.0173	-0.04532	0.01224	0.005405	-0.03668	-0.001665	0.0226	0.004326	-0.0099	-0.0359	-0.009125	0.01936	-0.02945	-0.003508	-0.003485	0.04285	-0.0353	-0.00493	-0.00688	-0.01227	0.0206	0.015305	0.02715	0.003933	0.001659	0.05713	-0.02577	-0.01836	0.03284
68	3	1	1	61	0.02371	-0.007107	0.01823	0.02716	-0.03452	0.03793	0.008	0.03842	0.00883	0.041	0.001238	0.00338	0.001754	-0.008316	-0.027	0.0004044	-0.01132	-0.03268	0.00842	0.005253	-0.01945	-0.006012	0.0253	0.02051	-0.01122	-0.02583	-0.008545	0.02484	-0.02287	-0.001044	-0.01225	0.05048	-0.03693	-0.007145	-0.01779	-0.01701	0.0092	0.02559	0.02097	0.00864	-0.0053	0.0491	-0.025	-0.02505	0.02919
69	3	2	0	60	0.02477	-0.00755	0.01987	0.02016	-0.0371	0.02762	0.00815	0.04953	0.0121	0.04544	0.00507	0.00856	0.00957	0.0003986	-0.01296	0.0006886	-0.006573	-0.04202	0.00944	0.004116	-0.02206	-0.01031	0.02934	0.01069	0.001737	-0.02777	-0.01952	0.01593	-0.01542	-0.009514	-0.001103	0.03766	-0.03854	-0.003433	-0.01383	-0.0009007	0.00506	0.02333	0.01323	0.01162	0.00392	0.0467	-0.02081	-0.010124	0.0245
70	3	2	1	53	0.02267	-0.0006514	0.02228	0.03076	-0.0248	0.02806	0.01671	0.0406	0.0172	0.0476	-0.002327	0.004986	0.002157	-0.003654	-0.02211	-0.002222	-0.00934	-0.04675	0.0086	0.001524	-0.01611	-0.012	0.02658	0.008934	-0.007904	-0.04193	-0.006535	0.0135	-0.02403	-0.012665	-0.00731	0.02972	-0.03488	-0.011246	-0.01298	-0.0005283	0.01211	0.01135	0.02031	0.005695	0.0008082	0.04407	-0.0226	-0.02023	0.03558
71	3	0	0	59	0.02133	-0.01219	0.013756	0.03268	-0.02603	0.03436	0.011795	0.0466	0.00733	0.05222	0.00677	-0.003098	0.010925	0.001698	-0.0279	0.0001029	-0.01808	-0.03029	0.01098	0.00717	-0.02509	-0.00784	0.02347	0.01581	-0.007465	-0.02415	-0.0096	0.02455	-0.023	-0.009796	-0.0002439	0.04047	-0.04196	-0.003483	-0.0239	-0.010994	0.012794	0.01129	0.01723	0.010025	0.004215	0.05234	-0.02469	-0.02412	0.03061
72	3	2	1	36	0.02908	-0.00403	0.02193	0.02394	-0.02254	0.02565	0.005066	0.03952	0.00526	0.0664	0.001625	0.0216	0.01985	0.000482	-0.02458	-0.002615	-0.01636	-0.03302	-0.006405	0.019	-0.00787	-0.022	0.0181	0.007393	0.00999	-0.00867	-0.02173	0.02055	-0.02464	-0.01799	-0.00795	0.0373	-0.04584	0.0028	-0.02013	0.003153	-0.00818	0.02187	0.00577	-0.000872	-0.001638	0.04688	-0.02899	-0.006763	0.03357
73	3	2	1	46	0.00259	-0.006397	0.01724	0.0325	-0.0349	0.02277	0.01396	0.0452	0.01773	0.0435	-0.00267	-0.001153	0.01028	0.002945	-0.01677	-0.002655	-0.02104	-0.04898	0.01307	0.003492	-0.02763	-0.01286	0.01947	0.00217	-0.00958	-0.04962	-0.0142	0.01043	-0.0345	-0.01258	0.01092	0.0383	-0.03287	-0.01352	0.006283	-0.00523	0.01648	0.0187	0.02327	0.01213	-0.0019455	0.05194	-0.02	-0.01413	0.0323
74	3	2	1	51	0.01874	-0.01223	0.0178	0.03055	-0.03265	0.02904	0.01598	0.03284	0.013954	0.03903	0.001449	-0.0009513	-0.001659	-0.00554	-0.02419	-0.000784	-0.0198	-0.03845	0.007755	0.00236	-0.03702	0.003275	0.02719	0.014694	-0.0123	-0.03827	-0.01464	0.014404	-0.0336	-0.00673	-0.007374	0.05182	-0.0478	-0.004738	-0.0174	-0.00835	0.01685	0.02354	0.02884	0.00642	-0.002514	0.05606	-0.03015	-0.0279	0.02649
75	3	2	1	75	0.01695	-0.00835	0.01845	0.03117	-0.03262	0.02838	0.010506	0.03983	0.02094	0.04224	-0.001596	0.002668	0.006104	-0.005466	-0.02258	-0.003555	-0.01596	-0.042	0.008675	0.001717	-0.02579	-0.00834	0.01994	0.00754	-0.004524	-0.03677	-0.01433	0.01764	-0.0285	-0.008575	0.002596	0.04117	-0.04297	-0.002806	-0.01581	-0.00831	0.01143	0.026	0.01624	0.004257	0.000985	0.0605	-0.02917	-0.01469	0.03137
76	3	1	1	51	0.024	-0.01442	0.01964	0.0205	-0.03516	0.02805	0.01974	0.04367	0.003336	0.05457	-0.001349	0.0153	0.01627	0.001138	-0.03015	-0.002577	-0.016	-0.02646	0.007195	0.009834	-0.02048	-0.006912	0.02513	0.01311	0.01323	-0.010445	-0.01326	0.02536	-0.03152	-0.01151	-0.007618	0.04105	-0.04852	-0.00486	-0.02547	-0.002125	0.001765	0.01732	0.01648	0.004032	0.003336	0.0426	-0.02365	-0.01648	0.02917
77	4	0	0	55	0.01874	-0.01542	0.013664	0.03317	-0.02156	0.03885	0.01718	0.03442	0.02306	0.02888	-0.01591	0.00611	-0.00971	-0.013	-0.010414	0.0173	-0.01979	-0.0306	0.01808	0.01348	-0.03705	-0.00235	0.02182	0.01056	-0.03937	-0.03778	-0.0119	0.01186	-0.03363	0.02141	0.006184	0.0405	-0.0451	-0.01965	-0.0129	-0.00513	0.0246	0.02701	0.03482	0.00787	-2.766e-05	0.03308	-0.0284	-0.0344	0.02745
78	3	2	1	63	0.01634	-0.001976	0.02031	0.0245	-0.04376	0.02388	0.001246	0.0424	0.01331	0.02563	0.00475	0.01419	0.005367	-0.01026	-0.02173	-0.00864	-0.01833	-0.0417	0.005554	0.007652	-0.03137	-0.00156	0.02368	0.01782	0.009766	-0.02829	-0.01991	0.02875	-0.0334	-0.01182	-0.0017605	0.04056	-0.04193	-0.0007463	-0.01662	-0.004906	0.00996	0.01219	0.02222	0.002258	0.005466	0.04816	-0.0183	-0.01704	0.02277
79	3	2	1	67	0.0208	0.003483	0.02222	0.0315	-0.03152	0.02843	0.00915	0.03607	0.01383	0.02998	0.001202	0.00779	-0.0002446	-0.007378	-0.02322	0.00238	-0.01318	-0.04303	0.002647	0.003275	-0.01426	-0.00982	0.0248	0.001623	-0.003489	-0.03864	-0.01857	0.01506	-0.02402	-0.00812	-0.00712	0.03378	-0.02861	-0.007553	-0.01637	-0.004494	0.004642	0.01717	0.02296	0.005203	-0.00203	0.05374	-0.01671	-0.014435	0.0221
80	3	2	1	60	0.018	-0.00727	0.02274	0.02022	-0.0373	0.03506	0.01456	0.04794	0.014404	0.03415	0.00513	0.01268	0.006985	-0.00404	-0.02765	-0.001557	-0.010445	-0.03314	0.003609	0.00623	-0.01113	-0.00226	0.03012	0.00402	0.00401	-0.03162	-0.02275	0.01665	-0.02364	-0.00977	-0.012856	0.04733	-0.04327	-0.006657	-0.01595	-0.00658	0.004017	0.02829	0.01513	0.00403	-0.004917	0.04892	-0.01636	-0.01146	0.0186
81	3	2	1	58	0.0173	0.0004652	0.02219	0.02515	-0.03876	0.03104	0.0087	0.04477	0.01605	0.0355	0.007435	0.005035	0.011894	-0.006104	-0.02754	-0.007076	-0.02031	-0.04422	0.005554	0.002594	-0.02759	-0.004646	0.02722	0.00909	0.00977	-0.0306	-0.02716	0.02243	-0.02396	-0.01395	-0.012054	0.04214	-0.0408	0.002241	-0.01584	-0.00694	0.009995	0.01692	0.01988	0.00661	0.00088	0.04892	-0.02193	-0.01978	0.02191
82	3	2	0	68	0.012596	-0.002647	0.00581	0.0178	-0.0404	0.02524	-0.004482	0.04227	0.01177	-0.00844	0.004948	0.0125	0.003105	-0.012474	-0.01218	-0.01353	-0.01878	-0.04968	0.004253	0.00199	-0.03265	-0.01179	0.01712	0.006256	0.01057	-0.03708	-0.0292	0.02031	-0.029	0.001503	-0.001022	0.0365	-0.04333	0.00857	-0.0173	-0.00904	0.009346	0.012184	0.02536	0.003344	0.002361	0.05215	-0.02802	-0.010895	0.02557
83	3	2	0	55	0.02116	-0.004692	0.02386	0.01678	-0.04156	0.0369	0.00938	0.04526	0.01393	0.03009	0.006218	0.011185	0.01231	-0.004333	-0.0243	-0.00799	-0.0162	-0.0442	0.00397	0.00924	-0.02045	-0.005558	0.02213	0.00789	0.007156	-0.0266	-0.01982	0.02298	-0.02504	-0.01707	-0.008736	0.04272	-0.046	-0.00982	-0.01357	-0.007668	0.004383	0.02353	0.01886	0.00759	-0.000641	0.04102	-0.01694	-0.01098	0.02179
84	3	2	0	56	0.02724	-0.01455	0.02097	0.02078	-0.03038	0.02837	0.01758	0.0505	0.009926	0.05447	0.000508	0.007397	0.01397	0.002043	-0.02269	0.001786	-0.011345	-0.0336	0.00852	0.0008416	-0.01852	-0.01143	0.02603	0.014015	0.003124	-0.03168	-0.01199	0.02243	-0.01807	-0.00915	-0.0004182	0.0431	-0.04608	-0.004894	-0.01479	-0.00457	0.00464	0.02391	0.01365	0.00162	0.004997	0.04218	-0.02649	-0.005787	0.03043
85	4	2	1	49	0.01305	-0.005444	0.02557	0.02975	-0.04068	0.03004	0.012505	0.0504	0.01112	0.0462	-0.003763	0.0005193	0.011116	-0.002432	-0.01863	-0.006298	-0.01811	-0.03442	0.01264	-0.003147	-0.01537	-0.009346	0.0352	0.005974	-0.0091	-0.04617	-0.00955	0.01787	-0.02545	-0.0117	-0.00794	0.05093	-0.03177	-0.01343	0.0008883	-0.004124	0.007126	0.02786	0.02159	0.01242	-0.003454	0.04807	-0.01892	-0.02605	0.0326
86	3	2	0	69	0.01863	-0.008224	0.02472	0.0302	-0.03635	0.0288	0.008156	0.03912	0.01761	0.04794	-0.002026	0.00131	0.00938	0.000423	-0.02281	-0.004356	-0.015465	-0.03738	0.010056	0.0003107	-0.02023	-0.008804	0.02058	0.005898	-4.3e-06	-0.03683	-0.00769	0.02136	-0.02669	-0.01903	0.00566	0.04684	-0.04318	-0.006683	-0.01429	-0.004715	0.01049	0.01869	0.01346	0.00482	-0.002375	0.04422	-0.01746	-0.013176	0.0287
87	3	0	0	55	0.01743	-0.003998	0.01836	0.0301	-0.039	0.03717	0.01439	0.03857	0.01807	0.02629	0.00682	-0.00445	-0.01054	-0.0163	-0.01393	0.0008025	-0.01778	-0.0437	0.01599	-0.00455	-0.0394	-0.0005865	0.02458	0.00363	-0.01637	-0.04858	-0.01648	0.01353	-0.0262	-0.003887	-0.001215	0.04895	-0.03186	-0.00878	-0.002687	-0.01498	0.02571	0.02374	0.03802	0.00794	0.002659	0.04816	-0.0282	-0.02542	0.02988
88	3	0	1	45	0.01372	-0.002934	0.02289	0.02795	-0.0424	0.01794	0.006012	0.0458	0.01874	0.0436	0.005733	-0.002382	0.02553	-0.001265	-0.02022	-0.003445	-0.02592	-0.03772	0.001461	0.00369	-0.02885	-0.006966	0.0241	0.01469	0.011925	-0.0275	-0.02322	0.02567	-0.02898	-0.02481	0.001982	0.03723	-0.0458	2.6e-05	-0.02103	-0.0006094	0.008606	0.00853	0.01888	0.006012	0.002182	0.04932	-0.02208	-0.01768	0.02892
89	3	0	0	63	0.02213	-0.01733	0.02104	0.03107	-0.02528	0.02434	0.01764	0.0425	0.014786	0.0519	-0.0005774	-0.001005	0.001349	0.003654	-0.02515	-0.01133	-0.02138	-0.0362	0.011856	0.007786	-0.02924	-0.001201	0.02531	0.018	-0.001749	-0.0327	-0.004032	0.02809	-0.02724	-0.0129	-0.004696	0.05212	-0.03857	-0.01362	-0.0135	-0.013016	0.0206	0.02278	0.01668	0.004635	-0.000801	0.0354	-0.03226	-0.022	0.0316
90	3	0	1	47	0.0205	-0.01376	0.0176	0.03033	-0.03018	0.04147	0.02354	0.038	0.01522	0.03723	-0.0006223	0.004242	0.0006156	-0.006145	-0.02528	-0.00398	-0.01917	-0.03702	0.00791	0.01032	-0.02083	-0.00939	0.02565	0.013985	-0.004776	-0.03705	-0.00913	0.02301	-0.0286	-0.003025	0.0004513	0.04346	-0.04285	-0.005795	-0.014755	-0.01305	0.01617	0.02591	0.02522	0.00662	0.002546	0.0511	-0.0265	-0.01628	0.03152
91	3	0	1	66	0.01665	-0.002508	0.013794	0.0219	-0.03442	0.03452	0.01002	0.0498	0.01888	0.039	0.002872	0.00509	0.0093	-0.007565	-0.01682	0.0004191	-0.00724	-0.03906	0.00941	0.00807	-0.01657	-0.00907	0.02533	0.00989	-0.00231	-0.03833	-0.01907	0.012794	-0.02205	-0.003607	-0.006706	0.0408	-0.0349	-0.01607	-0.005787	-0.00954	0.01196	0.02988	0.02055	0.003561	-0.004833	0.05936	-0.02148	-0.00841	0.02051
92	3	2	0	76	0.02013	-0.01201	0.01442	0.02666	-0.02621	0.02805	0.0145	0.037	0.02032	0.0487	0.001177	0.0052	-0.001963	-0.00511	-0.01868	0.009834	-0.01692	-0.03775	0.010895	-0.000814	-0.02856	-0.003674	0.02234	0.004547	-0.00532	-0.04398	-0.01825	0.01366	-0.02725	-0.01765	-0.003273	0.05017	-0.04462	-0.009155	-0.0132	-0.00955	0.01186	0.0297	0.02356	0.0003283	-0.000512	0.05264	-0.0377	-0.01438	0.02602
93	3	0	1	70	0.01967	-0.01339	0.01988	0.02795	-0.02692	0.02548	0.02077	0.0457	0.0133	0.06647	0.005375	0.002869	0.012825	0.006733	-0.03152	-0.00834	-0.01941	-0.0326	0.00989	0.00724	-0.01906	-0.014	0.0302	0.01678	-0.00199	-0.02696	-0.001857	0.02605	-0.02498	-0.015114	0.0004015	0.04205	-0.04507	-0.002485	-0.01616	-0.00698	0.01396	0.01451	0.0237	-0.0009284	0.0001905	0.04346	-0.02411	-0.02008	0.02768
94	4	2	0	57	0.02386	-0.01136	0.02513	0.03503	-0.02202	0.02658	0.01639	0.04025	0.014984	0.05914	-0.003046	-0.001959	0.001218	0.001049	-0.02377	-0.00531	-0.02116	-0.03613	0.00892	0.0009556	-0.01823	-0.00718	0.026	0.013725	-0.00328	-0.04062	-0.003616	0.0239	-0.02428	-0.02243	-0.0007854	0.05365	-0.04364	-0.00513	-0.01505	-0.008514	0.01747	0.02238	0.01901	0.008484	-0.001411	0.0362	-0.02884	-0.02647	0.03186
95	3	1	0	52	0.01926	-0.000317	0.00894	0.02495	-0.03372	0.03278	0.02116	0.04388	0.02127	0.02321	0.00733	-0.002584	0.001889	-0.0151	-0.0262	0.002075	-0.01499	-0.04208	0.005116	0.004528	-0.02168	-0.00704	0.02734	0.00395	-0.01342	-0.04962	-0.01255	0.00951	-0.02802	-0.02022	0.000577	0.03796	-0.047	0.0004723	-0.005203	-0.001396	0.01164	0.02292	0.03017	0.01058	-0.004948	0.0573	-0.02197	-0.008705	0.03223
96	4	3	0	56	0.01248	0.00259	0.02191	0.02502	-0.04346	0.01837	0.001321	0.04803	0.02438	0.01499	0.00919	-0.0019455	0.01102	-0.01551	-0.01517	-0.00994	-0.01819	-0.04623	0.005314	0.00383	-0.02443	-0.002815	0.02165	-0.006798	0.01425	-0.0365	-0.02756	0.01582	-0.03284	-0.01608	0.002209	0.04092	-0.03625	0.0015335	-0.01514	-0.00653	0.00109	0.01747	0.02502	0.003014	0.001545	0.05475	-0.01642	-0.005005	0.02274
97	3	2	1	60	0.011215	-0.000988	0.01688	0.02126	-0.03854	0.02261	0.010956	0.0425	0.01373	0.04007	0.010345	0.009415	0.00919	-0.01206	-0.01959	-0.006638	-0.01544	-0.04596	0.003202	0.003374	-0.02374	-0.01274	0.0179	0.006516	0.01677	-0.0295	-0.03162	0.02365	-0.02489	-0.01388	-0.002447	0.03467	-0.0467	0.00527	-0.02193	-0.005814	0.002449	0.01231	0.02037	0.0035	-0.0006804	0.04745	-0.01968	-0.005276	0.0276
98	3	2	1	78	0.01921	-0.005424	0.02144	0.01933	-0.03998	0.02667	0.003723	0.03983	0.01453	0.02017	0.01017	0.007317	0.01052	-0.001968	-0.02176	-0.01062	-0.01799	-0.04153	0.004704	0.007195	-0.02518	-0.003773	0.01729	0.01298	0.01599	-0.02896	-0.02106	0.0291	-0.02863	-0.01134	-0.005463	0.04623	-0.05286	-0.001254	-0.0234	-0.007412	0.002968	0.02235	0.02444	0.001569	0.003876	0.04327	-0.018	-0.010376	0.02312
99	3	2	1	72	0.0218	-0.01723	0.02045	0.02928	-0.02975	0.0277	0.013016	0.0423	0.01186	0.0555	-0.0005093	-0.00252	0.0007377	0.007057	-0.02321	-0.003357	-0.02069	-0.0398	0.01345	0.01386	-0.02975	-0.00828	0.02686	0.02098	-0.000587	-0.02444	-0.007713	0.02675	-0.03003	0.006763	-0.00675	0.0448	-0.0406	-0.01206	-0.01238	-0.01122	0.01396	0.02068	0.02325	0.00413	0.00221	0.04196	-0.0292	-0.02472	0.03452
100	3	2	1	60	0.01929	-0.011566	0.01563	0.02895	-0.03061	0.03232	0.01213	0.04703	0.01654	0.04626	0.001929	-0.001304	0.011566	-0.00397	-0.02657	-0.005962	-0.014206	-0.03366	0.01117	0.002506	-0.01726	-0.00934	0.0221	0.01729	0.001866	-0.03394	-0.01045	0.02522	-0.02159	-0.009514	-0.00346	0.03955	-0.03687	-0.00837	-0.01261	-0.014404	0.01498	0.01515	0.01753	0.003937	-0.0003726	0.04767	-0.0243	-0.0185	0.02948
101	3	2	1	57	0.02155	-0.004944	0.02368	0.02664	-0.03598	0.03183	0.00648	0.04007	0.01409	0.04315	0.006737	0.006477	0.0161	-0.004677	-0.03053	-0.00573	-0.015015	-0.0432	0.007164	0.0081	-0.01706	-0.014595	0.02861	0.01665	0.001596	-0.034	-0.00854	0.02716	-0.0264	-0.004997	-0.003471	0.0407	-0.04355	-0.003027	-0.014404	-0.003714	0.011635	0.01466	0.01788	0.00824	0.001047	0.04837	-0.01443	-0.02072	0.03084
102	3	2	0	39	0.01651	-0.00859	0.02396	0.024	-0.03024	0.03119	0.00961	0.04724	0.01483	0.0509	0.003334	-0.00099	0.010056	-0.001222	-0.02629	-0.00913	-0.015076	-0.04312	0.00947	-0.0031	-0.015076	-0.013565	0.02658	0.006886	0.004776	-0.0431	-0.011406	0.02167	-0.02274	-0.0018	-0.002287	0.0375	-0.04242	-0.010284	-0.01258	-0.00812	0.006256	0.02055	0.01477	0.004105	-0.001942	0.04947	-0.01288	-0.01189	0.0332
103	3	2	1	58	0.02875	0.01467	0.002829	0.05847	-0.02473	0.015076	0.0148	0.01097	-0.007366	0.0304	-0.004986	7.176e-05	-0.01496	-0.01614	-0.02536	-0.004536	-0.01797	-0.03009	-0.006573	0.01262	-0.03522	0.01733	0.01179	-0.00421	0.00877	-0.03912	-0.03082	0.00596	-0.03775	-0.001844	-0.014404	0.0187	-0.0475	-0.01084	-0.01055	-0.004955	0.009285	0.001714	0.03128	-0.0087	-0.01044	0.001368	-0.01836	-0.005314	0.03357
104	3	2	1	51	0.0223	-0.01005	0.01668	0.02817	-0.0352	0.02794	0.01582	0.0472	0.00959	0.0582	0.004158	0.001474	0.010056	0.004436	-0.02885	-0.001545	-0.01775	-0.03534	0.008316	0.001096	-0.014854	-0.01013	0.03024	0.01466	0.005642	-0.02406	-0.0004442	0.0288	-0.0286	-0.01427	0.002136	0.0412	-0.04605	0.000812	-0.02083	-0.005222	0.00965	0.01753	0.02455	-0.000234	-0.006985	0.03992	-0.02202	-0.01964	0.0307
105	3	2	1	61	0.00978	0.001551	0.01421	0.03043	-0.0417	0.02686	-0.002117	0.0345	0.03552	0.03387	0.000849	0.003117	0.00629	-0.00966	-0.0204	-0.01755	-0.01987	-0.05414	0.007	-4.35e-05	-0.02956	-0.01251	0.01036	0.006413	0.004337	-0.03867	-0.02235	0.02303	-0.03308	-0.02354	0.004017	0.04083	-0.04276	0.006523	-0.01345	-0.00564	0.01251	0.02026	0.02539	0.01245	-0.006523	0.05624	-0.01967	-0.0157	0.02896
106	3	2	0	48	0.02963	-0.01642	0.02155	0.02417	-0.03577	0.02795	0.0097	0.04062	0.007122	0.0572	0.002918	0.0178	0.0177	-0.004036	-0.02797	-0.005905	-0.01918	-0.03537	-0.00215	0.009575	-0.00847	-0.01726	0.01952	0.013916	0.004494	-0.009995	-0.01796	0.02039	-0.0229	-0.02559	-0.010506	0.04276	-0.04483	-0.00147	-0.012566	-0.010345	-0.0005994	0.02019	0.00595	0.00495	0.000916	0.038	-0.01752	-0.01834	0.03111
107	3	2	0	66	0.02255	-0.007492	0.02167	0.01917	-0.02458	0.03143	0.01271	0.04764	0.015305	0.03207	-0.00353	0.00308	0.008125	-0.004967	-0.01736	-0.002575	-0.00997	-0.0341	0.00584	0.009636	-0.014175	-0.008286	0.02332	0.01094	0.006546	-0.0359	-0.01186	0.0208	-0.023	0.004524	-0.003345	0.0389	-0.04196	-0.00843	-0.02094	-0.00792	0.002045	0.02112	0.01273	0.001578	0.001003	0.04388	-0.01952	-0.007042	0.02547
108	3	2	1	37	0.0309	-0.00516	0.01079	0.02774	-0.02464	0.02478	0.01324	0.03198	0.01505	0.04727	-0.0017185	0.00783	0.007965	-0.00721	-0.0276	0.00616	-0.0133	-0.0446	0.004932	0.01178	-0.02124	-0.0055	0.02301	0.004536	-0.007244	-0.02365	-0.02077	0.01695	-0.02974	0.01435	-0.00727	0.04388	-0.05362	-0.006985	-0.02602	-0.008865	0.003653	0.02585	0.02274	0.010445	0.0001701	0.06122	-0.02094	-0.0118	0.04117
109	3	2	1	55	0.01648	-0.006397	0.01479	0.0328	-0.03174	0.0321	0.0116	0.0501	0.00814	0.0493	0.00766	0.001774	0.00908	-0.0005984	-0.01797	-0.00784	-0.01822	-0.0461	0.01022	0.0006003	-0.01892	-0.01082	0.02371	0.00938	0.004944	-0.046	-0.01296	0.01631	-0.02562	-0.010864	0.012505	0.03195	-0.036	-0.005424	-0.007866	-0.003685	0.011246	0.01718	0.01945	0.00849	-0.005047	0.04437	-0.01082	-0.01805	0.02934
110	3	2	1	58	0.02531	-0.00586	0.01729	0.02773	-0.0314	0.032	0.01825	0.0338	0.00481	0.03076	0.002443	0.003504	0.002735	-0.01493	-0.03607	0.003267	-0.01657	-0.03882	0.000635	0.000418	-0.02736	-0.00565	0.02644	0.00624	-0.005955	-0.0419	-0.02031	0.01466	-0.0286	-0.01381	-0.002987	0.03836	-0.04727	0.00297	-0.02997	-0.005383	0.01228	0.01987	0.02484	0.003784	-0.00807	0.03738	-0.02191	-0.0178	0.0285
111	3	0	1	45	0.015434	-0.00947	0.01729	0.02432	-0.03577	0.03964	0.00824	0.0394	0.01511	0.02353	0.006073	-0.000912	-0.000558	-0.01672	-0.02353	-0.001959	-0.01692	-0.03223	0.01663	0.00393	-0.02895	-0.01117	0.02695	0.01678	-0.01394	-0.03595	-0.02179	0.01807	-0.03363	-0.000934	-0.00913	0.04562	-0.03555	-0.0106	-0.01537	-0.01513	0.01898	0.02882	0.0322	0.0093	-0.002964	0.05347	-0.0236	-0.02809	0.03107
112	4	2	1	55	0.02652	-0.015205	0.0162	0.02037	-0.0315	0.02458	0.00927	0.04208	0.008446	0.0636	-0.00507	0.01432	0.01813	0.00513	-0.0236	-0.01608	-0.01616	-0.0347	0.001827	0.0179	-0.006016	-0.01665	0.01886	0.011024	-0.0002546	-0.01743	-0.012024	0.0162	-0.02487	-0.01234	-0.005997	0.03824	-0.0456	-0.006104	-0.02106	-0.002295	0.0004492	0.01897	0.01282	0.010704	-0.00384	0.0421	-0.01974	-0.00819	0.03497
113	3	2	1	51	0.01788	-0.002897	0.01651	0.0257	-0.0417	0.02881	0.002993	0.04083	0.013145	0.01907	0.007935	0.00171	0.01276	-0.006176	-0.02289	0.000198	-0.02081	-0.04288	0.00578	0.00472	-0.02834	-0.003914	0.02252	0.00867	0.01188	-0.0327	-0.011284	0.02599	-0.02937	-0.01378	-0.000809	0.04697	-0.04718	0.01022	-0.02635	-0.012695	-0.000495	0.01614	0.02538	0.004425	0.004227	0.04922	-0.01991	-0.012344	0.02652
114	3	0	0	60	0.01519	-0.0095	0.02068	0.02646	-0.0396	0.02754	0.01458	0.0511	0.014114	0.04007	-0.001329	0.0018	0.01077	0.003141	-0.01683	-0.01566	-0.01843	-0.0389	0.01302	0.003485	-0.0245	-0.01325	0.01956	0.01869	-0.003496	-0.03912	-0.00853	0.01918	-0.03183	-0.02542	-0.002949	0.05072	-0.0466	-0.00689	-0.002941	-0.003925	0.01496	0.01628	0.0173	0.003199	7.15e-06	0.04388	-0.0202	-0.01941	0.02736
115	3	2	1	53	0.02158	-0.00609	0.0202	0.02196	-0.03146	0.03268	0.01153	0.04727	0.01193	0.03854	0.00403	-0.001965	0.011955	-0.00895	-0.02003	-0.00823	-0.01111	-0.0342	0.00839	-0.001113	-0.01332	-0.01216	0.02504	0.01755	-0.004642	-0.0377	-0.01351	0.014534	-0.01942	-0.00838	-0.008415	0.04572	-0.04016	-0.006832	-0.008286	-0.01104	0.008194	0.02449	0.017	0.00679	-0.0002768	0.04132	-0.02493	-0.01211	0.0201
116	4	2	1	58	0.007587	-0.01245	0.01884	0.02823	-0.03925	0.02126	0.01156	0.0422	0.02153	0.02739	0.002869	0.00491	0.00466	0.00108	-0.01588	-0.0015335	-0.01697	-0.0406	0.00643	0.0074	-0.02861	-0.005493	0.0231	0.00782	-0.001863	-0.0342	-0.01659	0.01689	-0.0347	-0.01336	-0.001426	0.048	-0.0496	-0.000939	-0.02315	-0.006645	0.01581	0.02197	0.02782	0.00149	-0.00564	0.06335	-0.02168	-0.01836	0.0234
117	3	1	1	53	0.02017	-0.01235	0.002586	0.03534	-0.02516	0.02036	-0.002054	0.03876	0.002647	-0.04288	-0.003693	0.012665	-0.002466	-0.009254	-0.01151	-0.01894	-0.008125	-0.0421	0.003397	0.02019	-0.02972	0.009384	0.01678	-0.012	0.003857	-0.02736	-0.01581	0.01816	-0.0432	0.0188	0.001738	0.03696	-0.0176	0.001724	-0.0363	-0.01643	0.003502	0.01034	0.02777	-0.003252	0.001822	0.01956	-0.03238	-0.01715	0.04492
118	3	2	1	70	0.02235	-0.01223	0.02275	0.02673	-0.02847	0.0326	0.010666	0.0459	0.00577	0.05035	0.00136	0.0007677	0.00823	-0.003136	-0.03001	-0.00789	-0.0184	-0.03314	0.00914	0.007183	-0.02051	-0.01758	0.02818	0.01608	-0.005707	-0.0267	-0.010025	0.01964	-0.02411	-0.004944	-0.00977	0.04303	-0.04297	-0.00815	-0.01833	-0.01007	0.011795	0.01775	0.01214	0.004833	-0.004616	0.03833	-0.01958	-0.02087	0.0317
119	3	2	1	50	0.02676	-0.01671	0.0208	0.01813	-0.02963	0.03598	0.006805	0.03766	0.00892	0.05634	0.003235	0.01095	0.01013	-0.004032	-0.02321	-0.002403	-0.01588	-0.03766	0.007298	0.006454	-0.01503	-0.01718	0.01181	0.014885	-0.006374	-0.0215	-0.01634	0.01804	-0.01663	-0.01729	-0.00898	0.04254	-0.0453	-0.00157	-0.01614	-0.009445	0.00409	0.0204	0.01182	0.00803	0.005756	0.04868	-0.02301	-0.01364	0.03067
120	3	2	0	27	0.0237	-0.007694	0.0171	0.0261	-0.03162	0.04016	0.01343	0.04315	0.01356	0.05038	0.002407	0.001457	0.0008807	-0.007935	-0.0261	-0.002205	-0.01862	-0.03705	0.00959	0.009026	-0.02548	-0.00917	0.0252	0.01636	-0.004833	-0.03412	-0.00614	0.02393	-0.02324	0.00968	0.00010914	0.04495	-0.0372	-0.00871	-0.01073	-0.00837	0.01904	0.01805	0.02066	0.011925	0.00447	0.0455	-0.02539	-0.02158	0.02599
121	3	2	1	58	0.02258	-0.005577	0.01337	0.02673	-0.03375	0.0325	0.01223	0.04312	0.009155	0.03287	0.005257	0.003736	0.01048	-0.00563	-0.0263	-0.003738	-0.01389	-0.03876	0.007504	0.007217	-0.01776	-0.0093	0.02493	0.01323	0.002981	-0.0341	-0.01055	0.01988	-0.01929	-0.001505	-0.000399	0.03293	-0.0401	-0.003036	-0.01736	-0.004944	0.01042	0.0193	0.01848	0.003288	-0.00489	0.04544	-0.014206	-0.01221	0.02739
122	3	2	1	32	0.02106	-0.01476	0.02115	0.02745	-0.03406	0.03537	0.01195	0.0424	0.012764	0.06903	0.004044	-0.000506	0.01123	0.000729	-0.02278	-0.005623	-0.01836	-0.0378	0.01138	-0.00289	-0.02777	-0.01079	0.029	0.01686	-0.003643	-0.0334	-0.00454	0.0237	-0.02141	-0.02037	0.00553	0.0436	-0.04495	-0.005604	-0.01064	-0.007088	0.0197	0.01677	0.01785	0.00543	-0.00227	0.04752	-0.0222	-0.0219	0.02928
123	4	2	1	41	0.02655	-0.01376	0.02292	0.02771	-0.02983	0.02533	0.01311	0.044	0.010086	0.05737	0.000457	0.001008	0.014595	0.0006814	-0.02972	-0.008224	-0.01732	-0.03464	0.007027	0.005753	-0.01411	-0.00965	0.02896	0.0172	-0.002575	-0.0273	-0.014595	0.02228	-0.02414	-0.005375	-0.00769	0.04602	-0.03848	-0.005962	-0.01553	-0.01209	0.009544	0.02321	0.01994	0.006584	-0.002457	0.03506	-0.02296	-0.02122	0.02597
124	4	2	1	53	0.02486	-0.01784	0.01862	0.02644	-0.02872	0.03244	0.012054	0.04272	0.01088	0.06323	0.00899	0.003254	0.01287	0.000309	-0.02794	-0.00831	-0.01918	-0.03497	0.00989	0.006084	-0.02016	-0.0157	0.03165	0.01265	0.002312	-0.03326	-0.00558	0.03128	-0.02333	-0.00863	0.002071	0.0441	-0.04736	-0.007416	-0.02394	-0.00542	0.01293	0.01761	0.02199	0.00421	-0.000544	0.0434	-0.02092	-0.02081	0.0344
125	3	2	1	59	0.0124	0.003359	0.01182	0.02214	-0.04227	0.02531	-0.004074	0.04553	0.02385	0.02762	0.00459	0.009895	0.0087	-0.01138	-0.02345	-0.0091	-0.02101	-0.0455	0.00811	0.007107	-0.02704	-0.00514	0.02069	0.012856	0.003105	-0.0272	-0.03029	0.03027	-0.03845	-0.0227	-0.01077	0.03873	-0.0434	0.004257	-0.01706	-0.001584	0.005848	0.02127	0.03342	0.007225	-0.002047	0.05765	-0.02005	-0.015564	0.02283
126	3	2	1	70	0.02165	-0.01784	0.01868	0.02505	-0.0313	0.02763	0.012596	0.04608	0.01226	0.05692	-0.002735	0.000386	0.01764	0.002277	-0.03522	-0.00051	-0.0217	-0.03244	0.00528	0.005787	-0.0159	-0.00784	0.02243	0.01464	0.002794	-0.02266	-0.00647	0.0181	-0.02441	-0.01394	6.27e-05	0.0442	-0.05292	-0.004215	-0.02489	-0.009315	0.007526	0.01637	0.01596	0.002735	-0.004696	0.04703	-0.02217	-0.02083	0.0293
127	3	0	1	65	0.01698	-0.01352	0.01817	0.02411	-0.0385	0.02211	0.00806	0.05142	0.013596	0.06165	0.001674	0.002611	0.02211	0.005634	-0.02785	-0.006832	-0.02211	-0.03833	0.002153	0.006462	-0.02391	-0.008194	0.02466	0.01782	0.00508	-0.02177	-0.01823	0.02863	-0.03009	-0.02461	-0.01128	0.04013	-0.0445	-0.001966	-0.0165	-0.007732	0.00405	0.01099	0.02155	0.00511	-0.002401	0.04416	-0.02255	-0.0214	0.02464
128	3	2	1	39	0.02104	-0.00659	0.02094	0.02396	-0.04636	0.02472	0.00389	0.0498	0.014626	0.0388	0.010704	0.00613	0.01526	-0.000693	-0.02719	-0.004093	-0.01761	-0.03842	0.00546	0.001662	-0.02904	-0.001325	0.02234	0.00856	0.01715	-0.02388	-0.0175	0.02455	-0.02498	-0.009766	-0.003496	0.04385	-0.0443	0.003054	-0.0221	-0.005943	-0.002028	0.009514	0.02002	0.001462	0.006626	0.04288	-0.02538	-0.01461	0.02559
129	3	1	1	70	0.02147	-0.01399	0.02692	0.02576	-0.02791	0.03406	0.012665	0.0494	0.013176	0.05417	0.001875	0.002367	0.01072	0.001818	-0.02496	-0.0081	-0.01564	-0.03433	0.00543	0.005177	-0.01335	-0.00569	0.0275	0.010796	0.008835	-0.02715	-0.0171	0.01752	-0.02672	-0.01365	-0.002047	0.03906	-0.04245	-0.01814	-0.01558	-0.00831	0.00998	0.01941	0.01447	0.002375	-0.00792	0.04163	-0.01839	-0.01457	0.0262
130	3	2	0	66	0.02092	-0.01765	0.01581	0.031	-0.03009	0.0256	0.012436	0.03854	0.01225	0.04135	-0.000209	-0.004013	0.003649	0.001389	-0.0307	-0.000888	-0.01617	-0.04163	0.00705	-0.0005608	-0.02592	0.000429	0.02597	0.01591	-0.00601	-0.03049	-0.004646	0.0195	-0.0306	-0.00849	-0.00922	0.04996	-0.03687	-0.0096	-0.02063	-0.008995	0.014946	0.01611	0.02742	0.00378	-0.00463	0.05652	-0.02576	-0.03004	0.0298
131	3	1	1	62	0.02132	-0.009125	0.02118	0.02608	-0.02893	0.02678	0.01794	0.04608	0.007416	0.0651	0.0001475	-0.002895	0.01421	0.00424	-0.02963	-0.006706	-0.01564	-0.03598	0.0078	0.002863	-0.01532	-0.010216	0.02475	0.01636	0.001005	-0.0287	-0.005398	0.02522	-0.01895	-0.01257	-0.004482	0.0406	-0.04303	-0.01141	-0.01811	-0.00987	0.00983	0.01144	0.01576	0.00468	-0.002094	0.03754	-0.0227	-0.01852	0.02472
132	3	1	1	53	0.02441	-0.013466	0.0197	0.02643	-0.0255	0.0315	0.0185	0.04062	0.007576	0.06042	0.002129	-0.002428	0.01178	-0.001978	-0.03366	-0.00551	-0.01514	-0.03427	0.01105	0.00699	-0.011986	-0.01457	0.0346	0.01348	0.0003	-0.0256	-0.008224	0.02164	-0.02574	-0.00937	-0.0006356	0.04306	-0.04468	-0.01162	-0.01793	-0.008835	0.011475	0.02054	0.01445	0.00798	-0.00476	0.0426	-0.02219	-0.01378	0.02844
133	3	2	0	58	0.02357	-0.00896	0.02077	0.02805	-0.03998	0.03021	0.001498	0.043	0.01477	0.02588	0.004906	0.01197	0.00789	-0.002205	-0.02193	-0.00932	-0.01416	-0.0408	0.005493	0.00888	-0.03119	-0.007286	0.01913	0.007545	0.01137	-0.03168	-0.013	0.02954	-0.02832	-0.01648	0.0006046	0.04147	-0.04312	0.003462	-0.02249	-0.002575	0.005783	0.01797	0.01753	0.00267	0.0008698	0.05142	-0.01494	-0.00965	0.02971
134	3	2	0	56	0.01666	-0.01497	0.01788	0.02461	-0.03616	0.02461	0.01944	0.03766	0.01596	0.02512	4.51e-05	0.01143	0.002127	-0.00754	-0.02553	0.001081	-0.01974	-0.0377	0.01046	0.010544	-0.0215	-0.00739	0.0351	0.00899	-0.01359	-0.0256	-0.01415	0.01822	-0.02838	0.005054	-0.00838	0.04745	-0.05334	-0.00921	-0.01872	-0.00909	0.01991	0.02922	0.02802	0.004196	-0.005882	0.05646	-0.02269	-0.01901	0.02525
135	3	2	1	58	0.02008	-0.00974	0.02379	0.02612	-0.03094	0.02261	0.00784	0.0377	0.01377	0.06125	-0.001763	0.01567	0.02203	0.005215	-0.0231	-0.00854	-0.02083	-0.04193	-0.003723	0.012886	-0.014404	-0.01637	0.01622	0.01457	0.010574	-0.004417	-0.02269	0.02248	-0.02705	-0.02322	-0.01352	0.0375	-0.04483	1.79e-05	-0.01703	-0.0062	-0.001746	0.01441	0.00955	0.00402	-0.003181	0.0547	-0.02309	-0.01483	0.0262
136	3	2	1	66	0.01547	-0.012886	0.02504	0.02242	-0.0359	0.0346	0.01446	0.04428	0.01153	0.0323	-0.0018635	0.003963	0.007305	-0.002672	-0.02278	0.00272	-0.01388	-0.0354	0.00838	0.002277	-0.02045	-0.010666	0.03378	0.012215	-0.012405	-0.03111	-0.01408	0.01211	-0.03122	-0.003216	-0.004513	0.04172	-0.04016	-0.01259	-0.00793	-0.00492	0.01707	0.01758	0.0154	0.006077	0.002073	0.0557	-0.0244	-0.01964	0.02922
137	3	2	1	48	0.007103	0.006424	0.01028	0.02652	-0.03268	0.01884	0.006775	0.04718	0.0163	0.01901	-0.00708	-0.001115	0.00593	-0.01227	-0.01009	-0.01169	-0.01051	-0.04196	0.00863	0.006176	-0.01572	-0.0087	0.02351	0.00541	-0.004456	-0.03934	-0.01643	0.00848	-0.03302	0.002155	-0.00398	0.03653	-0.0246	-0.006752	-0.00777	-0.01361	0.01223	0.01831	0.02295	0.01198	-0.006237	0.04947	-0.01894	-0.01378	0.01895
138	4	2	1	78	0.01572	0.00801	0.001065	0.02998	-0.0319	0.02565	-0.002193	0.03772	0.03009	0.00284	0.0005326	0.002817	-0.001726	-0.02087	-0.02357	-0.004005	-0.02824	-0.04236	0.01232	-0.001164	-0.03876	-0.00778	0.02223	-0.00589	-0.01158	-0.03223	-0.02592	0.02167	-0.04544	-0.0114	-0.00424	0.0322	-0.03693	0.013245	-0.01642	-0.01481	0.00673	0.01515	0.027	0.00808	-0.004307	0.06198	-0.03062	-0.01108	0.03592
139	3	3	1	65	0.02579	-0.013306	0.02733	0.03067	-0.0319	0.0342	0.00926	0.0408	0.01689	0.04135	-0.001393	0.003544	0.00587	0.000821	-0.0207	-0.004272	-0.014	-0.03586	0.00589	0.002539	-0.02109	-0.01003	0.02731	0.009514	-0.002346	-0.03412	-0.014694	0.015564	-0.01785	-0.012695	-0.00892	0.04178	-0.0449	-0.00842	-0.01521	-0.0067	0.01306	0.02353	0.014694	0.002089	-0.004112	0.04874	-0.01563	-0.01758	0.0274
140	3	2	1	34	0.02353	-0.00998	0.01591	0.02713	-0.02847	0.0333	0.01306	0.04364	0.01814	0.0598	-0.005085	0.007034	0.01169	-0.001642	-0.02473	-0.00364	-0.01582	-0.03897	0.005886	0.0007176	-0.01442	-0.013985	0.02783	0.00556	0.000591	-0.0316	-0.006752	0.02455	-0.02823	-0.01103	-0.004166	0.04242	-0.0411	-0.013245	-0.01225	-0.00954	0.002886	0.01888	0.02324	0.0079	0.001395	0.04355	-0.02696	-0.014725	0.0348
141	3	2	0	55	0.01186	-0.01017	-0.00924	0.04022	-0.02185	0.03268	0.02904	0.01886	0.0186	-0.009384	-0.01994	0.00553	-0.008965	-0.007103	-0.006752	0.0201	-0.01768	-0.03955	0.010666	0.007355	-0.01971	0.00825	0.02962	-0.002296	-0.01414	-0.0205	0.001934	0.01958	-0.0427	0.02588	0.00542	0.03616	-0.03506	-0.001353	-0.00543	0.001114	0.001993	0.011536	0.0341	-0.0001278	0.005177	0.03061	-0.03308	-0.02687	0.03378
142	3	2	1	47	0.02756	-0.01997	0.02238	0.03195	-0.01334	0.02324	0.02588	0.0455	0.00898	0.10376	-0.01099	-0.001085	0.01559	0.00946	-0.03256	0.00628	-0.01336	-0.02773	0.00437	0.0082	-0.001214	-0.013115	0.0252	0.00749	-0.00533	-0.0192	-0.00477	0.01837	-0.0245	-0.04074	0.000862	0.03976	-0.0469	-0.01211	-0.01967	-0.005966	-0.00659	0.001155	0.0114	0.00566	-0.000745	0.03662	-0.0316	-0.01278	0.02838
143	3	3	0	61	0.02057	-0.00947	0.01516	0.03708	-0.0308	0.0312	0.013084	0.0239	0.01474	0.0364	-0.007767	-0.002218	-0.00771	-0.00351	-0.01828	0.00465	-0.01412	-0.04453	0.004036	0.00813	-0.03583	-0.002632	0.02635	0.004646	-0.01553	-0.04126	-0.01256	0.01714	-0.03583	-0.01241	0.004913	0.04352	-0.03192	-0.00555	-0.01401	-0.009254	0.01994	0.02388	0.03114	0.01051	-0.007023	0.04944	-0.01974	-0.02177	0.02727
144	3	0	0	50	0.0145	-0.009315	0.01197	0.02756	-0.02402	0.01303	-0.001318	0.0296	0.02087	0.01714	0.003769	0.0019245	0.005642	-0.00599	-0.0171	0.0004423	-0.02258	-0.04736	0.000737	0.011475	-0.035	-0.01043	0.0163	-0.0006766	0.0161	-0.02496	-0.03125	0.02072	-0.04218	-0.0264	-0.002079	0.0494	-0.05658	0.01543	-0.03336	-0.01426	0.002625	0.00329	0.03336	-0.002165	-0.003967	0.0548	-0.02884	-0.01208	0.02736
145	3	2	1	68	0.03043	-0.01152	0.013954	0.02585	-0.01427	0.02107	0.01552	0.02888	0.006813	0.045	-0.0046	0.00441	0.01785	-0.004234	-0.02516	0.003717	-0.01026	-0.03105	-0.006172	0.013885	-0.01109	-0.0005803	0.02357	0.003557	0.002155	-0.02042	-0.01662	0.014175	-0.02771	-0.001588	-0.0009594	0.03543	-0.0368	-0.013954	-0.02971	-0.016	-0.001101	0.01854	0.012344	-0.004204	-0.008026	0.02725	-0.02327	-0.0004146	0.02568
146	3	2	1	50	0.01888	-0.01128	0.005676	0.04355	-0.02914	0.03122	0.00939	0.01859	0.02222	0.04745	-0.00586	-0.00899	-0.008514	-0.0032	-0.01101	-0.005978	-0.0209	-0.04575	0.008255	0.01407	-0.03452	-0.007164	0.02303	-0.00212	-0.007065	-0.0322	-0.02194	0.01949	-0.04187	-0.02563	0.0012455	0.05154	-0.03232	-0.004463	-0.00594	-0.00989	0.01283	0.02168	0.02882	-0.002	-0.00213	0.03992	-0.02272	-0.02422	0.02371
147	3	2	0	54	0.01942	-0.010056	0.02509	0.03598	-0.02692	0.0256	0.00589	0.03247	0.01397	0.0659	-0.004704	0.002533	0.01057	0.01125	-0.03152	-0.005203	-0.0153	-0.03647	0.005505	0.003685	-0.02205	-0.00899	0.02252	0.00986	0.006336	-0.02626	-0.00673	0.0262	-0.0337	-0.02013	-0.003073	0.04272	-0.04474	0.00178	-0.01695	-0.00997	0.003565	0.01738	0.01909	0.003893	-0.001755	0.0501	-0.02174	-0.02061	0.02974
148	4	2	1	68	0.02788	-0.007492	0.0125	0.0358	-0.03043	0.02837	0.01654	0.02452	0.02013	0.0354	-0.000797	0.00714	-0.00667	-0.015594	-0.02863	0.011284	-0.0169	-0.04526	0.004562	-0.002607	-0.0323	-0.00849	0.015396	-0.01464	-0.004913	-0.04672	-0.01495	0.0186	-0.03088	-0.03583	0.001275	0.04837	-0.04016	0.01322	-0.01053	0.00329	0.010956	0.02068	0.02783	-8.416e-05	0.003485	0.04074	-0.03174	-0.011345	0.03156
149	3	2	1	66	0.0181	-0.004894	0.01868	0.03156	-0.02542	0.01515	-0.0003698	0.03085	0.01315	-0.00863	-0.002277	-0.00225	-0.00379	-0.011826	-0.01682	-0.00245	-0.02039	-0.04797	4.64e-05	0.00979	-0.03934	-0.006645	0.01797	-0.00308	0.00986	-0.0347	-0.0404	0.02213	-0.04785	-0.01753	-0.00876	0.04425	-0.03754	0.01223	-0.02077	-0.00874	0.00934	0.0068	0.02608	-0.006813	0.0007396	0.0459	-0.02353	-0.011925	0.03107
150	4	2	0	66	0.01753	-0.007076	0.01347	0.02956	-0.03323	0.02487	0.002914	0.01653	0.01368	-9.44e-05	-0.002253	-0.0085	-0.002346	-0.014885	-0.02362	0.00354	-0.01797	-0.04163	0.000956	0.006115	-0.0412	-0.007935	0.01409	-0.000728	0.003765	-0.0353	-0.02835	0.0173	-0.04025	-0.002573	-0.01819	0.04285	-0.03763	0.00467	-0.01894	-0.01366	0.005245	0.00655	0.03433	0.00922	9.733e-05	0.05798	-0.02899	-0.01133	0.02788
151	4	3	0	54	0.01895	-0.01257	0.0125	0.02525	-0.02644	0.00871	0.003094	0.0325	0.01118	-0.04172	0.000784	0.01009	-0.0001177	-0.00928	-0.007492	-0.004227	-0.02087	-0.0364	0.00405	0.01524	-0.03683	0.005074	0.007484	-0.001576	0.002316	-0.03137	-0.03073	0.02528	-0.04477	0.01653	-0.013565	0.0397	-0.03763	0.006897	-0.0321	-0.00941	0.005985	0.00928	0.02812	-0.000361	0.00394	0.04095	-0.03506	-0.01627	0.03098
152	3	2	1	65	0.007637	0.00734	0.002935	0.02739	-0.0482	0.01949	-0.00606	0.01958	0.02101	-0.0759	-0.0006566	0.01176	-0.011444	-0.004593	-0.007374	-0.014534	-0.02454	-0.04193	0.01918	0.01237	-0.02695	-0.007057	0.02051	-0.01984	-0.00994	-0.0277	-0.0389	0.0294	-0.05188	0.02406	0.01727	0.03656	-0.05536	0.0285	-0.00502	-0.00348	0.02347	0.01362	0.02733	-0.000654	0.014175	0.00649	-0.01839	-0.011215	0.0437
153	3	0	1	53	0.03047	-0.01218	0.02765	0.03085	-0.02809	0.0399	0.01622	0.02176	0.00893	0.02959	-0.00858	0.00703	0.003445	-0.01465	-0.03055	0.006405	-0.0096	-0.031	0.002619	0.00723	-0.02473	0.0011635	0.01822	-0.0006094	0.0002458	-0.02917	-0.00997	0.02184	-0.02782	-0.01487	-0.01397	0.03934	-0.02876	-0.008644	-0.01929	-0.0156	0.001957	0.01704	0.0269	0.00471	7.856e-05	0.04498	-0.01875	-0.01243	0.02283
154	3	2	0	44	0.014885	-0.003275	0.01614	0.02893	-0.03114	0.0384	0.01057	0.02916	0.02495	0.05313	-0.007412	-0.004143	-0.0085	-0.01226	-0.01791	0.004326	-0.01244	-0.03815	0.010284	-0.00843	-0.011536	-0.01438	0.02792	0.00423	-0.01636	-0.04654	-0.01683	0.01578	-0.03415	-0.02417	-0.008286	0.05	-0.0321	-0.001474	-0.006313	-0.006588	0.01325	0.02301	0.0355	0.002678	-0.003437	0.0545	-0.02133	-0.03073	0.02658
155	3	2	1	71	0.01913	-0.00996	0.01868	0.0339	-0.02829	0.0363	0.01936	0.02657	0.01255	0.03702	-0.0007343	0.001264	0.001141	-0.01047	-0.02588	0.004623	-0.009995	-0.0313	0.00527	0.006584	-0.02472	-0.008644	0.02174	0.005367	-0.007206	-0.0364	-0.013115	0.01351	-0.02365	-0.014786	0.003048	0.02844	-0.0339	-0.010345	-0.01555	-0.01276	0.01897	0.02025	0.02737	0.00608	-0.002789	0.03815	-0.01999	-0.014946	0.02513
156	3	2	1	40	0.02257	-0.01429	0.03032	0.03085	-0.0325	0.03427	0.01117	0.03754	0.01281	0.08136	-0.00381	0.00796	0.011345	0.006332	-0.03192	0.0002885	-0.010506	-0.02701	0.001544	-0.0001475	-0.01909	-0.0138	0.02466	0.00715	-0.002987	-0.02313	-0.01101	0.01956	-0.01639	-0.02797	-0.0084	0.04172	-0.04425	-0.00907	-0.01437	-0.00557	0.00394	0.00963	0.01222	0.00437	-0.004448	0.04736	-0.02556	-0.02527	0.02354
157	3	2	1	60	0.02003	-0.00869	0.00872	0.0478	-0.02823	0.03925	0.0356	0.0339	-0.00685	0.0533	0.0006084	0.00396	-0.002987	-0.01215	-0.000954	-0.003729	-0.01607	-0.01752	0.004494	-0.00093	-0.01307	-0.00599	0.02127	0.0053	-0.02672	-0.02747	0.004524	-0.005657	-0.03812	0.006016	-0.001872	0.0148	-0.006203	0.0015	0.00764	-0.001476	0.01694	0.02432	0.02618	0.00868	-0.005733	0.02348	-0.0271	-0.02765	0.03873
158	3	2	1	54	0.01762	-0.00948	0.02226	0.0371	-0.02751	0.01295	0.0008507	0.0428	0.01883	0.0007186	0.001558	0.015434	0.0119	-0.004883	-0.01338	-0.02235	-0.008675	-0.03296	0.001978	0.0273	-0.02461	0.01214	0.01933	0.0009046	-0.007538	-0.0288	-0.03287	0.02115	-0.02919	-0.0043	-0.014725	0.02798	-0.01767	-0.01788	-0.02737	-0.01497	0.01709	0.011894	0.01657	-0.01148	0.0006976	0.03568	-0.0334	-0.01628	0.03436
159	4	0	1	73	0.02669	-0.0151	0.01978	0.04498	-0.02357	0.0281	0.0328	0.0379	0.00869	0.02667	-0.002665	0.00482	0.001109	-0.01512	-0.013664	-0.00918	-0.00598	-0.02708	0.00486	0.00868	-0.02434	0.000544	0.02092	4.8e-05	-0.01894	-0.03165	-0.00965	0.00574	-0.03125	-0.003233	-0.006992	0.02435	-0.01301	-0.01137	-0.00664	-0.01207	0.014496	0.0222	0.02986	-0.000959	-0.003544	0.03543	-0.0327	-0.02339	0.03918
160	3	2	0	70	0.013084	-0.001119	0.01349	0.0496	-0.0218	0.009415	0.01425	0.03265	0.00691	0.01945	-0.00787	0.01971	0.00947	-0.00759	-0.02148	-0.02003	0.001107	-0.02037	0.002161	0.01823	-0.02983	0.001849	0.0178	0.004814	-0.01478	-0.0401	-0.008415	-0.0004308	-0.04346	-0.01332	-0.01151	0.02133	-0.01868	-0.01479	-0.011696	-0.01214	0.01058	0.0252	0.0266	-0.002983	-0.00277	0.02805	-0.03041	-0.02802	0.04257
161	3	0	1	61	0.0261	-0.007008	0.00856	0.05014	-0.01112	0.02863	0.01988	0.04147	-0.004974	0.02736	0.00616	0.005566	0.00533	-0.017	-0.01582	-0.009254	-0.003216	-0.02357	0.003485	0.011505	-0.0244	0.007305	0.0284	0.002985	-0.01791	-0.03305	-0.02333	0.003603	-0.02415	-0.01519	-0.01385	0.0299	-0.002802	-0.01473	0.0004656	-0.02087	0.0107	0.013054	0.02864	0.002783	0.000313	0.02371	-0.03934	-0.0337	0.02927
162	3	0	1	76	0.02478	-0.00914	0.001221	0.0427	-0.0218	0.03336	0.03226	0.03857	-0.00314	0.001221	0.005466	0.0027	0.002728	-0.01121	0.002735	-0.00785	-0.003855	-0.0182	0.006886	0.014725	-0.01412	-0.007744	0.02591	0.00579	-0.02464	-0.02417	0.002182	0.003088	-0.0382	0.01326	-0.01167	0.01773	0.006668	-0.01242	0.0005584	-0.006462	0.004307	0.02669	0.02611	-0.00144	-0.006973	0.0142	-0.03226	-0.03134	0.0378
163	3	2	1	73	0.02818	-0.00506	0.02533	0.02814	-0.02086	0.00643	0.00899	0.03558	0.007393	-0.00449	-0.001404	0.01046	0.014984	-0.004803	-0.02748	-0.02077	-0.011635	-0.034	-0.004787	0.01787	-0.03226	0.011986	0.01624	-0.001542	0.010895	-0.021	-0.0145	0.02423	-0.03152	-0.004715	-0.01287	0.0352	-0.02705	0.005527	-0.03848	-0.01158	-0.005363	0.0074	0.01833	-0.00558	-0.006306	0.04935	-0.03186	-0.0112	0.02853
164	4	2	0	66	0.01491	-0.00762	0.0207	0.03433	-0.02777	0.01749	0.000649	0.05112	0.01216	0.01355	0.002165	0.02327	0.006916	-0.00714	-0.00789	-0.02242	-0.01379	-0.0382	0.005188	0.02634	-0.0222	0.01227	0.02089	-0.01419	-0.00114	-0.02113	-0.02672	0.02379	-0.03032	-0.0001314	-0.0068	0.03568	-0.02412	-0.002604	-0.02748	-0.006374	-0.002625	0.012825	0.01866	-0.00252	-0.001522	0.03943	-0.0304	-0.01895	0.04727
165	4	1	0	57	0.02208	-0.007072	0.02475	0.03293	-0.02406	0.02245	0.01974	0.03665	0.01575	0.0391	0.00556	0.01082	0.0033	-0.02115	-0.012	0.000637	-0.00576	-0.04688	0.000628	0.00576	-0.01915	0.001385	0.02869	-0.00102	-0.003532	-0.0346	-0.01646	0.00835	-0.02248	-0.02887	-0.013466	0.02785	-0.02654	-0.008125	-0.0125	-0.01685	0.007183	0.0158	0.02525	0.001061	-0.007282	0.05695	-0.02391	-0.004333	0.02885
166	3	2	0	72	0.01525	-0.001905	0.02342	0.03262	-0.02426	0.01613	0.02635	0.0228	0.01024	0.04956	0.001912	0.004417	0.01164	-0.01509	-0.0295	-0.01482	-0.006813	-0.0359	0.0001295	0.01149	-0.014725	0.006336	0.02077	0.004444	0.000827	-0.0332	-0.01677	0.004025	-0.02458	-0.01045	-0.011635	0.01904	-0.01016	-0.0222	-0.003763	-0.01496	0.014366	0.00881	0.02829	-0.003454	-0.01701	0.03375	-0.02727	-0.01762	0.02751
167	3	2	1	55	0.02023	-0.0075	0.01791	0.0314	-0.03665	0.03204	0.01665	0.02794	0.01487	0.04587	-0.000675	0.003117	0.003468	-0.01053	-0.03036	0.004803	-0.01084	-0.03503	0.002396	0.000809	-0.02307	-0.003752	0.01746	0.003185	-0.004406	-0.03482	-0.01378	0.01947	-0.02599	-0.02065	-0.002096	0.04498	-0.03418	0.0001539	-0.00918	-0.00548	0.00702	0.00974	0.02806	0.006496	-0.000785	0.04968	-0.0216	-0.01854	0.02692
168	3	2	1	64	0.01665	-0.006565	-0.00163	0.04276	-0.03262	0.02621	-0.00596	0.01953	0.0099	0.003511	-0.005924	0.004395	-0.00907	-0.015366	-0.02306	0.01088	-0.01811	-0.0308	0.00864	0.006756	-0.03062	-0.0003917	0.02625	0.002493	-0.00916	-0.04004	-0.01421	0.02028	-0.0374	-0.00849	-0.010216	0.05243	-0.03854	0.00929	-0.0236	-0.000766	0.00394	0.01768	0.03503	0.001577	0.007137	0.0496	-0.02818	-0.02759	0.02078
169	3	2	1	71	0.02452	-0.003956	0.02519	0.0342	-0.03032	0.03717	0.02206	0.03305	0.00752	0.057	-0.002958	0.01082	0.005062	-0.00476	-0.03482	0.010185	-0.01744	-0.03522	0.002165	0.002869	-0.02193	-0.01066	0.02362	0.004005	-0.001223	-0.02695	-0.00396	0.02196	-0.01767	-0.01868	-0.0025	0.0384	-0.039	-0.001931	-0.01773	-0.005146	0.004654	0.00904	0.015335	0.00833	0.00246	0.04227	-0.02158	-0.01211	0.02818
170	3	0	1	55	0.019	-0.0044	0.02673	0.02724	-0.0298	0.01927	0.00824	0.03687	0.01152	0.011765	0.006454	0.003176	0.00569	0.000846	-0.02858	0.00904	-0.01314	-0.0367	-0.003384	0.01516	-0.03023	0.005276	0.0195	0.003254	0.00741	-0.02475	-0.0284	0.02536	-0.0403	-0.02863	-0.01026	0.04156	-0.044	0.003824	-0.03134	-0.00654	0.00454	0.0076	0.02882	-0.002485	-0.00948	0.05432	-0.0214	-0.012024	0.02293
171	3	2	1	70	0.02483	-0.02109	0.01826	0.03363	-0.0328	0.0325	0.01727	0.010605	0.01762	0.0459	-0.0074	0.007347	-0.00916	-0.0009065	-0.02228	0.003132	-0.01854	-0.0338	0.006134	0.02202	-0.02943	-0.00612	0.03326	0.0004275	-0.011734	-0.02571	-0.0162	0.02457	-0.02748	-0.02435	-0.00785	0.06073	-0.04086	-0.0066	-0.01581	-0.00406	0.0125	0.03217	0.02794	0.00865	0.00679	0.03067	-0.02167	-0.02234	0.02791
172	3	0	1	69	0.0193	-0.00813	0.015366	0.03232	-0.03308	0.03177	0.0147	0.03058	0.01537	0.05078	-7.17e-05	0.006298	-0.0008106	-0.00456	-0.03134	0.000215	-0.01698	-0.0325	0.00672	0.00338	-0.0205	-0.0083	0.02617	0.00487	-0.009705	-0.03607	-0.006123	0.02374	-0.0287	-0.02292	-0.01134	0.04846	-0.03854	-0.001007	-0.01662	-0.0079	0.00852	0.007935	0.02603	0.009865	0.0005283	0.04932	-0.02766	-0.02054	0.02985
173	3	2	1	73	0.01585	-0.001647	0.010124	0.0306	-0.0305	0.01564	-0.003832	0.03156	0.01949	0.01952	0.006393	-0.006027	0.006798	-0.007374	-0.0237	-0.002266	-0.02145	-0.04205	-0.001728	0.004204	-0.03876	-0.004353	0.02411	0.0008397	0.0053	-0.03098	-0.0252	0.02132	-0.04028	-0.02428	-0.0003545	0.04803	-0.0451	0.01831	-0.03412	-0.012695	-0.000902	0.008286	0.02534	0.00425	0.001022	0.0642	-0.0337	-0.00982	0.03394
174	3	0	1	59	0.02382	0.002836	0.009575	0.02411	-0.02907	0.01872	0.001122	0.02428	0.02147	0.003824	-0.0004156	0.01334	0.003624	-0.00834	-0.02919	-0.00244	-0.0172	-0.04288	-0.001012	0.001819	-0.0356	-0.00255	0.007	-0.001115	0.012596	-0.03946	-0.02682	0.02025	-0.03143	-0.01298	-0.003986	0.0442	-0.04395	0.01233	-0.02162	-0.00601	-0.00183	0.007393	0.03123	0.001766	0.004303	0.0507	-0.03384	-0.004017	0.02692
175	3	2	1	56	0.01303	-0.000985	0.0234	0.03128	-0.0325	0.01508	-0.000949	0.03445	0.01224	0.02884	0.00419	0.00348	0.005627	-0.00438	-0.02309	0.00285	-0.02423	-0.037	0.00575	0.001864	-0.03336	-0.01039	0.01752	-0.00556	0.01273	-0.02623	-0.0345	0.02725	-0.04004	-0.03583	-0.00996	0.04025	-0.045	0.01476	-0.02951	-0.003061	0.00409	0.00561	0.02232	-0.002983	-0.0002704	0.04922	-0.02138	-0.00703	0.0311
176	3	2	0	59	0.02359	-0.01788	0.0172	0.0334	-0.0308	0.03384	0.015335	0.02312	0.007206	0.04422	-0.00335	0.01167	-0.01118	-0.001445	-0.02975	0.010254	-0.01985	-0.0408	-0.001728	0.00694	-0.03053	-0.006313	0.02428	0.005924	-0.002378	-0.02946	-0.0104	0.0221	-0.02464	-0.02432	0.000923	0.05127	-0.0485	-0.002201	-0.02744	-0.003002	0.011284	0.02115	0.02084	0.00904	-0.000598	0.03943	-0.01587	-0.01833	0.02182
177	3	0	1	61	0.01883	-0.002096	0.0159	0.02884	-0.0287	0.01726	-0.003904	0.02826	0.02473	0.01081	0.001343	0.00183	-0.001005	-0.005592	-0.01462	-0.000678	-0.0228	-0.0475	0.001641	0.007225	-0.04364	-0.003115	0.01624	-0.00408	0.01454	-0.0329	-0.02757	0.02924	-0.041	-0.02943	-0.00473	0.05154	-0.05017	0.01596	-0.02654	-0.01485	0.00603	0.00531	0.0287	-0.007153	0.007725	0.05496	-0.02849	-0.00978	0.02762
178	3	2	1	61	0.02403	-0.00651	0.01595	0.038	-0.0335	0.02557	0.00967	0.02092	0.0138	0.02512	-0.003998	0.01121	-0.001898	-0.00955	-0.02406	0.01499	-0.01408	-0.03827	0.002895	0.006817	-0.02211	-0.01311	0.02234	-0.01491	0.002857	-0.03467	-0.0196	0.01772	-0.02722	-0.02104	-0.004864	0.04257	-0.04	0.00998	-0.02176	-0.005306	0.0058	0.02689	0.02788	0.002314	0.003016	0.04712	-0.007416	-0.00732	0.0278
179	3	3	1	57	0.02094	-0.01819	0.02066	0.03198	-0.02614	0.02693	0.01642	0.02509	0.01282	0.09186	-0.004337	0.006073	0.0122	0.0149	-0.03165	0.001867	-0.02045	-0.02975	0.00396	0.012955	-0.02243	-0.02306	0.02255	0.02045	0.002062	-0.01529	-0.01103	0.02405	-0.02374	-0.02806	0.0006633	0.03668	-0.05103	-0.0015335	-0.0256	-0.002481	0.006004	0.002739	0.01204	0.00854	0.001927	0.03564	-0.02043	-0.01942	0.03656
180	3	2	1	57	0.01545	0.002392	0.00936	0.02786	-0.03113	0.01814	0.006798	0.02715	0.01172	0.0183	0.004333	0.004562	-0.000756	-0.00303	-0.0222	-0.002815	-0.0184	-0.04358	-5.84e-06	0.008446	-0.03223	0.002352	0.01843	0.001586	0.014725	-0.03014	-0.02605	0.0281	-0.03674	-0.01674	-0.005836	0.04202	-0.04248	0.00948	-0.0227	-0.00968	0.0005865	0.0116	0.02856	-0.00523	-0.001121	0.0484	-0.02632	-0.01047	0.0256
181	3	2	1	72	0.02066	-0.00251	0.02765	0.03143	-0.03044	0.0316	0.01761	0.02382	0.01327	0.03763	-0.0009313	0.000475	-1.764e-05	-0.004486	-0.01886	0.00332	-0.011345	-0.039	0.0034	0.0005946	-0.02397	-0.005833	0.02025	-0.002422	0.001491	-0.0419	-0.012085	0.0192	-0.02318	-0.024	-0.001072	0.0461	-0.03583	0.001395	-0.014854	-0.001796	0.00949	0.0291	0.02832	0.002642	-0.00603	0.0492	-0.02441	-0.012245	0.02463
182	3	2	0	74	0.02359	-0.012856	0.01785	0.03607	-0.02957	0.0324	0.01278	0.027	0.009895	0.0545	0.0003781	0.004906	0.008736	0.0001601	-0.02878	0.006332	-0.01317	-0.02846	0.002625	0.00524	-0.02615	-0.007618	0.0189	0.004288	-0.00012076	-0.0339	-0.01015	0.0214	-0.02707	-0.01631	-0.005955	0.047	-0.0397	0.000357	-0.02522	-0.0126	0.00845	0.01088	0.01985	0.00668	0.003029	0.0452	-0.02463	-0.01921	0.02756
183	4	1	1	63	0.01591	0.000416	0.013466	0.03516	-0.04678	0.01116	-0.012596	0.01909	0.02173	-0.02086	0.00667	0.00413	-0.0174	-0.00726	-0.01659	0.001181	-0.02443	-0.04254	0.0067	0.00943	-0.04462	0.002283	0.0173	-0.002666	0.01332	-0.03473	-0.03845	0.0361	-0.04108	-0.01201	0.002182	0.0502	-0.04706	0.01695	-0.02353	-0.01396	0.01486	0.01514	0.03473	-0.003347	0.00684	0.0452	-0.02318	-0.013855	0.02324
184	3	2	1	43	0.025	-0.0152	0.02553	0.02913	-0.02524	0.03036	0.01063	0.02539	0.01399	0.0738	-0.00462	0.007835	0.00841	0.007206	-0.03235	0.000573	-0.01343	-0.02934	0.003073	0.00877	-0.01296	-0.01633	0.02562	0.011604	-0.001765	-0.015076	-0.00899	0.02875	-0.02563	-0.02226	-0.00939	0.05313	-0.04147	-0.003168	-0.01794	-0.004963	0.000514	0.014496	0.00991	0.000384	-0.0002458	0.03708	-0.02098	-0.01747	0.03041
185	3	2	1	60	0.0234	-0.00988	0.03098	0.0371	-0.03415	0.02502	0.01683	0.02335	0.01007	0.0637	-0.001927	0.00816	0.00459	0.00262	-0.03897	0.003298	-0.0209	-0.0378	0.002048	0.003647	-0.02455	-0.0063	0.03278	-0.0002599	0.000537	-0.02937	-0.00953	0.02452	-0.0264	-0.02866	-0.005135	0.04953	-0.0455	0.003487	-0.0188	-0.005436	0.002108	0.0225	0.02008	0.0064	-0.00273	0.0392	-0.0231	-0.0203	0.02983
186	3	2	1	58	0.02002	-0.01111	0.01877	0.03084	-0.02681	0.0337	0.01712	0.02522	0.00691	0.05856	-0.00822	0.01086	0.00891	0.00412	-0.0348	-0.001816	-0.01434	-0.03323	0.00645	0.009315	-0.01758	-0.00889	0.02153	0.0038	-0.002192	-0.02495	-0.00762	0.03093	-0.02289	-0.01576	-0.01235	0.04333	-0.04037	-0.008766	-0.01932	-0.00732	0.000673	0.01746	0.02182	0.01087	-0.006153	0.04233	-0.02379	-0.01095	0.03143
187	3	2	1	56	0.01617	-0.006325	0.01746	0.02559	-0.02603	0.01828	0.003902	0.02461	0.0213	0.01225	-0.003086	0.01135	-0.002104	-0.012566	-0.01752	-0.01523	-0.01659	-0.0453	0.003248	0.01718	-0.0374	-0.0082	0.008545	-0.0002202	0.0009775	-0.03577	-0.03108	0.02736	-0.04755	-0.008064	-0.003487	0.0399	-0.03485	-0.004314	-0.02452	-0.003006	0.01788	0.010315	0.02701	-0.004147	-0.002153	0.0484	-0.02925	-0.00874	0.02486
188	4	2	1	68	0.02034	-0.00875	0.02217	0.0345	-0.02872	0.0358	0.01203	0.0363	0.007614	0.05856	-0.001295	0.006996	0.01396	0.006386	-0.03366	0.004654	-0.01582	-0.0295	0.003595	0.00895	-0.01746	-0.01155	0.03047	6.354e-05	-0.000923	-0.02191	-0.00843	0.02975	-0.02856	-0.02357	-0.005722	0.05286	-0.03845	0.0002352	-0.01391	-0.00878	0.00452	0.01311	0.01888	0.006165	-0.001066	0.0481	-0.02448	-0.02458	0.02571
189	3	0	0	50	0.02307	-0.00459	0.01949	0.02922	-0.0328	0.02313	0.00819	0.02895	0.01077	0.0451	0.004337	0.013885	0.01217	-0.002268	-0.03032	0.00319	-0.01562	-0.04144	0.000441	0.004635	-0.02013	-0.01461	0.02203	0.00567	0.01446	-0.02158	-0.02357	0.01985	-0.02756	-0.01484	-0.01182	0.03848	-0.04257	0.003853	-0.0272	-0.00988	-0.001027	0.0158	0.0148	0.000584	-0.0002358	0.0401	-0.02426	-0.01276	0.02681
190	3	2	0	64	0.0187	-0.01014	0.01663	0.03815	-0.02759	0.04013	0.01058	0.02707	0.00423	0.03683	-0.00767	-0.004524	-0.0006585	-0.00789	-0.03748	0.012665	-0.01765	-0.0258	0.007336	-0.0037	-0.02914	-0.003254	0.0257	0.005756	-0.01398	-0.02719	-0.005955	0.0228	-0.0308	-0.010284	-0.003181	0.05368	-0.0383	-0.003624	-0.0175	-0.00693	0.010124	0.0118	0.03348	0.003212	-0.006428	0.04868	-0.01767	-0.03488	0.0334
191	3	0	1	68	0.02467	-0.014145	0.02235	0.02785	-0.03	0.03622	0.01569	0.02596	0.00558	0.0655	0.0008245	0.013626	0.00711	0.001009	-0.03513	0.003353	-0.01333	-0.03473	0.00469	0.00927	-0.0182	-0.00878	0.0297	0.001873	0.00229	-0.02107	-0.011986	0.02977	-0.02158	-0.013145	-0.00434	0.05032	-0.0394	-0.002018	-0.01675	-0.007202	0.00501	0.0194	0.01572	0.003433	-0.003395	0.03506	-0.02214	-0.01895	0.02574
192	3	2	1	71	0.0185	-0.01147	0.009796	0.03726	-0.01585	0.01718	0.00961	0.02773	0.00817	0.07556	-0.00853	0.002504	0.01675	0.00728	-0.03702	0.0008564	-0.01727	-0.02628	-0.0007143	0.002312	-0.01275	-0.01229	0.02196	0.004345	0.001698	-0.02513	-0.013374	0.02072	-0.0324	-0.02719	-0.00526	0.04303	-0.0422	-0.003443	-0.02507	-0.00453	-0.001582	0.009964	0.01686	0.001416	-0.00515	0.0427	-0.02242	-0.01688	0.02563
193	3	2	1	36	0.0223	-0.0007377	0.02376	0.02736	-0.03314	0.01906	0.007378	0.03058	0.01354	0.01646	0.006733	-0.00426	-0.0007243	-0.01034	-0.02763	-0.003082	-0.01697	-0.04285	-0.001304	0.00821	-0.02937	-0.001819	0.01929	-0.002962	0.01587	-0.02707	-0.02983	0.02657	-0.03723	-0.03049	-0.00836	0.0473	-0.03598	0.005306	-0.02766	-0.01486	0.003494	0.012436	0.0256	-0.002626	-0.003778	0.05005	-0.01695	-0.01113	0.0198
194	3	2	1	61	0.02606	-0.00849	0.014175	0.02884	-0.02591	0.02393	0.01091	0.02628	0.012856	0.03168	-0.002028	0.00524	0.006023	-0.001675	-0.02275	0.01284	-0.0175	-0.03522	0.004036	0.0111	-0.02147	-0.001278	0.01788	-0.006508	0.003227	-0.03114	-0.01611	0.0223	-0.03445	-0.003258	-0.007175	0.04266	-0.04745	0.007114	-0.0343	-0.01573	0.001265	0.01642	0.01877	-0.000327	0.00742	0.03802	-0.02261	-0.01519	0.02515
195	3	2	1	54	0.02426	-0.01747	0.014694	0.03072	-0.02707	0.02155	0.01367	0.04175	0.01242	0.069	-0.003109	-0.00545	0.01372	0.0113	-0.02785	-0.0127	-0.01785	-0.03815	0.00492	0.004635	-0.01703	-0.00908	0.02454	0.02011	6.336e-05	-0.02347	-0.003252	0.02213	-0.0246	-0.02107	-0.000532	0.04657	-0.04562	-0.006557	-0.02483	-0.006542	0.01142	0.012	0.01176	0.004745	-0.00335	0.04733	-0.01807	-0.02113	0.0306
196	3	2	1	55	0.0317	-0.01388	0.00922	0.03464	-0.02731	0.02771	0.011116	0.02246	0.00915	0.0201	-0.007763	0.010864	0.004314	0.000775	-0.02441	-0.002045	-0.02168	-0.03946	0.001719	0.0149	-0.03116	0.00217	0.02176	-9.06e-05	0.004246	-0.02744	-0.009895	0.02333	-0.03864	-0.01431	-0.004036	0.05023	-0.0446	0.004	-0.03357	-0.006382	0.0001638	0.01593	0.0264	0.003258	0.001169	0.0455	-0.02501	-0.01851	0.02422
197	3	0	1	47	0.02147	-0.003735	0.0178	0.03622	-0.03278	0.02689	0.01762	0.02411	0.010315	0.0364	0.002935	0.003149	0.00444	-0.001618	-0.04007	0.005775	-0.01543	-0.04068	0.005276	-0.006832	-0.02559	-0.00579	0.02081	-0.003275	-0.00429	-0.0368	-0.00756	0.01971	-0.03125	-0.02951	-0.00281	0.0439	-0.04382	0.00944	-0.01613	-0.004665	0.00424	0.018	0.02731	0.006653	-0.008835	0.04593	-0.02998	-0.01744	0.02882
198	3	2	1	49	0.01854	-0.003887	0.01427	0.0434	-0.0314	0.02892	0.010216	0.03632	0.01892	0.09094	-0.001127	-0.002907	0.002111	-0.003586	-0.0219	-0.001033	-0.0232	-0.04248	0.008064	0.000992	-0.02513	-0.014946	0.02736	0.002047	-0.001569	-0.0329	-0.011154	0.02298	-0.02226	-0.03702	0.01187	0.03973	-0.04495	0.006493	-0.01161	0.001397	0.01369	0.009445	0.01704	0.0106	-0.000551	0.0418	-0.03726	-0.02235	0.03204
199	4	1	1	52	0.02646	-0.009315	0.01602	0.03043	-0.02415	0.02528	0.01334	0.02121	0.01017	0.05225	-0.003044	-0.007202	0.011154	0.002077	-0.03558	0.01082	-0.01808	-0.03357	0.001881	0.008644	-0.02843	0.001115	0.02153	0.001226	0.001684	-0.01982	-0.004845	0.02402	-0.03635	-0.02748	-0.006496	0.0504	-0.0428	0.000588	-0.0292	-0.01093	-0.00536	0.01625	0.02411	0.00214	-0.003561	0.03793	-0.02736	-0.02533	0.03058
200	3	2	0	37	0.02165	-0.00484	0.01846	0.03394	-0.0325	0.03415	0.01542	0.01929	0.02057	0.05228	-0.004498	0.002678	-0.004303	-0.003855	-0.02544	0.003462	-0.01396	-0.03702	0.012	-0.001457	-0.01927	-0.01155	0.02353	-0.00731	-0.002447	-0.0365	-0.01402	0.02364	-0.03065	-0.03284	-0.0002353	0.04828	-0.0359	0.006435	-0.01333	-0.00608	0.006035	0.02289	0.02988	0.0002095	-0.006496	0.0444	-0.02454	-0.01124	0.03583
201	3	2	1	63	0.01129	-0.00996	0.03006	0.03084	-0.03442	0.0121	0.003277	0.04462	0.01347	0.0396	0.003569	-0.00531	0.01371	0.002428	-0.02458	0.0001901	-0.0208	-0.03745	-0.003218	0.009834	-0.0357	-0.003082	0.02084	0.002659	0.01375	-0.01872	-0.0337	0.03033	-0.03598	-0.03748	-0.01025	0.04034	-0.04272	0.01309	-0.03018	-0.004387	0.003012	0.005264	0.01599	-0.00145	-0.006817	0.04822	-0.01483	-0.01935	0.02667
202	3	2	0	42	0.01979	-0.01744	0.02364	0.02933	-0.03001	0.02899	0.01323	0.02002	0.00859	0.03897	-0.002789	0.008194	-0.00939	-0.001917	-0.03885	0.008965	-0.01662	-0.0345	-0.0006895	0.005936	-0.02412	-0.004906	0.03583	0.000267	-0.002449	-0.02873	-0.00813	0.02318	-0.03152	-0.02487	-0.003178	0.05695	-0.05295	0.001276	-0.02083	-0.00829	0.006783	0.02173	0.0294	0.00829	-0.003096	0.03793	-0.01582	-0.02788	0.0189
203	3	2	1	41	0.02356	-0.01535	0.02734	0.02412	-0.02692	0.0216	0.02715	0.03867	0.01313	0.0755	-0.000568	0.006844	0.01709	0.00851	-0.03937	-0.005993	-0.01816	-0.02357	0.0005813	0.01006	-0.00635	-0.01048	0.02486	0.01591	0.00716	-0.01328	-0.00629	0.0253	-0.013725	-0.02274	-0.00805	0.03824	-0.0428	-0.00949	-0.02107	-0.00509	0.006096	0.01214	0.01459	0.001014	-0.00502	0.02997	-0.02364	-0.01678	0.02707
204	3	0	0	51	0.01529	-0.005283	0.02052	0.03497	-0.03766	0.02756	0.00774	0.0208	0.001177	0.0369	-0.003967	-0.004223	-0.004948	-0.01183	-0.03265	0.00914	-0.01505	-0.0341	0.00892	0.003174	-0.03084	-0.002934	0.02461	-0.002768	-0.01944	-0.03766	-0.01955	0.0151	-0.03345	-0.01258	-0.01069	0.0502	-0.0332	-0.0005603	-0.00878	-0.01034	0.015305	0.012985	0.03072	0.002365	0.00861	0.03384	-0.02762	-0.02126	0.02963
205	3	3	1	67	0.01985	-0.006016	0.0227	0.0339	-0.0286	0.01682	-0.001095	0.03458	0.01504	0.04547	-0.00789	0.006004	-0.00217	-0.006195	-0.032	0.00876	-0.01927	-0.0365	-0.003891	0.00423	-0.02814	-0.003065	0.01907	-0.001777	0.00641	-0.01892	-0.0375	0.01837	-0.0341	-0.03072	-0.004436	0.0455	-0.04153	0.01203	-0.02916	-0.013054	-0.001361	0.0124	0.01285	-0.003128	0.010765	0.03644	-0.02745	-0.009125	0.02275
206	3	3	1	57	0.02634	-0.00995	0.02731	0.02847	-0.02478	0.02766	0.01784	0.02806	0.00616	0.045	-0.00425	0.003489	0.007336	-0.000513	-0.02211	-0.003035	-0.01607	-0.03427	-0.0009327	0.01152	-0.02504	-0.0003448	0.02551	0.00456	0.005657	-0.02454	-0.00715	0.02664	-0.02773	-0.01486	-0.002684	0.0405	-0.04413	0.001982	-0.02737	-0.0098	0.002197	0.0193	0.0198	-0.001779	-0.001744	0.0389	-0.02608	-0.013504	0.02087
207	3	0	0	67	0.01663	-0.00909	0.02402	0.03049	-0.0395	0.03032	0.01875	0.02916	0.01164	0.04974	0.000984	0.009445	0.000504	-0.005596	-0.031	0.00601	-0.01921	-0.03525	0.0096	-0.002432	-0.02615	-0.003862	0.02678	-0.002401	-0.004322	-0.04172	-0.00762	0.02234	-0.02338	-0.02737	-0.01156	0.05527	-0.03528	-0.007145	-0.01163	-0.01326	0.00926	0.02039	0.02992	0.00654	-0.00465	0.03647	-0.02072	-0.0295	0.02814
208	3	2	1	55	0.03093	-0.01564	0.02823	0.02092	-0.0342	0.02995	0.01942	0.03397	0.0047	0.06415	-0.002382	0.01223	0.00587	0.002392	-0.02783	0.003937	-0.01237	-0.03023	0.002363	0.01311	-0.01273	-0.007557	0.02583	0.01094	0.00538	-0.02036	-0.003046	0.02629	-0.02293	-0.02278	-0.00988	0.0476	-0.04196	-0.001545	-0.02031	-0.000793	-0.004795	0.0249	0.014824	0.00774	0.004173	0.03467	-0.01855	-0.0146	0.02428
209	3	2	1	60	0.012695	-0.00437	0.0247	0.03424	-0.04315	0.02951	0.01321	0.01767	0.01389	0.02472	-9.2e-06	0.003506	-0.02025	-0.01238	-0.011215	0.00993	-0.01672	-0.05234	0.007477	-0.004124	-0.02771	-0.0003726	0.01942	-0.00835	-0.0002856	-0.04208	-0.01451	0.01037	-0.03705	-0.02089	0.002459	0.045	-0.02718	-0.00488	-0.006947	-0.00856	0.01213	0.01569	0.03232	0.003956	-0.000617	0.06006	-0.01923	-0.01907	0.01811
210	3	0	0	42	0.01968	-0.00949	0.014404	0.034	-0.019	0.02225	0.01035	0.02359	0.01272	0.05875	-0.005516	-0.003082	0.003607	0.002031	-0.02856	0.003506	-0.01668	-0.03806	0.00412	0.013084	-0.01732	-0.005882	0.0185	-0.000995	0.001899	-0.02637	-0.007282	0.01678	-0.03717	-0.02736	-0.002495	0.0483	-0.0423	-0.000965	-0.02837	-0.007744	-0.0008163	0.0149	0.02539	0.001619	-0.00272	0.04993	-0.02837	-0.02092	0.0217
211	3	0	1	63	0.02635	-0.00703	0.02347	0.03082	-0.0293	0.0392	0.01752	0.02899	0.013466	0.04428	-0.001731	0.004967	0.00746	-0.00896	-0.02815	0.00788	-0.00676	-0.0337	0.005634	0.007282	-0.00996	-0.01468	0.02704	0.00353	0.0009117	-0.0339	-0.01028	0.02185	-0.0212	-0.013306	-0.00491	0.0392	-0.03912	0.001669	-0.014565	-0.006714	0.006187	0.02708	0.02434	0.00926	-0.00432	0.0552	-0.01936	-0.00943	0.02158
212	3	2	1	60	0.02783	-0.01643	0.01651	0.0319	-0.02515	0.03296	0.01994	0.02596	0.004826	0.0647	-0.00819	0.00924	0.00461	-0.001005	-0.02925	0.005688	-0.01631	-0.02881	-0.0005403	0.011604	-0.00955	-0.01068	0.01964	0.007404	-0.00159	-0.0235	-0.001277	0.0262	-0.02739	-0.02191	-0.002146	0.05087	-0.0398	-0.007965	-0.0278	0.000842	-0.00696	0.01541	0.02914	0.00257	-0.00823	0.03833	-0.02095	-0.01331	0.02347
213	4	2	0	31	0.02182	-0.01053	0.02399	0.0334	-0.02626	0.0357	0.01239	0.03043	0.00906	0.04382	0.002228	0.00707	0.009926	0.001835	-0.03534	0.003439	-0.01543	-0.0295	0.007713	0.00654	-0.02116	-0.01125	0.02509	0.01238	0.0004666	-0.02574	-0.01257	0.02635	-0.03052	-0.02257	-0.003155	0.04	-0.04022	0.0008492	-0.01872	-0.00663	0.006924	0.01218	0.01703	0.00201	-0.00239	0.04736	-0.02098	-0.02257	0.03256
214	3	2	0	69	0.01964	-0.00419	0.01993	0.02681	-0.02904	0.02344	0.01091	0.03314	0.01155	0.04678	0.00948	0.0004487	0.01326	-0.002626	-0.02298	0.00246	-0.0145	-0.0397	-0.0007763	0.00636	-0.0272	-0.004936	0.02032	0.005993	0.011795	-0.02924	-0.02643	0.01917	-0.02888	-0.01458	-0.005848	0.0348	-0.04382	0.0003326	-0.02786	-0.01009	0.002237	0.01384	0.02002	0.00659	-0.006863	0.05087	-0.02591	-0.01118	0.02716
215	3	3	1	47	0.0188	-0.00271	0.01894	0.02486	-0.04013	0.01772	-0.00201	0.02718	0.01584	-0.0088	0.001024	0.01528	-0.01028	-0.003159	-0.011185	0.001273	-0.01778	-0.03693	0.00458	0.01392	-0.03802	0.00496	0.01393	0.0007133	0.005917	-0.02748	-0.0328	0.02678	-0.04022	-0.005623	-0.003494	0.0393	-0.04684	0.00496	-0.02069	-0.005676	0.00624	0.02148	0.0279	-0.004032	0.00661	0.04163	-0.02747	-0.0123	0.02739
216	3	3	1	74	0.02054	-0.005558	0.02423	0.0336	-0.03708	0.00845	0.004658	0.02547	0.01746	0.0398	-9.304e-05	-0.004692	0.01451	0.008965	-0.0278	-0.002531	-0.02213	-0.04608	0.000515	0.00864	-0.0339	-0.00393	0.02339	0.00385	0.02097	-0.01802	-0.02496	0.02504	-0.04413	-0.02325	-0.01068	0.04224	-0.04428	0.01039	-0.03427	-0.01206	0.00456	0.011604	0.02464	0.00106	-0.00152	0.0516	-0.0166	-0.02234	0.02458
217	3	0	1	68	0.02542	-0.003496	0.01226	0.03445	-0.03748	0.02611	-0.000779	0.02037	0.02248	0.04486	-0.002449	0.001433	-0.00462	-0.00597	-0.02158	0.001976	-0.02208	-0.04425	-0.0003793	0.004757	-0.02267	0.0002037	0.02917	0.00493	0.001379	-0.0382	-0.018	0.02	-0.03842	-0.0203	-0.00448	0.04956	-0.03726	0.006195	-0.01689	-0.01194	0.008095	0.0227	0.03105	0.004498	0.00785	0.057	-0.03232	-0.0268	0.0234
218	3	2	0	74	0.01499	-0.00763	0.010574	0.02846	-0.03638	0.03183	0.01785	0.01686	0.01779	0.03458	-0.003027	0.003767	-0.003674	-0.01333	-0.01788	0.01227	-0.012856	-0.0314	0.002258	0.002096	-0.03021	-0.00837	0.02383	0.002874	-0.01263	-0.0401	-0.01183	0.013	-0.0366	-0.0306	0.003193	0.05188	-0.04123	0.0006566	-0.0069	-0.0084	0.01892	0.03116	0.03995	0.004356	-0.005856	0.0508	-0.03123	-0.0249	0.01793
219	3	2	1	56	0.02171	-0.01428	0.02132	0.03342	-0.0197	0.02069	0.02185	0.03375	0.007545	0.0782	-0.008255	0.00657	0.01429	0.0091	-0.0329	-0.001652	-0.0165	-0.03293	-0.0003996	0.009125	-0.00472	-0.014854	0.02893	0.01071	0.00272	-0.02754	-0.00888	0.0177	-0.02217	-0.01999	-0.004414	0.0335	-0.0423	-0.01163	-0.01822	-0.001889	-0.0005703	0.01822	0.02069	0.003183	-0.00306	0.03317	-0.02452	-0.01038	0.02219
220	4	2	1	53	0.03226	-0.009	0.01616	0.03174	-0.02577	0.03687	0.01767	0.01956	0.01604	0.0306	-0.00745	0.004684	-0.00456	-0.006165	-0.02884	0.00829	-0.01555	-0.03265	0.002914	0.00716	-0.02684	-0.002949	0.015366	-0.0001827	-0.006977	-0.02794	-0.0095	0.02267	-0.03644	-0.01636	-0.00802	0.04877	-0.03638	-0.002224	-0.02213	-0.006886	0.001656	0.01833	0.03195	0.003529	-0.00522	0.0555	-0.03064	-0.01787	0.0272
221	4	2	1	47	0.02374	-0.00818	0.02492	0.03354	-0.03146	0.03583	0.01402	0.02618	0.00736	0.0352	-0.0002663	0.00825	0.003048	-0.005592	-0.02422	0.002302	-0.013504	-0.0346	0.003944	0.006638	-0.0197	-0.00411	0.02193	0.006012	0.004032	-0.02705	-0.0072	0.02905	-0.025	-0.01537	-0.0006332	0.04248	-0.03049	-0.005344	-0.01698	-0.009834	0.00425	0.01945	0.0252	0.00283	-0.00425	0.04428	-0.02281	-0.0161	0.02637
222	3	2	1	75	0.015236	-0.010765	0.009796	0.03119	-0.0322	0.0352	0.009766	0.03818	0.02446	0.03622	0.002447	-0.0003636	-5.62e-05	-0.0129	-0.01509	0.000495	-0.02008	-0.0404	0.010735	-0.005062	-0.02518	-0.00641	0.03085	0.006668	-0.01988	-0.03964	-0.01695	0.0058	-0.03001	0.0008545	0.0003188	0.0433	-0.03796	-0.007187	-0.013504	-0.0151	0.02838	0.02353	0.0336	0.00853	-0.002876	0.05835	-0.0215	-0.01282	0.02219
223	3	2	1	65	0.03345	-0.01903	0.0172	0.03284	-0.0232	0.02881	0.011406	0.0286	0.01654	0.04803	-0.007267	0.000568	0.01126	0.003422	-0.03278	0.002289	-0.0214	-0.03555	0.000247	0.0169	-0.02264	-0.006226	0.0268	-0.001022	0.002672	-0.02075	-0.003891	0.03098	-0.03696	-0.01935	0.001257	0.0487	-0.0428	0.001976	-0.02347	-0.00448	0.0014515	0.010475	0.02	-0.001362	0.004555	0.0379	-0.02931	-0.02129	0.02478
224	3	0	0	60	0.01814	-0.002161	0.02165	0.03204	-0.03345	0.0355	0.005264	0.02179	0.01894	0.02313	-0.005558	0.002314	-0.012535	-0.0137	-0.01855	0.0159	-0.01221	-0.04095	0.003067	0.001881	-0.0281	-0.01145	0.02058	-0.01274	-0.00927	-0.04657	-0.01704	0.01538	-0.02643	-0.02238	-0.0101	0.04767	-0.02858	0.005615	-0.0125	-0.01034	0.00803	0.02452	0.03403	0.00675	0.00877	0.0522	-0.01303	-0.0064	0.02765
225	3	2	1	55	0.01271	-0.005543	0.011826	0.04242	-0.03644	0.02785	0.010826	0.02026	0.00792	0.02473	-0.003937	0.000869	-0.00594	-0.02693	-0.01949	0.01081	-0.0173	-0.04434	0.00103	0.006783	-0.0267	-0.0107	0.01944	-0.01619	-0.00792	-0.04977	-0.01967	0.00343	-0.03262	-0.0328	0.006332	0.04565	-0.02713	0.002789	-0.008446	-0.0047	0.01182	0.01262	0.04175	0.00817	0.002815	0.05032	-0.01872	-0.01598	0.02222
226	4	2	1	67	0.01501	-0.005005	0.013336	0.02736	-0.0287	0.02368	0.0007167	0.02959	0.02234	0.01636	0.002691	0.00818	0.00485	-0.0097	-0.02852	0.0004756	-0.02234	-0.04227	0.000721	0.006264	-0.0379	-0.004837	0.01945	0.003496	0.01343	-0.02869	-0.02396	0.02814	-0.0435	-0.0193	0.0001265	0.04254	-0.043	0.01666	-0.02307	-0.00556	0.00841	0.0009437	0.0315	-0.00385	0.002129	0.05365	-0.03564	-0.015015	0.02481
227	3	2	1	63	0.01495	-0.02048	0.002651	0.0351	-0.03195	0.02924	0.01752	0.01735	0.011635	0.00757	-0.003813	0.00894	-0.001215	0.0002778	-0.02008	0.003036	-0.02187	-0.0386	0.006958	0.01735	-0.0393	0.0046	0.0209	-0.009315	-0.004585	-0.02615	-0.005867	0.02151	-0.0353	0.007298	-0.003738	0.05078	-0.04553	-0.002756	-0.02953	-0.013405	0.00764	0.01884	0.03452	-0.00032	-0.00302	0.04007	-0.03137	-0.02892	0.03427
228	3	2	0	49	0.02322	-0.00996	0.02415	0.02136	-0.03326	0.02264	0.01746	0.04297	0.01041	0.0394	0.001501	0.00749	0.013336	-0.003735	-0.02565	-0.001098	-0.014496	-0.0373	0.000661	0.0115	-0.02455	-0.005398	0.02792	0.01144	0.007286	-0.02168	-0.01814	0.02066	-0.03067	-0.01423	-0.00495	0.03845	-0.04614	0.002333	-0.02582	-0.007282	0.004787	0.01909	0.0193	0.0066	-0.001217	0.0433	-0.02267	-0.011406	0.0278
229	3	2	1	51	0.01558	-0.011986	0.02783	0.02715	-0.0365	0.02011	0.01243	0.03123	0.007034	0.02	0.006775	0.001244	3.4e-05	0.001684	-0.02399	0.001353	-0.01672	-0.0354	0.0004227	0.0112	-0.03598	0.00481	0.01952	0.00448	0.0159	-0.0274	-0.02155	0.02823	-0.03226	-0.02446	-0.007935	0.0471	-0.041	0.000454	-0.02625	-0.00846	0.00966	0.02007	0.02083	0.005074	-0.00305	0.05698	-0.01862	-0.01484	0.01917
230	3	0	0	53	0.02678	-0.01124	0.01528	0.03278	-0.03384	0.0299	0.015495	0.03038	0.02226	0.06012	0.00567	0.011246	0.00575	-0.006805	-0.02457	0.00946	-0.0158	-0.0453	0.00848	0.003311	-0.032	-0.01906	0.02466	0.003593	-0.008255	-0.04	-0.01132	0.014626	-0.02936	-0.010605	0.001797	0.04083	-0.04852	-0.001093	-0.01135	-0.01274	0.01412	0.02602	0.03473	0.01197	0.000576	0.0499	-0.01723	-0.01773	0.03635
231	3	0	1	50	0.01636	-0.00414	0.02135	0.02786	-0.0263	0.0197	0.01083	0.04474	0.02328	0.05783	-0.002878	0.006504	0.01378	-0.009834	-0.0295	-0.0015	-0.02098	-0.04608	0.001557	0.003456	-0.02322	-0.008514	0.01814	0.003849	0.001968	-0.02829	-0.02954	0.02013	-0.02115	-0.0279	-0.003567	0.02414	-0.0391	0.003887	-0.013565	-0.001605	0.005486	-0.001632	0.01575	0.004124	-0.00276	0.04425	-0.0273	-0.007782	0.02924
232	3	0	1	47	0.01843	-0.009796	0.0226	0.0304	-0.02684	0.01846	0.009346	0.03824	0.03075	0.05768	-0.001713	0.003254	0.010666	-0.00628	-0.0185	-0.004932	-0.01595	-0.0399	-0.0002992	0.008606	-0.0284	0.001473	0.01494	0.00895	0.006012	-0.03056	-0.02057	0.02019	-0.03204	-0.0343	0.002983	0.03653	-0.04025	0.00347	-0.00829	-0.00251	0.007965	0.0113	0.02365	0.00795	-0.00312	0.06012	-0.0327	-0.01229	0.02786
233	3	0	0	53	0.02313	-0.01229	0.01828	0.02197	-0.02785	0.03696	0.01505	0.0386	0.01347	0.0292	-0.00537	0.006832	0.00156	-0.002388	-0.02167	0.000718	-0.01245	-0.0378	0.00447	0.006104	-0.02396	-0.01297	0.0198	0.00828	-0.00914	-0.02716	-0.014626	0.01215	-0.02322	-0.001968	-0.01156	0.03928	-0.04672	-0.01066	-0.02568	-0.01066	0.00726	0.02316	0.01974	0.007866	-0.00771	0.04443	-0.01707	-0.00846	0.02887
234	3	2	0	58	0.014145	-0.003159	0.01695	0.0254	-0.03775	0.04	0.01637	0.04453	0.01079	0.0308	0.00598	-0.004616	-0.002996	-0.01714	-0.02148	0.003643	-0.01399	-0.0427	0.00849	-0.01085	-0.02853	-0.001894	0.02158	0.007965	-0.006554	-0.04178	-0.02344	0.00944	-0.0248	-0.00793	-0.007965	0.0385	-0.03503	-0.01374	-0.0111	-0.00925	0.01358	0.01361	0.02673	0.0001847	-0.003353	0.05322	-0.025	-0.01454	0.02042
235	3	0	0	59	0.01904	-0.007263	0.007652	0.025	-0.02441	0.03119	0.01593	0.0317	0.008606	0.01324	-0.003492	0.0001928	0.00087	-0.015175	-0.02895	0.00756	-0.01104	-0.03806	-0.0008216	0.007732	-0.0222	-0.01209	0.0236	0.002495	-0.00494	-0.02908	-0.01913	0.00694	-0.02705	-0.002264	-0.00582	0.03333	-0.04022	-0.00597	-0.03275	-0.01707	0.00638	0.0117	0.01869	0.01098	-0.004868	0.05182	-0.02121	-0.00599	0.02147
236	3	2	1	59	0.02142	-0.01161	0.02037	0.02345	-0.03384	0.03323	0.01015	0.0367	0.01575	0.03156	0.00367	0.0094	0.013535	-0.006737	-0.02017	-0.0003133	-0.01695	-0.0412	0.00734	0.01245	-0.04086	-0.00781	0.02591	0.00965	0.002083	-0.02606	-0.02606	0.02036	-0.03326	-0.01188	-0.00777	0.03638	-0.04517	-0.00401	-0.02701	-0.009995	0.00922	0.01662	0.03047	0.003397	-0.002708	0.05734	-0.03183	-0.01052	0.02245
237	3	0	1	57	0.01224	-0.01237	0.0154	0.02983	-0.02724	0.02394	0.01155	0.02338	0.01358	-0.01134	-0.002272	0.002657	-0.003874	0.002878	-0.01244	0.003902	-0.01698	-0.03696	0.005276	0.0202	-0.04028	0.004223	0.01249	0.002542	-0.00341	-0.0238	-0.01642	0.02452	-0.03464	0.00528	-0.002174	0.04312	-0.03995	-0.004646	-0.02052	-0.01163	0.01342	0.01765	0.02567	0.001948	-0.0001673	0.0358	-0.02863	-0.01913	0.03302
238	3	2	1	52	0.01352	-0.00513	0.01744	0.02698	-0.0402	0.03406	0.01444	0.02348	0.00473	0.001813	0.006725	0.01387	-0.01493	-0.02417	-0.0332	0.02083	-0.01384	-0.04083	0.003735	0.003174	-0.0386	-0.0017605	0.02333	0.005768	-0.02612	-0.04547	-0.02301	0.0136	-0.02992	0.0002266	-0.015236	0.0407	-0.05737	-0.00304	-0.02853	-0.002573	0.01116	0.03394	0.0391	0.001915	0.002556	0.05127	-0.0259	-0.010666	0.023
239	3	2	1	58	0.02275	-0.01764	0.01116	0.03052	-0.02953	0.02364	0.01833	0.02377	0.01275	0.02135	0.001269	0.002113	0.005642	0.002005	-0.0382	0.004402	-0.01927	-0.04944	0.005547	0.00903	-0.02629	-0.003511	0.02509	-6.753e-05	-0.00788	-0.02686	-0.02158	0.01445	-0.03482	-0.0004623	-0.005127	0.0491	-0.05167	0.002813	-0.03067	-0.01207	0.01014	0.02324	0.02927	0.004448	-0.00601	0.05844	-0.02838	-0.0226	0.03104
240	3	2	1	51	0.01288	-0.00284	0.01735	0.02635	-0.02383	0.029	0.01516	0.03806	0.02223	0.04343	0.002941	0.001066	0.01288	-0.00298	-0.01258	-0.00566	-0.01726	-0.04578	0.001066	0.00668	-0.02425	-0.006645	0.0174	0.006744	0.00811	-0.03604	-0.03009	0.02174	-0.02895	-0.02924	-0.0059	0.02994	-0.03995	-0.001348	-0.02135	-0.01028	0.006676	0.006695	0.02159	0.01067	-0.00789	0.05038	-0.025	-0.00891	0.03087
241	3	2	1	56	0.01904	-0.00649	0.00475	0.0308	-0.02386	0.0333	-0.003384	0.02225	0.01979	0.02673	-0.007404	0.0039	0.001907	-0.005314	-0.02321	-0.0002747	-0.005585	-0.04187	0.002012	0.011856	-0.01595	-0.0104	0.02217	0.00682	-0.01069	-0.02625	-0.03003	0.001589	-0.02089	0.01086	-0.00947	0.02664	-0.03766	-0.01753	-0.02051	-0.012474	0.00398	0.02298	0.01253	0.01015	-0.00503	0.03967	-0.01213	-0.006554	0.02872
242	3	0	1	56	0.01913	0.005173	0.0177	0.02696	-0.03348	0.03384	0.01337	0.02824	0.011604	0.00629	0.0007834	0.003895	-0.002813	-0.0222	-0.01351	0.00601	-0.01282	-0.0504	0.003685	0.003572	-0.02943	-0.0079	0.01429	-0.003372	-0.00059	-0.04153	-0.02748	0.010056	-0.02313	-0.010994	-0.016	0.03195	-0.02786	-0.00951	-0.01666	-0.0107	0.006138	0.01845	0.02806	0.002258	-0.00287	0.05753	-0.02289	-0.005424	0.02016
243	3	2	1	65	0.02255	-0.001427	0.006817	0.02908	-0.02596	0.025	0.007202	0.03342	0.010475	0.006588	1.174e-05	0.00978	0.002768	-0.01097	-0.01564	0.005505	-0.014435	-0.03836	0.003256	0.01261	-0.03247	-0.00792	0.0177	-0.004173	-0.01043	-0.03436	-0.02881	0.02167	-0.03415	0.002485	-0.01061	0.0361	-0.0425	0.001368	-0.032	-0.00946	0.005035	0.0114	0.03113	-0.002028	0.001305	0.05588	-0.02739	-0.0005207	0.02457
244	3	2	1	68	0.01955	-0.003023	0.02223	0.02917	-0.03806	0.0221	0.011406	0.04022	0.01397	0.04312	0.001903	0.00878	0.01608	0.00396	-0.02876	-0.00861	-0.02242	-0.04614	0.000654	0.00399	-0.0248	-0.01037	0.02544	0.00746	0.01403	-0.03256	-0.01598	0.0238	-0.02672	-0.01427	-0.007217	0.03445	-0.03986	0.001394	-0.02773	-0.00823	0.00586	0.01445	0.01581	0.0055	7.03e-06	0.04123	-0.02188	-0.0102	0.02377
245	3	0	1	71	0.0246	-0.00965	0.01776	0.02895	-0.03113	0.03513	0.007835	0.03375	0.004818	-0.0096	0.005386	0.01372	-0.001538	-0.013756	-0.02538	0.01118	-0.01505	-0.03354	-0.00011367	0.01136	-0.02594	-0.012886	0.0265	0.002443	-0.00554	-0.02658	-0.0304	0.007175	-0.03552	0.0088	-0.00274	0.03903	-0.04684	-0.003635	-0.03044	-0.01081	0.01381	0.02689	0.02046	0.005222	-0.001585	0.04306	-0.01143	-0.00926	0.02577
246	3	2	1	51	0.01585	0.004818	0.01187	0.02165	-0.0356	0.02744	0.0005975	0.03044	0.01752	0.00473	0.007652	0.017	-0.002556	-0.014946	-0.0167	-0.01495	-0.01945	-0.044	0.00448	0.006363	-0.0359	-0.004654	0.01567	0.013435	0.006954	-0.03592	-0.0294	0.03168	-0.03528	-0.005814	-0.01296	0.03693	-0.0417	-0.0002847	-0.02597	-0.00966	0.00295	0.01075	0.02281	0.0002737	0.00403	0.05408	-0.03044	-0.01024	0.02618
247	3	2	1	73	0.02017	-0.004738	0.03232	0.02156	-0.0347	0.0256	0.01547	0.03934	0.0127	0.00984	0.007027	0.00878	0.006134	0.000448	-0.02484	-0.001706	-0.01602	-0.041	0.001451	0.007267	-0.0276	-0.001141	0.02106	0.007713	0.01241	-0.0276	-0.02704	0.01627	-0.02573	-0.005802	-0.01562	0.03867	-0.03864	-0.006935	-0.03458	-0.01405	0.00334	0.0216	0.02016	0.00166	-0.01134	0.05093	-0.02344	-0.01011	0.02065
248	3	1	1	38	0.02115	-0.00562	0.01865	0.02124	-0.03577	0.02748	0.01172	0.04117	0.0053	0.00787	-0.002972	0.01073	0.003534	-0.004353	-0.02232	-0.002565	-0.01372	-0.04337	0.000797	0.005062	-0.02574	-0.0008483	0.02415	0.01009	0.01276	-0.02934	-0.02542	0.01743	-0.02512	-0.0003011	-0.01758	0.0411	-0.03757	-2.6e-06	-0.01854	-0.01279	-0.00575	0.02232	0.02368	0.001712	-0.004192	0.04672	-0.02118	-0.00824	0.02242
249	3	2	1	53	0.0112	0.00447	0.012665	0.02675	-0.03857	0.02017	0.000518	0.03436	0.02068	-0.006054	0.010445	0.004738	0.002289	-0.00938	-0.01788	-0.010574	-0.01727	-0.04672	0.000873	0.009346	-0.03577	0.000934	0.01924	0.00452	0.012924	-0.031	-0.02449	0.02583	-0.0359	-0.0088	-0.00351	0.0357	-0.04065	0.004276	-0.03226	-0.01088	0.01144	0.006634	0.02884	0.002623	-0.002659	0.0548	-0.02577	-0.00727	0.0228
250	3	1	0	50	0.01813	-0.01501	0.00943	0.03204	-0.03534	0.026	0.01096	0.01604	0.00916	-0.01833	0.004227	0.007233	-0.005077	-0.01709	-0.02756	0.005352	-0.02133	-0.04123	0.002321	0.01509	-0.0334	-0.00601	0.02736	-0.002691	-0.011986	-0.0329	-0.02823	0.003334	-0.04764	0.003355	0.008835	0.0413	-0.0513	0.000852	-0.03806	-0.004498	0.01758	0.03047	0.03906	0.001842	0.001184	0.04178	-0.0193	-0.011665	0.02734
251	3	2	1	60	0.01775	0.002663	0.01659	0.03403	-0.03207	0.0287	0.01019	0.03186	0.00867	-0.001772	-0.00392	0.007473	-0.01465	-0.01881	-0.01438	0.002533	-0.0182	-0.05212	0.01082	0.00314	-0.02815	-0.0198	0.0175	-0.01475	-0.004673	-0.051	-0.01978	0.013695	-0.0371	-0.009445	-0.003706	0.03946	-0.0374	0.004166	-0.01765	-0.01263	0.00661	0.01964	0.033	0.006817	-0.003202	0.05222	-0.02	-0.01089	0.02576
252	3	2	1	40	0.02505	-0.01465	0.01926	0.02875	-0.02815	0.0331	0.010315	0.04913	0.0089	0.0617	-0.002665	0.010025	0.015076	0.0005994	-0.03522	0.007744	-0.0186	-0.03516	0.00639	0.01164	-0.01877	-0.01987	0.03078	0.007538	-0.006935	-0.02437	-0.01298	0.02307	-0.03677	-0.02432	-0.004738	0.04752	-0.04782	0.005657	-0.02687	-0.001318	0.001738	0.0127	0.02258	0.00441	0.0001618	0.04544	-0.02243	-0.02809	0.02992
253	4	2	1	57	0.01486	-0.009674	0.01982	0.0273	-0.03387	0.02382	0.01558	0.03485	0.002348	0.0351	-0.00805	0.011444	0.001443	-0.005413	-0.02324	0.00503	-0.012955	-0.0356	0.006596	0.004646	-0.02423	-0.01464	0.02515	0.01022	-0.00969	-0.02808	-0.01581	0.01458	-0.03061	-0.002518	0.00172	0.04242	-0.0437	-0.00655	-0.02681	-0.01228	0.00751	0.02106	0.01552	0.004986	-0.003468	0.044	-0.02638	-0.007145	0.02475
254	3	0	1	65	0.02094	0.00061	-0.001022	0.0218	-0.0306	0.02374	0.001676	0.03009	0.01984	0.0005827	0.007217	-0.001505	0.01125	-0.009834	-0.0252	-0.00424	-0.01881	-0.0484	-0.005127	0.01153	-0.03915	0.0011015	0.01355	0.00993	0.01081	-0.02533	-0.02867	0.02222	-0.04028	-0.003521	-0.01468	0.03598	-0.04028	0.01055	-0.03745	-0.01634	0.002308	0.007904	0.03516	-0.001254	0.002445	0.06555	-0.03372	-0.010635	0.02383
255	3	2	1	52	0.01768	-0.003544	0.01073	0.021	-0.04175	0.02826	0.00933	0.04086	0.013435	0.02216	0.003435	0.0104	0.005688	-0.01187	-0.02509	-0.00478	-0.01633	-0.04337	-0.0002916	0.006897	-0.02417	-0.005222	0.0192	0.0008354	0.00964	-0.03265	-0.02638	0.0257	-0.02434	-0.01004	-0.01128	0.04022	-0.03772	0.0001445	-0.0306	-0.01709	0.001145	0.007156	0.01791	0.002083	0.00414	0.04596	-0.02077	-0.00747	0.01855
256	4	0	1	50	0.02097	-0.01008	0.01685	0.02559	-0.02803	0.0332	0.02103	0.03186	0.01336	0.01875	-0.00968	0.014946	0.00398	-0.01364	-0.02118	0.002998	-0.0104	-0.04126	0.00534	0.01203	-0.01779	-0.01599	0.02414	0.00337	-0.009155	-0.03696	-0.0238	0.01765	-0.0323	-0.002682	-0.01432	0.0465	-0.04788	-0.0017395	-0.01567	-0.00862	0.003963	0.02887	0.01578	0.00728	0.001787	0.03928	-0.01791	0.0003533	0.023
257	3	2	1	48	0.0194	-0.01111	0.00493	0.0201	-0.03105	0.02019	0.002434	0.0395	0.01507	0.003038	0.002125	0.00958	0.02127	-0.01425	-0.01683	0.0003798	-0.0214	-0.04074	0.001716	0.01729	-0.03384	0.001252	0.0173	0.000784	0.010124	-0.0256	-0.03036	0.0234	-0.0346	0.01129	-0.006367	0.0399	-0.04193	0.00622	-0.0443	-0.0174	0.005657	0.0163	0.02573	-0.00492	-0.00718	0.06213	-0.02643	-0.00821	0.02226
258	4	2	1	71	0.00784	-0.01764	-0.002306	0.02739	-0.03732	0.0342	0.00845	0.0384	-0.00568	-0.02226	-0.007423	0.003967	-0.00908	-0.02272	-0.01567	0.01575	-0.01747	-0.03702	0.00848	0.00895	-0.04443	-0.00979	0.02242	0.01298	-0.03004	-0.03973	-0.02919	0.00568	-0.05273	0.03119	0.00882	0.0462	-0.0504	0.003563	-0.02782	0.000758	0.01662	0.02415	0.04074	0.0001615	0.01009	0.03705	-0.02362	-0.02338	0.02524
259	3	1	1	46	0.02217	-0.00508	0.01851	0.02313	-0.03925	0.0279	0.003399	0.03638	0.02068	0.01941	0.00444	0.00621	0.002396	-0.00895	-0.01935	-0.00744	-0.02103	-0.0497	0.003275	0.00755	-0.03473	-0.003944	0.01907	0.00539	0.01863	-0.02763	-0.01903	0.02449	-0.03812	-0.01117	-0.00526	0.03763	-0.0432	0.00314	-0.02693	-0.01267	0.00412	0.01884	0.01843	0.008804	0.001319	0.05215	-0.02052	-0.00624	0.02516
260	3	0	1	71	0.01533	0.005306	0.00937	0.02036	-0.0358	0.03284	0.01165	0.03665	0.01407	0.00597	0.008125	0.0128	0.002811	-0.02313	-0.02432	0.003029	-0.0161	-0.05014	-0.00245	0.0079	-0.02054	-0.01492	0.02173	-0.009	0.003845	-0.0373	-0.02316	0.0151	-0.03001	-0.008545	-0.01415	0.0302	-0.0333	0.00818	-0.02182	-0.0103	-0.00401	0.014336	0.02835	0.01351	0.002901	0.05447	-0.01776	-0.0047	0.0377
261	4	1	1	57	0.02536	-0.01692	0.01155	0.02737	-0.03348	0.03363	0.02164	0.0385	0.0002421	0.01528	0.000537	0.00452	0.011894	-0.011406	-0.03564	0.00814	-0.01381	-0.0381	-0.002443	0.007515	-0.03052	-0.01149	0.03485	0.01372	-0.01068	-0.0282	-0.0298	0.01643	-0.03925	0.002375	0.00274	0.05106	-0.04596	0.004227	-0.02145	-0.006428	0.01436	0.02412	0.029	-0.002945	-0.002728	0.04156	-0.01605	-0.02081	0.02393
262	3	2	1	42	0.01973	-0.001673	0.02893	0.03056	-0.03632	0.03296	0.01772	0.03137	0.003698	0.04294	-0.000813	0.01327	0.003695	-0.01157	-0.02132	0.000622	-0.01573	-0.0467	0.00746	0.002676	-0.01845	-0.01408	0.0252	0.003994	-0.00254	-0.02916	-0.02097	0.01956	-0.02547	-0.00945	-0.01297	0.04144	-0.04	-0.00951	-0.0192	-0.012886	0.0006804	0.01269	0.02266	0.004654	-0.003124	0.04776	-0.02042	-0.01762	0.02916
263	3	3	0	62	0.02628	-0.01764	0.01447	0.02507	-0.03256	0.03024	0.01575	0.03262	0.002407	0.01523	0.002441	0.003748	0.000119	-0.011444	-0.03284	0.00897	-0.01515	-0.04288	0.006615	0.007904	-0.02982	-0.00939	0.0319	0.000981	-0.01028	-0.03033	-0.02036	0.01238	-0.0338	-0.000849	-0.00949	0.04507	-0.05038	-0.003986	-0.03104	-0.012726	0.00984	0.02528	0.02826	0.007282	-0.005127	0.05005	-0.01471	-0.01717	0.03098
264	3	0	1	49	0.012245	0.004436	0.02356	0.02008	-0.0378	0.0328	0.002216	0.043	0.00526	0.02547	0.005497	0.001229	0.005516	-0.0127	-0.01706	0.002378	-0.00904	-0.0395	0.000357	0.00379	-0.02998	-0.0009403	0.01991	0.001672	0.01581	-0.03824	-0.02621	0.01807	-0.02493	0.001055	-0.006065	0.03253	-0.03152	0.003963	-0.02403	-0.003855	0.001435	0.013176	0.02884	0.005993	-0.003813	0.0568	-0.02835	-0.00843	0.01988
265	3	2	1	32	0.007027	0.00314	0.01045	0.02246	-0.03604	0.02527	4.554e-05	0.0419	0.03784	0.0222	-0.007053	0.00954	-0.02548	-0.01851	-0.0107	-0.002344	-0.01991	-0.0458	0.01513	0.00699	-0.03806	0.006474	0.006927	0.00879	-0.01302	-0.03336	-0.0392	0.01392	-0.0405	-0.01814	-0.00874	0.03278	-0.0372	0.002298	0.005184	-0.003952	0.01149	0.006023	0.02937	0.003952	0.00424	0.0834	-0.04352	-0.01836	0.02936
266	3	2	1	74	0.00937	-0.004604	0.00808	0.03062	-0.0301	0.03607	0.01831	0.02913	0.010506	0.01385	-0.001397	0.00353	-0.00896	-0.02092	-0.02559	0.01203	-0.015434	-0.0386	0.010925	-0.007187	-0.02412	-0.01161	0.02214	0.005707	-0.02573	-0.03827	-0.01326	0.008316	-0.02649	-0.01091	-0.01714	0.0443	-0.04102	-0.003675	-0.0187	-0.01328	0.00654	0.02217	0.03622	0.00213	-0.002157	0.06006	-0.02829	-0.02208	0.02054
267	4	2	1	69	0.01964	0.000805	0.01133	0.02498	-0.0309	0.02548	-0.000594	0.0354	0.01746	-0.004208	0.0007863	0.015305	0.007565	-0.00996	-0.0257	-0.007523	-0.02252	-0.03793	0.003563	0.0158	-0.03403	-0.000515	0.0194	0.006653	0.01144	-0.02354	-0.02345	0.02255	-0.03394	0.002918	-0.01388	0.0363	-0.03867	0.00647	-0.0382	-0.007275	0.00742	0.010605	0.01784	0.001867	-0.004383	0.05148	-0.02391	-0.014244	0.02818
268	4	1	1	67	0.02269	-0.01874	0.01779	0.02663	-0.02823	0.03134	0.01805	0.029	0.00542	0.02101	-0.010254	0.00858	-0.007442	-0.012184	-0.02702	0.007465	-0.013954	-0.03522	0.00768	0.00686	-0.03345	-0.00161	0.03014	0.01275	-0.02415	-0.02751	-0.013824	0.01423	-0.03015	-0.0016	-0.00855	0.05734	-0.04846	-0.01259	-0.02563	-0.00749	0.010925	0.0217	0.02739	0.0122	0.000634	0.0531	-0.02357	-0.02998	0.02809
269	3	2	1	72	0.02153	-0.003263	0.007866	0.02411	-0.03598	0.03174	0.02206	0.03925	0.01163	0.04218	-0.010506	0.013466	0.003422	-0.01173	-0.02745	0.01189	-0.013	-0.03455	0.007515	0.015335	-0.02296	-0.01052	0.02222	-0.0002496	-0.01831	-0.02519	-0.01746	0.01481	-0.02785	0.00612	-0.0192	0.04346	-0.04034	-0.011795	-0.01888	-0.007126	0.001284	0.02533	0.03195	0.0104	0.00654	0.04944	-0.03017	-0.01706	0.0327
270	3	2	1	42	0.008934	-0.00876	0.02205	0.02966	-0.02484	0.02585	0.01461	0.03476	0.02315	0.0462	0.00287	-0.002367	0.006027	-0.001882	-0.0232	0.000706	-0.02138	-0.04553	0.00842	0.00191	-0.02377	-0.0199	0.02332	0.006466	-0.00276	-0.0354	-0.01105	0.01912	-0.02937	-0.0297	0.00764	0.0437	-0.0516	0.009705	-0.02533	-0.001129	0.01788	0.01944	0.01889	0.003244	0.0009146	0.0624	-0.0308	-0.01279	0.03323
271	3	3	0	41	0.01633	-0.006294	0.00925	0.02791	-0.02438	0.02707	0.01146	0.03397	0.01663	0.014694	-0.003138	0.002205	0.007137	-0.014145	-0.02435	0.00955	-0.01884	-0.04034	-0.001478	0.003653	-0.02335	-0.01098	0.0229	0.002464	-0.01368	-0.02705	-0.03378	-0.0053	-0.03806	0.00854	0.001893	0.04364	-0.04306	-0.001953	-0.02487	-0.01294	0.009056	0.02278	0.0315	-0.001835	-0.01488	0.0529	-0.02461	-0.01151	0.0173
272	3	1	1	68	0.02103	-0.00735	0.01773	0.02689	-0.02968	0.03616	0.009254	0.04813	0.01425	0.03897	0.011116	0.002445	0.002403	-0.004604	-0.02963	-0.00541	-0.01843	-0.02734	0.01496	-0.0003734	-0.02376	-0.006542	0.0258	0.007694	0.001595	-0.02826	-0.01599	0.010025	-0.02623	-0.00884	-0.007767	0.0435	-0.04837	-0.003252	-0.01359	-0.009605	0.01003	0.0163	0.02272	0.000815	-0.004833	0.05222	-0.02248	-0.02505	0.03616
273	3	3	1	46	0.010185	-0.005688	0.01384	0.02489	-0.03029	0.03041	0.005398	0.04596	0.006866	0.02855	0.00533	-0.001798	-0.00637	-0.01344	-0.00911	0.01242	-0.02022	-0.03613	0.00692	0.01582	-0.03516	-0.009346	0.02762	0.00706	-0.0174	-0.02899	-0.0233	0.01566	-0.03433	-0.006977	0.001322	0.04224	-0.04242	0.003807	-0.0256	-0.00974	0.0178	0.0215	0.02591	0.003138	-0.006016	0.05493	-0.02557	-0.01749	0.02174
274	3	0	1	61	0.02202	-0.00871	0.01587	0.03072	-0.02843	0.0211	0.01094	0.0326	0.015434	0.037	0.000954	0.00791	0.01282	0.00429	-0.02853	-0.000632	-0.01531	-0.04315	0.005417	0.00609	-0.0227	-0.01646	0.0238	0.005222	-0.002802	-0.0301	-0.01633	0.01837	-0.02774	-0.01408	-0.0008764	0.04172	-0.05118	0.001691	-0.027	-0.0099	0.008766	0.02193	0.0263	0.00895	-0.002861	0.0483	-0.01912	-0.00833	0.03143
275	4	2	0	34	0.02016	-0.01426	0.01752	0.02512	-0.03357	0.0375	0.0171	0.0457	0.01029	0.03656	-0.001923	-0.000655	0.005905	-0.011475	-0.02203	0.008766	-0.01452	-0.0356	0.0002542	-0.005054	-0.02602	-0.00804	0.03003	0.01042	-0.02	-0.03973	-0.01843	0.0095	-0.02101	-0.0162	-0.0003104	0.03952	-0.0409	-0.007233	-0.01031	-0.001276	0.013565	0.02112	0.02081	0.0089	-0.008675	0.0492	-0.01802	-0.02663	0.02124
276	4	2	1	39	0.01076	-0.03195	-0.002352	0.02464	-0.04596	0.03433	0.01698	0.02512	0.015	-0.04764	-0.001385	0.006554	-0.01178	-0.02017	-0.0075	0.009094	-0.01338	-0.04288	0.00861	0.01051	-0.03123	-0.00575	0.02475	0.010086	-0.03098	-0.03906	-0.02411	0.00924	-0.03723	0.0375	0.006718	0.04764	-0.04443	-0.000294	-0.0174	-0.00303	0.02174	0.03537	0.04913	0.01249	0.01124	0.0218	-0.01475	-0.02354	0.01223
277	3	2	1	53	0.01736	-0.003511	0.01962	0.02618	-0.03717	0.0248	0.00762	0.0431	0.01029	0.03323	0.004482	0.00867	0.02116	-0.006004	-0.02867	-0.003868	-0.02202	-0.04285	0.004955	0.001701	-0.01695	-0.01736	0.01938	0.00499	0.01117	-0.03717	-0.01889	0.02325	-0.02751	-0.02364	-0.003826	0.03784	-0.0492	0.006714	-0.02606	-0.006096	-0.005943	0.01752	0.01833	0.00821	-0.005104	0.03668	-0.02005	-0.005466	0.02745
278	3	2	1	42	0.02467	-0.01544	0.0176	0.02678	-0.0255	0.03207	0.01901	0.03577	0.00952	0.03806	-0.00635	0.01517	0.0037	-0.003593	-0.02437	0.006138	-0.01646	-0.03632	-0.002098	0.01421	-0.01755	-0.012634	0.02605	0.01249	-0.00394	-0.02016	-0.0173	0.01695	-0.02765	0.003683	-0.001665	0.04007	-0.0433	-0.00226	-0.0288	-0.002113	0.005302	0.02258	0.01907	0.005486	-0.0006857	0.05096	-0.02206	-0.00857	0.02696
279	3	2	1	58	0.01483	-0.01184	0.02005	0.0231	-0.03096	0.02866	0.01466	0.03076	0.02203	0.007317	0.00583	0.00425	-0.002722	-0.01324	-0.01578	0.0117	-0.013695	-0.03894	0.004288	0.00827	-0.03564	-0.003363	0.02211	-0.001049	-0.00629	-0.03668	-0.0322	0.01086	-0.02867	-0.007263	-0.005566	0.04343	-0.0463	0.005302	-0.03125	-0.0108	0.01555	0.02335	0.02942	-0.001674	-0.003698	0.06683	-0.02412	-0.003532	0.02325
280	4	2	1	65	0.00616	-0.002636	-0.00813	0.02553	-0.04633	0.03036	0.001193	0.0185	0.004147	-0.0492	-0.002453	0.001757	-0.01772	-0.0387	-0.02962	0.0156	-0.00857	-0.0392	0.006138	-0.002028	-0.02847	-0.01695	0.02878	0.02052	-0.0308	-0.04272	-0.02689	-0.002077	-0.04404	0.02344	-0.02005	0.02563	-0.0485	0.0115	-0.012085	0.00979	0.0132	0.03204	0.04617	0.004753	0.003195	0.03122	-0.01172	-0.02185	0.00881
281	3	0	1	67	0.01542	-0.00817	0.02078	0.02997	-0.02156	0.02686	0.02371	0.02344	0.02011	0.03586	-0.002823	0.005684	0.003658	-0.0001541	-0.01653	-0.003435	-0.02155	-0.0426	0.01098	0.00947	-0.02562	-0.01282	0.02231	0.006016	-0.007652	-0.03665	-0.01743	0.01563	-0.0335	-0.02281	-0.00837	0.05478	-0.05414	-0.004734	-0.02507	-0.007313	0.01513	0.0342	0.02266	-0.003597	0.0042	0.04562	-0.03174	-0.01868	0.0318
282	3	1	0	63	0.0114	-0.005066	0.01846	0.02159	-0.0403	0.02644	0.00969	0.0423	0.01306	0.037	0.0003977	0.002962	0.003775	-0.00724	-0.01912	-0.000595	-0.01584	-0.04178	0.005062	0.001093	-0.02988	-0.004093	0.01698	0.008484	0.003479	-0.0316	-0.01886	0.0212	-0.02107	-0.02197	-0.001148	0.0356	-0.04092	-0.003904	-0.01865	-0.00611	0.003866	0.010216	0.02138	0.00919	-0.0007615	0.0523	-0.02206	-0.00828	0.02864
283	3	2	0	64	0.01158	-0.004665	0.00604	0.03123	-0.0371	0.03345	0.00836	0.02553	0.02112	0.0002735	0.0008287	0.01369	-0.01071	-0.02318	-0.01501	0.02249	-0.013885	-0.04297	0.002136	-0.003254	-0.03262	-0.007298	0.02013	0.004818	-0.01845	-0.04785	-0.03226	0.0051	-0.03946	-0.006737	-0.003378	0.03793	-0.04218	-0.002165	-0.02242	-0.00393	0.01855	0.0337	0.03012	-0.001763	0.003185	0.052	-0.02599	-0.00653	0.01675
284	3	2	1	54	0.02148	-0.01119	0.01266	0.02563	-0.0276	0.02687	0.01723	0.0399	0.008705	0.058	-0.006153	0.008	0.01327	0.001629	-0.02968	-0.002806	-0.01704	-0.03455	0.005505	0.01061	-0.00566	-0.01965	0.02686	0.015045	-0.00598	-0.01653	-0.01078	0.01546	-0.02928	-0.00701	-0.0148	0.03473	-0.04626	-0.00719	-0.02895	0.00283	-0.002989	0.01608	0.01393	0.01198	-0.005417	0.04047	-0.01862	-0.01059	0.03586
285	4	3	0	58	0.02028	-0.006485	0.02249	0.02696	-0.0324	0.02199	0.00627	0.04083	0.00878	0.01167	0.00663	0.004665	0.01441	-0.00441	-0.02345	-0.001364	-0.0144	-0.04218	0.00039	0.003843	-0.0268	0.0007343	0.02032	0.01186	0.02222	-0.02873	-0.024	0.02597	-0.0259	-0.01352	-0.004475	0.0395	-0.0414	0.003717	-0.02827	-0.008896	-0.00172	0.01416	0.02176	0.005238	-0.000764	0.05286	-0.02519	-0.01081	0.01985
286	4	2	0	47	0.02437	-0.00604	0.012314	0.03195	-0.02953	0.03204	0.01383	0.04086	-0.0023	0.01411	-0.0028	0.001899	0.0142	-0.01104	-0.01848	0.008224	-0.01704	-0.03775	0.001814	0.00375	-0.0266	-0.002209	0.02623	0.003422	0.002447	-0.03738	-0.01262	0.01578	-0.03455	-0.001385	-0.001464	0.04483	-0.04318	0.003904	-0.02795	-0.003193	0.00304	0.01542	0.01747	-0.004436	-0.00879	0.05243	-0.02847	-0.01768	0.03226
287	4	2	1	40	0.010925	-0.004417	-0.002436	0.0304	-0.04056	0.0341	0.01095	0.03247	0.01028	0.01026	0.001081	0.001572	-0.005795	-0.02118	-0.01018	0.00885	-0.01997	-0.0445	0.01166	0.003683	-0.04556	-0.007004	0.02345	0.005344	-0.0261	-0.04797	-0.02419	0.00809	-0.04565	-0.005894	0.005936	0.0491	-0.03815	0.0024	-0.013405	-0.00782	0.01814	0.02222	0.03906	0.001838	0.00435	0.04504	-0.02931	-0.00861	0.014656
288	4	3	0	45	0.01532	-0.008224	0.01743	0.01964	-0.03078	0.03275	0.015465	0.04	0.005157	0.02678	-0.002588	0.00221	0.00937	-0.01622	-0.025	0.01	-0.01345	-0.03604	0.005898	0.001306	-0.02873	-0.003437	0.02759	0.002748	-0.00672	-0.03995	-0.01923	0.01263	-0.03653	-0.012535	-0.01095	0.04388	-0.03857	-0.01039	-0.02473	-0.009186	0.0018835	0.01322	0.0259	-0.002676	-0.003489	0.05505	-0.02873	-0.0159	0.01952
289	3	2	0	47	0.02467	-0.02121	0.02422	0.02238	-0.02695	0.03323	0.01521	0.04388	0.003944	0.08044	-0.005814	0.0115	0.01275	0.002747	-0.02882	0.00595	-0.01351	-0.03247	0.004684	0.00834	-0.01933	-0.00833	0.01889	0.01504	-0.00589	-0.01373	-0.01387	0.0195	-0.02626	-0.02266	-0.004955	0.0447	-0.04858	-0.00621	-0.02565	-0.002928	0.00605	0.01729	0.01539	0.002436	-0.002558	0.04556	-0.02309	-0.01651	0.03247
290	4	2	1	45	0.01523	-0.001364	0.01217	0.02013	-0.035	0.02762	0.01021	0.04663	0.00905	0.01217	0.004112	0.000712	0.0097	-0.01084	-0.02084	0.00478	-0.01438	-0.0383	0.001826	0.005096	-0.03014	0.00155	0.0187	0.003906	0.004936	-0.0349	-0.02579	0.014366	-0.02496	-0.007652	0.000589	0.0364	-0.03275	0.002464	-0.01976	-0.00954	0.00566	0.01274	0.02321	0.003654	-0.00804	0.05142	-0.02727	-0.00828	0.0181
291	3	0	1	56	0.010155	-0.00939	0.01613	0.02666	-0.02184	0.02104	0.0058	0.03903	0.01276	0.04532	-0.0071	0.001185	0.01431	0.00145	-0.01863	-0.00576	-0.01752	-0.04404	0.001817	0.005566	-0.01807	-0.00891	0.02068	0.0003164	0.002296	-0.03363	-0.02397	0.01965	-0.03735	-0.01508	-0.00137	0.04587	-0.04416	0.0008025	-0.03177	-0.011284	0.006927	0.01034	0.0127	-0.001797	-0.004105	0.0497	-0.03125	-0.00876	0.02138
292	4	2	0	51	0.01343	-0.015175	0.007812	0.03696	-0.0362	0.03583	0.01678	0.03467	-0.002129	0.00905	-0.00395	-0.00172	0.002682	-0.02925	-0.02597	0.009125	-0.00916	-0.02908	0.004784	0.005043	-0.02846	-0.00825	0.03802	0.01217	-0.008	-0.0489	-0.01912	0.01138	-0.03223	0.006584	0.004257	0.04648	-0.0519	-0.0002383	-0.02905	-0.001349	0.01353	0.02283	0.02109	-0.005127	-0.0005493	0.03452	-0.03165	-0.01444	0.03177
293	3	2	0	51	0.01566	-0.011925	-0.001407	0.03207	-0.03278	0.03564	0.00474	0.03702	0.01487	0.03107	-0.002497	-0.004208	0.00684	-0.006683	-0.02284	0.007347	-0.02051	-0.03934	0.00681	-0.0004668	-0.03378	-0.013985	0.02933	0.00529	-0.02596	-0.0422	-0.01768	0.011246	-0.03317	-0.005367	0.006306	0.03445	-0.04227	0.001153	-0.02097	-0.00629	0.02255	0.01753	0.0283	0.007027	-0.00694	0.05032	-0.02148	-0.02396	0.02525
294	3	2	1	23	0.00912	0.00391	0.006313	0.0179	-0.0349	0.02454	-0.0006676	0.03894	0.02144	0.02417	0.0008454	0.006668	0.01074	-0.0142	-0.00544	-0.00927	-0.02168	-0.0426	0.004936	0.00835	-0.03087	-0.01302	0.01938	0.00541	0.003609	-0.04037	-0.03012	0.0248	-0.03078	-0.00878	-0.00595	0.0335	-0.04086	-0.003775	-0.02098	-0.005234	0.003838	0.00788	0.01587	0.002335	0.003555	0.0473	-0.02429	-0.005154	0.02539
295	3	2	1	58	0.01336	-0.003439	0.00793	0.03001	-0.03278	0.03436	0.0009046	0.02696	0.004814	-0.01967	-0.00885	-0.001301	-0.007668	-0.00958	-0.01185	0.01714	-0.02078	-0.0368	0.00934	0.001237	-0.04327	-0.005894	0.01588	-0.001592	-0.0186	-0.04938	-0.01588	0.00506	-0.0444	0.02477	0.007587	0.05048	-0.0514	0.00831	-0.02228	-0.004917	0.01979	0.02483	0.02917	-0.003126	0.003967	0.0507	-0.03168	-0.02039	0.02327
296	3	2	1	63	0.02728	-0.0157	0.01874	0.0262	-0.02608	0.02408	0.01514	0.03235	-0.001365	0.01656	-0.00207	0.00676	0.01022	-0.009094	-0.0258	0.004585	-0.01556	-0.0424	0.002268	0.01741	-0.02422	-0.001528	0.03174	0.00912	-0.00436	-0.02553	-0.01715	0.02383	-0.03995	-0.003323	-0.004128	0.04727	-0.04288	-0.004303	-0.0333	-0.007595	0.004997	0.01517	0.013115	-0.003477	0.003798	0.0451	-0.02094	-0.01429	0.02638
297	4	3	0	35	0.01554	-0.01267	0.01318	0.02225	-0.04184	0.02794	0.01263	0.02954	0.009125	-0.01047	-0.00861	0.01389	-0.006718	-0.02411	-0.02577	0.01877	-0.0232	-0.03995	0.00803	0.00783	-0.03006	-0.00809	0.03111	0.002048	-0.02638	-0.0405	-0.0292	0.00794	-0.04425	-0.0017605	-0.00673	0.05237	-0.0573	-0.001743	-0.02104	0.001692	0.0072	0.02637	0.02576	0.00698	0.0008955	0.03693	-0.019	-0.01247	0.02788
298	3	3	1	46	0.02475	-0.003473	0.013405	0.02432	-0.02856	0.02959	0.01347	0.0354	0.01588	0.02441	-0.002884	-0.001184	0.01822	-0.01492	-0.02322	0.00932	-0.013115	-0.04156	-0.001728	0.002626	-0.0185	-0.01593	0.0247	0.0004077	-0.004032	-0.03574	-0.02452	0.01242	-0.04547	-0.01707	0.000643	0.05344	-0.04874	0.0002167	-0.02672	-0.007996	-0.000572	0.01793	0.02434	-0.00886	-0.0001893	0.046	-0.02446	-0.013565	0.01936
299	3	1	0	46	0.019	-0.003143	0.01974	0.02586	-0.03897	0.02626	0.001392	0.0383	0.02138	0.01659	0.005585	0.001311	-0.002995	-0.004757	-0.01599	0.000311	-0.0159	-0.05093	0.003887	-0.000641	-0.0401	0.002064	0.01467	0.007233	0.0099	-0.03644	-0.02116	0.02931	-0.03513	-0.02318	5.43e-05	0.03827	-0.04443	0.00985	-0.01851	-0.00781	0.01026	0.01624	0.03093	0.003622	0.001364	0.05508	-0.03079	-0.01273	0.02377
300	4	0	0	60	0.0256	-0.006054	0.01526	0.01456	-0.03247	0.02998	0.01605	0.0406	0.01331	0.01363	0.003473	0.012405	0.007206	-0.00673	-0.02907	0.002504	-0.01497	-0.0446	-0.001374	0.012764	-0.02083	-0.00868	0.02803	0.004814	0.01353	-0.02617	-0.01755	0.014534	-0.02869	0.00833	-0.01483	0.0313	-0.04922	-0.000806	-0.02522	-0.004818	0.00503	0.0229	0.01692	0.004555	-0.00793	0.05344	-0.01628	-0.00134	0.0309
301	3	2	1	51	0.02202	-0.007442	0.01889	0.02072	-0.03787	0.02986	0.006893	0.04172	0.01191	0.02087	0.00753	0.011665	0.01599	-0.00617	-0.02737	-0.001702	-0.015396	-0.04034	0.000552	0.005398	-0.02856	-0.004093	0.02165	0.004772	0.01543	-0.02747	-0.02005	0.02629	-0.02534	-0.01467	-0.010956	0.04434	-0.04297	0.00497	-0.02924	-0.01343	-0.002066	0.01504	0.021	0.001702	-0.003773	0.05807	-0.0207	-0.008545	0.01744
302	3	2	1	52	0.01503	0.005726	0.01627	0.02069	-0.0349	0.03876	-0.00712	0.03976	0.02129	-0.01205	0.006207	0.0001708	-0.0009108	-0.02684	-0.01318	0.004673	-0.01054	-0.04916	0.00807	0.00416	-0.03305	-0.00486	0.01417	0.002768	0.0001597	-0.0452	-0.0278	0.01002	-0.02834	-0.001539	-0.01212	0.03778	-0.04138	0.003647	-0.01779	-0.01174	0.01078	0.0225	0.03099	0.001143	-0.004063	0.06805	-0.02736	-0.0051	0.02412
303	3	2	1	60	0.02309	-0.005688	0.01102	0.02591	-0.03708	0.0247	0.013435	0.03705	0.01944	0.01566	0.00234	0.003025	0.01396	-0.0008855	-0.02718	0.01237	-0.00887	-0.0421	0.002687	0.006897	-0.01054	-0.01054	0.01842	-0.006588	-0.003836	-0.0339	-0.02368	0.01079	-0.02794	-0.010025	-0.0188	0.04166	-0.03995	0.00541	-0.03085	-0.010185	-0.002396	0.02313	0.01817	0.006454	0.005054	0.05014	-0.02434	-0.00494	0.0272
304	3	2	1	72	0.01578	-0.001439	0.01375	0.01548	-0.03796	0.03047	0.0004003	0.03586	0.00699	0.00978	0.004284	0.00726	0.00859	-0.01874	-0.0192	0.0007687	-0.01703	-0.04053	0.00634	0.001055	-0.02974	-0.004517	0.02184	0.003246	0.01046	-0.03099	-0.01938	0.02269	-0.02417	-0.00785	-0.002832	0.03314	-0.0461	0.001407	-0.01561	-0.004982	-0.0002804	0.00489	0.02072	0.00562	0.0002446	0.0404	-0.02046	-0.005302	0.02403
305	3	2	1	63	0.01907	-0.01289	0.01113	0.02512	-0.03513	0.02496	0.003002	0.03528	0.01717	0.01485	0.008736	0.003508	0.014244	-0.004974	-0.02568	-0.00547	-0.02423	-0.04517	0.006374	0.006645	-0.03363	-0.003424	0.0227	0.01305	0.00731	-0.02573	-0.01868	0.02838	-0.02917	-0.00972	-0.004623	0.04245	-0.0535	0.00699	-0.0319	-0.012314	0.00838	0.012344	0.02348	0.001122	0.00418	0.0465	-0.02637	-0.01675	0.02985
306	3	2	0	45	0.02408	-0.0182	0.02231	0.02362	-0.03195	0.02103	0.01015	0.0492	0.00976	0.05554	0.001793	0.002567	0.01884	0.000508	-0.0255	0.00461	-0.01772	-0.0337	0.0002146	0.01039	-0.02538	-0.001463	0.01823	0.01246	0.01554	-0.01645	-0.01619	0.0236	-0.02847	-0.02222	-0.002447	0.0416	-0.0497	0.006824	-0.03308	-0.00923	-0.000982	0.01389	0.014435	0.00428	-0.00771	0.04062	-0.02441	-0.01342	0.0235
307	3	2	1	55	0.014946	-0.001228	0.0192	0.02162	-0.0405	0.03308	0.00522	0.04022	0.01636	0.006744	0.00821	-0.0003958	-0.00218	-0.01656	-0.01973	-0.0001336	-0.014114	-0.05267	0.004547	0.001991	-0.02818	-0.001915	0.013725	0.003933	0.004612	-0.04425	-0.02475	0.01924	-0.03403	-0.02042	-0.01529	0.03867	-0.03183	0.003664	-0.013504	-0.01025	0.001635	0.01674	0.02887	0.00593	-3.21e-05	0.05893	-0.0207	-0.002981	0.01643
308	4	1	1	65	0.02028	-0.00672	0.01959	0.02736	-0.02798	0.04446	0.01181	0.0278	0.01218	0.01286	-0.001566	9.83e-06	-0.00012094	-0.01692	-0.02197	0.01416	-0.015274	-0.03943	0.01066	0.00819	-0.02992	-0.014275	0.0306	0.003796	-0.01387	-0.0349	-0.02312	0.01235	-0.03546	0.005768	-0.005737	0.04282	-0.04434	-0.002684	-0.02682	-0.005905	0.01859	0.02011	0.02324	0.00798	-0.001409	0.05457	-0.01768	-0.01884	0.03107
309	3	2	1	67	0.004845	0.003145	0.011635	0.02267	-0.0462	0.02806	-0.0003955	0.04242	0.002264	0.03001	0.00895	-0.008385	0.01154	-0.007084	-0.00989	-0.00592	-0.013855	-0.04016	0.006386	0.002022	-0.03056	0.00743	0.01454	0.004074	0.002567	-0.03763	-0.03766	0.01129	-0.03262	0.008255	-0.007305	0.02823	-0.0313	0.00374	-0.00865	-0.00861	0.009735	-0.00666	0.02567	0.001126	-0.004	0.0605	-0.02911	-0.00974	0.02963
310	3	2	0	55	0.02667	-0.01232	0.02412	0.02434	-0.02423	0.02582	0.01217	0.04013	0.009575	0.05673	-0.005287	0.01227	0.012505	-0.00204	-0.0286	0.00649	-0.014	-0.0345	0.003307	0.009865	-0.01282	-0.012985	0.02972	0.00848	-0.001574	-0.0259	-0.02132	0.0226	-0.03494	-0.01729	-0.01178	0.04794	-0.04666	-0.001322	-0.0273	-0.004242	-0.0005717	0.0214	0.01149	0.0007997	0.003317	0.04303	-0.01974	-0.01553	0.02824
311	3	2	1	74	0.01823	-0.011604	0.0238	0.02126	-0.03632	0.02994	0.006367	0.04416	0.02148	0.0759	0.005207	0.006287	0.02225	0.01065	-0.02556	-0.00289	-0.0222	-0.03662	0.005917	0.00947	-0.02483	-0.013824	0.02629	0.015305	0.00614	-0.02173	-0.02005	0.02022	-0.02856	-0.01733	-0.0024	0.03827	-0.05078	-0.005196	-0.02022	-0.001588	0.004307	0.013565	0.01938	0.01073	0.004044	0.04102	-0.02223	-0.01508	0.02248
312	3	2	1	66	0.02142	-0.00979	0.02402	0.03035	-0.0277	0.02213	0.01443	0.03162	0.005424	0.03775	-0.002214	0.001081	0.01223	-0.000362	-0.03085	0.005962	-0.01921	-0.0408	0.002014	0.0043	-0.02068	-0.00736	0.0354	0.00477	-0.003904	-0.02904	-0.01302	0.0197	-0.0363	-0.01553	-0.006226	0.04666	-0.0475	-0.001199	-0.02937	-0.001167	0.00609	0.01697	0.02197	0.00564	-0.00796	0.05188	-0.01897	-0.0211	0.0293
313	3	0	0	36	0.02727	-0.01342	0.02313	0.02808	-0.03357	0.03049	0.00904	0.03906	0.00871	0.02731	0.005253	0.003422	0.01642	-0.00882	-0.0328	0.005306	-0.01604	-0.04086	0.003292	0.009125	-0.02655	-0.00642	0.03497	0.00555	-0.000694	-0.0278	-0.02063	0.01964	-0.03032	-0.00786	-0.004944	0.0421	-0.04504	-0.003613	-0.02422	-0.006737	0.00952	0.02324	0.02179	0.001198	-0.00566	0.04605	-0.01535	-0.01709	0.02827
314	3	0	0	38	0.02156	-0.001313	0.02654	0.02425	-0.03378	0.0199	0.01392	0.03534	0.00913	0.02959	0.01282	0.002192	0.01046	-0.002113	-0.02766	0.0003169	-0.01128	-0.03546	0.001608	0.00299	-0.02519	0.002428	0.01952	0.01235	0.01987	-0.02786	-0.01843	0.01907	-0.02199	-0.011765	-0.006554	0.03717	-0.03973	0.0004785	-0.02794	-0.007492	-9.92e-05	0.009155	0.01883	0.0044	-0.00858	0.04645	-0.02402	-0.01355	0.02135
315	3	2	1	71	0.01717	-0.008736	0.02449	0.02502	-0.02629	0.0276	0.01645	0.04572	0.00844	0.0879	0.001749	0.006084	0.01846	0.00995	-0.03683	0.000503	-0.01744	-0.02667	0.006477	0.002254	-0.01327	-0.02069	0.02368	0.009186	0.0006595	-0.02518	-0.005802	0.02446	-0.02298	-0.033	-0.003937	0.04166	-0.04202	-0.00885	-0.015564	-0.008255	0.00331	0.003113	0.01343	0.007378	-0.0003695	0.0391	-0.02841	-0.02463	0.02997
316	3	2	1	53	0.02252	-0.004578	0.01877	0.02715	-0.03586	0.0353	0.00599	0.00885	-0.0009756	0.0089	-0.01375	0.013954	-0.01085	-0.02669	-0.0264	0.00279	-0.006565	-0.03473	-0.001185	0.01253	-0.0233	-0.01375	0.0311	-0.012314	-0.0119	-0.03357	-0.02081	0.01194	-0.04828	-0.02057	-5.24e-05	0.05667	-0.05728	0.00724	-0.01735	-0.002241	0.01292	0.0287	0.02945	-0.0004163	0.00271	0.01685	-0.02267	-0.01997	0.01417
317	3	3	0	75	0.02132	-0.01555	0.01205	0.01755	-0.02556	0.02754	0.01085	0.04474	-0.00306	0.04477	-0.00903	0.01436	0.00742	0.0004528	-0.02129	-0.003815	-0.02103	-0.03075	-0.004337	0.01498	-0.01665	-0.02254	0.01645	0.01239	-0.007183	-0.009636	-0.01585	0.0216	-0.0347	-0.003302	-0.02632	0.04044	-0.03824	-0.00566	-0.02402	-0.00466	-0.005356	0.01683	0.004177	-0.001551	-0.00231	0.05493	-0.02058	-0.02742	0.0292
318	3	2	0	46	0.011185	-0.00823	0.01817	0.02707	-0.03564	0.02756	0.007442	0.03793	0.01552	0.03586	0.005028	0.0001509	0.014626	-0.01003	-0.02248	-0.001626	-0.0198	-0.03815	0.00443	0.00999	-0.02971	-0.001929	0.01924	0.007088	0.007637	-0.0315	-0.02269	0.01984	-0.02254	-0.01718	0.005035	0.038	-0.04596	0.005104	-0.02466	-0.01131	0.00749	0.006092	0.02132	0.007473	-0.004253	0.04453	-0.02606	-0.00982	0.02652
319	3	2	0	71	0.02136	-0.006805	0.02283	0.03195	-0.02534	0.0377	0.01277	0.02545	0.00804	0.01482	0.002048	0.002289	0.005623	-0.01167	-0.02696	0.00645	-0.01456	-0.04218	0.00853	-0.0004222	-0.02753	-0.007748	0.03021	-0.007416	-0.006123	-0.0452	-0.01383	0.02145	-0.02792	-0.01198	-0.00926	0.0416	-0.04114	0.0003812	-0.02138	-0.014	0.01172	0.0268	0.02087	0.003616	-0.00518	0.0494	-0.0205	-0.006653	0.03265
320	3	2	1	60	0.01493	-0.0001439	0.02635	0.02534	-0.03137	0.02571	0.00916	0.04877	0.01793	0.0461	0.00278	0.002157	0.01536	-0.00839	-0.01562	-0.00446	-0.01536	-0.0413	-0.0008745	0.003374	-0.02101	-0.00997	0.02359	-0.002285	0.01469	-0.03796	-0.01668	0.02272	-0.01968	-0.02003	-0.000941	0.03296	-0.0406	-0.002258	-0.02182	-0.001676	0.001068	0.00919	0.02106	0.00935	-0.006035	0.0492	-0.01863	-0.00739	0.0193
321	3	0	1	43	0.02141	-0.003998	0.0179	0.02551	-0.03183	0.01813	0.01033	0.0338	0.01341	0.0333	0.00425	0.00429	0.02043	-0.0011215	-0.02817	0.002434	-0.0181	-0.04062	-0.0001646	0.0107	-0.02232	-0.010574	0.02397	0.00562	0.01176	-0.02225	-0.02083	0.03006	-0.03372	-0.01127	-0.00952	0.04077	-0.05185	0.009384	-0.034	-0.002514	-0.0006785	0.01689	0.02121	0.00218	-2.617e-05	0.05252	-0.02382	-0.01133	0.03168
322	3	2	1	58	0.01482	-0.001233	0.01496	0.02104	-0.0342	0.0291	-0.006832	0.0356	0.01242	0.0007687	-0.001408	0.005688	0.00606	-0.01335	-0.01776	-0.005806	-0.02072	-0.04102	0.001823	0.012596	-0.03635	0.0009527	0.0179	0.006287	0.002317	-0.02895	-0.02992	0.02638	-0.04413	-0.002977	-0.01155	0.04294	-0.041	0.002335	-0.02666	-0.00583	0.00702	0.0089	0.02246	-0.004524	0.0001881	0.0562	-0.03102	-0.01056	0.02998
323	3	1	1	54	0.02365	-0.004704	0.01237	0.02574	-0.02917	0.03152	0.002743	0.02647	0.01741	-0.02145	-0.0012665	0.008026	0.005604	-0.0262	-0.0225	0.0218	-0.007763	-0.03387	0.003805	0.0081	-0.02168	-0.010635	0.025	0.002035	-0.01575	-0.0459	-0.04083	0.01118	-0.03867	0.0001993	-0.01025	0.04553	-0.0368	-0.001816	-0.02658	-0.001051	0.015396	0.0298	0.02386	-0.00405	0.002048	0.0457	-0.01503	-0.007294	0.02252
324	3	2	1	63	0.02393	-0.006393	0.003332	0.02881	-0.03156	0.02417	0.00886	0.03217	0.01767	-0.003918	-0.004734	-0.00134	-0.003494	-0.02255	-0.013664	0.000833	-0.00995	-0.04416	0.003115	0.00116	-0.02615	-0.00885	0.0211	-0.0011215	-0.01599	-0.02487	-0.02565	-0.003168	-0.03223	0.0005407	-0.001686	0.0434	-0.04965	0.000765	-0.0324	-0.008606	0.013596	0.01956	0.02815	0.00764	-0.0008397	0.06097	-0.01496	-0.003132	0.02992
325	3	2	1	57	0.01134	-0.01581	0.003735	0.02466	-0.04333	0.0406	-0.001437	0.02638	0.01857	-0.01531	0.001561	0.006184	-0.0003147	-0.02689	-0.0189	0.01263	-0.0163	-0.0488	0.002974	-0.001173	-0.0369	-0.00759	0.02225	-3.29e-05	-0.02475	-0.0548	-0.0237	0.01099	-0.0489	-0.002785	4.745e-05	0.05188	-0.0671	0.01456	-0.013084	-0.00256	0.00932	0.0301	0.03793	-0.005444	0.010414	0.04428	-0.03183	0.0003018	0.0191
326	3	2	0	55	0.02167	-0.01395	0.0172	0.01445	-0.03217	0.03787	0.002438	0.0341	0.01492	0.01944	-0.002878	-0.001573	0.005383	-0.01772	-0.01506	0.01137	-0.00783	-0.0404	0.001364	0.00439	-0.02707	-0.010574	0.02669	0.004154	-0.02028	-0.0376	-0.01868	0.008934	-0.03787	-0.003065	-0.00748	0.04755	-0.04434	-0.002735	-0.01888	-0.006718	0.00265	0.01491	0.010284	0.003233	0.00977	0.05283	-0.02232	-0.01365	0.01953
327	3	2	1	66	0.01788	0.00458	0.01164	0.02774	-0.02731	0.02478	-0.001761	0.0405	0.012566	0.01567	-0.00545	-0.003998	0.002378	-0.01633	-0.01228	0.00107	-0.01045	-0.04657	0.002357	0.0048	-0.02016	-0.007042	0.01709	-0.007072	-0.0005527	-0.04092	-0.0319	0.004013	-0.02556	-0.0131	0.0001993	0.02847	-0.03613	0.0008135	-0.02074	-0.001442	0.004784	0.01788	0.02109	0.004093	-0.00413	0.04886	-0.01323	-0.0008416	0.01397
328	3	0	0	55	0.02505	-0.01605	0.01929	0.03111	-0.02496	0.03143	0.00934	0.03925	0.0141	0.04956	-0.003723	0.003435	0.003952	-0.00924	-0.02608	0.01338	-0.01459	-0.03366	0.00258	0.000872	-0.0283	-0.00539	0.02295	0.0085	-0.01227	-0.0359	-0.02756	0.01043	-0.03418	-0.02275	0.00513	0.04346	-0.04764	-0.0001507	-0.01591	-0.00837	0.01566	0.01823	0.0174	0.004425	0.00482	0.04422	-0.01898	-0.01463	0.02504
329	3	3	1	63	0.02415	-0.01552	0.009384	0.02515	-0.02702	0.0322	0.005676	0.02577	0.00811	0.0145	-0.007694	0.007652	0.004135	-0.01796	-0.02077	0.01743	-0.0178	-0.04172	0.001005	0.01614	-0.02975	-0.00917	0.02344	-0.01028	-0.01692	-0.0337	-0.02605	0.01129	-0.0478	0.00519	0.002613	0.05777	-0.0526	0.002277	-0.0272	-0.002161	0.004074	0.0259	0.02612	-0.00821	-0.001075	0.04987	-0.013885	-0.009315	0.02448
330	3	2	1	48	0.02374	-0.00854	0.02118	0.02989	-0.02925	0.02025	0.007656	0.03433	0.007305	0.03433	-0.005352	-0.001404	0.013466	0.0017	-0.02303	0.011475	-0.00727	-0.03333	-0.0001192	0.00664	-0.02515	-0.003382	0.0284	0.00494	0.006306	-0.03494	-0.02408	0.01175	-0.0352	-0.01121	-0.01368	0.02977	-0.0387	-0.002844	-0.01837	-0.00822	0.00399	0.00633	0.02205	0.0002006	-0.004433	0.06107	-0.02974	-0.01637	0.02711
331	3	3	1	67	0.02992	-0.02069	0.02731	0.0316	-0.01588	0.02335	0.03009	0.0393	0.012085	0.08765	-0.00941	-0.002316	0.01414	0.00852	-0.03714	-0.002003	-0.01585	-0.02914	0.004585	0.00511	-0.00818	-0.01513	0.02422	0.01091	0.001886	-0.0183	-0.01053	0.014755	-0.01677	-0.0314	0.001367	0.02983	-0.04105	-0.008934	-0.01917	-0.001775	0.003761	0.007587	0.01426	0.00991	-0.002737	0.03613	-0.0248	-0.01105	0.03455
332	3	3	1	49	0.02429	-0.00973	0.02045	0.0262	-0.0158	0.02252	0.00885	0.04245	0.004063	0.08813	-0.00986	0.00516	0.01855	0.00556	-0.02754	0.010376	-0.00917	-0.02646	0.004803	0.0118	-0.01747	-0.00838	0.02016	0.00678	0.005947	-0.02513	-0.02036	0.012024	-0.02751	-0.01561	-0.001695	0.02525	-0.04272	-0.003672	-0.02344	0.005238	-0.005146	-0.01108	0.01396	0.00197	-0.010994	0.05365	-0.0381	-0.01034	0.0334
333	3	3	1	71	0.021	-0.00333	0.01921	0.02652	-0.03029	0.015076	0.003286	0.0386	0.013824	0.02309	-0.00418	0.003397	0.01294	-0.0008473	-0.02173	0.004356	-0.02145	-0.04593	0.003508	0.00766	-0.0326	0.003195	0.0264	0.00566	0.002499	-0.0269	-0.02515	0.01831	-0.0386	-0.01598	-0.00727	0.0314	-0.04163	0.0008683	-0.01617	-0.007057	0.0115	0.00732	0.02455	-0.00228	-0.007725	0.05923	-0.03108	-0.014725	0.0299
334	3	2	1	74	0.0207	-0.000636	0.01136	0.03342	-0.02238	0.021	0.004063	0.03482	0.001456	0.0548	-0.01772	-0.01155	0.00942	-0.002052	-0.02113	-0.0004144	-0.00889	-0.03156	0.003448	0.005062	-0.02158	0.000624	0.02098	0.006844	-0.0089	-0.03857	-0.02744	0.00786	-0.0349	0.002125	0.000936	0.02208	-0.0285	-0.01712	-0.01	-0.0008135	0.003197	-0.00844	0.01703	0.002432	-0.01596	0.064	-0.0326	-0.0097	0.03056
335	3	0	1	52	0.02498	-0.01225	0.03152	0.0338	-0.01923	0.02132	0.01142	0.02115	0.003054	0.05347	-0.00784	0.004223	0.014244	-0.001472	-0.03041	0.00555	-0.007263	-0.0336	7.75e-06	0.00756	-0.02208	-0.010506	0.02385	0.011055	0.006763	-0.02525	-0.02031	0.02101	-0.0338	-0.00956	-0.00516	0.02605	-0.03806	-0.005657	-0.01825	-0.00997	0.00583	0.00638	0.01726	0.0003436	-0.00783	0.05124	-0.02617	-0.01918	0.03094
336	3	0	0	43	0.01654	-0.00892	0.01874	0.0271	-0.03998	0.01539	0.0003982	0.04742	0.00891	0.0616	-0.00232	-0.002785	0.012215	0.007114	-0.01814	0.001463	-0.01278	-0.0378	0.00748	0.008446	-0.02644	0.00461	0.0256	0.01178	0.00663	-0.02945	-0.02394	0.0226	-0.0323	-0.012	-0.006866	0.03093	-0.0383	-0.000579	-0.01982	-0.002035	0.007687	-0.0009985	0.02055	0.003891	-0.00118	0.0575	-0.03006	-0.02135	0.0267
337	3	0	1	61	0.01659	-0.002993	0.02367	0.02924	-0.03296	0.02495	0.007652	0.04803	0.003897	0.0318	0.0003755	-0.0069	0.01903	-0.0006056	-0.01964	0.003225	-0.01265	-0.03143	7.92e-05	0.006084	-0.0254	0.00784	0.02222	-0.0002842	0.01467	-0.03111	-0.02492	0.01799	-0.0323	-0.00718	-0.01037	0.02765	-0.02998	0.00536	-0.01542	-0.01242	0.003227	-5.34e-05	0.01802	-0.001834	-0.007103	0.0578	-0.03323	-0.008965	0.02347
338	4	2	1	50	0.02321	-0.00814	0.015274	0.03284	-0.0331	0.03003	-0.0002773	0.03036	0.007217	0.03906	-0.01309	-0.00482	0.005764	-0.01043	-0.02718	0.006218	-0.012665	-0.0341	0.002167	0.005016	-0.02467	-0.001487	0.02303	-0.001748	-0.006134	-0.0368	-0.02611	0.01415	-0.04523	-0.01794	-0.00885	0.03857	-0.03976	-0.002947	-0.01394	-0.01233	0.00555	0.006542	0.01634	0.003569	-0.007282	0.05963	-0.03354	-0.0135	0.02625
339	3	2	0	45	0.01564	-0.006584	0.03105	0.02571	-0.02274	0.01474	0.013855	0.03345	0.0001794	0.05142	-0.00837	0.004314	0.009415	-0.0003064	-0.02264	-0.004448	-0.012955	-0.03622	0.001827	0.008095	-0.02715	0.003712	0.02672	0.01228	0.00806	-0.02646	-0.02765	0.01605	-0.04276	-0.01682	-0.00785	0.03665	-0.03873	-0.00479	-0.01206	-0.00344	0.006294	0.00797	0.01762	-0.003426	-0.005512	0.0518	-0.0336	-0.01909	0.03162
340	3	1	0	68	0.02278	-0.00304	0.01996	0.03026	-0.02057	0.02759	0.01055	0.0322	0.01237	0.04803	-0.00851	0.001718	0.00895	-0.010086	-0.02461	0.013405	-0.009674	-0.03864	0.004272	0.00733	-0.01996	-0.00915	0.0162	-0.000699	-0.003092	-0.03534	-0.03165	0.015236	-0.03604	-0.01936	-0.007298	0.03111	-0.03928	-0.003475	-0.01773	-0.01099	0.002478	0.00585	0.01845	0.00412	-0.004116	0.0601	-0.02803	-0.005898	0.03723
341	3	1	0	60	0.0193	-0.01286	0.005367	0.0524	-0.003893	0.01863	0.006187	0.04434	0.00153	-0.01819	-0.0133	-0.002588	-0.003681	-0.01581	-0.015114	-0.011086	-0.005135	-0.03174	0.001412	-0.00473	-0.02351	-0.003836	0.01604	-0.01247	-0.008965	-0.02812	-0.02037	-0.004883	-0.04318	-0.010475	-0.01611	0.03638	0.0005836	-0.01063	-0.00979	-0.02039	0.004208	0.0131	0.03256	-0.00634	-0.003544	0.006725	-0.03674	-0.0424	0.02155
342	4	0	1	50	0.0105	0.002295	0.013756	0.02649	-0.03253	0.02002	-0.003464	0.03915	0.01195	0.01596	-0.00383	-0.006874	0.01627	-0.001764	-0.02502	-0.0047	-0.02032	-0.03906	0.003418	0.007416	-0.03207	0.0007076	0.01802	0.000404	0.001512	-0.03217	-0.03534	0.01993	-0.0406	-0.01309	-0.00888	0.02858	-0.04114	0.01	-0.0132	-0.0017805	0.005398	-0.00272	0.02454	-5.27e-05	-0.00279	0.0621	-0.02802	-0.006504	0.03244
343	3	3	1	73	0.02094	-0.00968	0.01776	0.02226	-0.0322	0.03053	0.00933	0.03745	0.01078	-0.001102	0.006783	0.00893	0.00753	-0.01746	-0.02342	0.01195	-0.00723	-0.03928	-0.00413	0.01639	-0.03049	-0.007122	0.01967	0.00629	0.013145	-0.02846	-0.04102	0.01204	-0.03802	0.003513	-0.0099	0.0404	-0.04727	0.007156	-0.0346	-0.006107	0.00961	0.0326	0.02766	-0.001731	-0.007866	0.0556	-0.01862	-0.00621	0.02417
344	3	2	1	65	0.01776	0.0002413	0.01429	0.0175	-0.0429	0.03647	0.00426	0.03372	0.02063	0.002382	0.007694	0.003756	-0.001742	-0.02745	-0.02763	0.006836	-0.00914	-0.044	-0.002316	0.002838	-0.02048	-0.00931	0.01941	-0.01164	0.00904	-0.0443	-0.02882	0.02046	-0.01956	-0.0102	-0.01677	0.03726	-0.03436	0.001167	-0.01936	-0.01427	0.004692	0.02023	0.03204	0.001458	0.00118	0.06555	-0.02348	-0.005493	0.02289
345	4	0	1	65	0.01978	0.0008755	0.01768	0.02483	-0.0334	0.03214	0.006462	0.03186	0.01377	0.02492	0.00617	0.005642	-0.00356	-0.007313	-0.0285	-0.003803	-0.02061	-0.04898	0.001784	0.001723	-0.03436	-0.008896	0.02103	0.01029	-0.000799	-0.03308	-0.02881	0.0205	-0.03333	-0.01779	-0.01855	0.04196	-0.0382	0.001405	-0.0269	-0.01341	0.003325	0.01396	0.0218	0.00243	-0.003002	0.04974	-0.02544	-0.01605	0.02444
346	3	2	1	48	0.014824	-0.0008416	0.02231	0.01945	-0.02394	0.03156	0.007626	0.03415	0.01668	0.03275	0.007996	0.00544	0.00756	-0.01445	-0.01979	0.003252	-0.01441	-0.04697	-0.00063	0.006954	-0.01982	-0.015175	0.02547	-0.001695	0.00504	-0.03387	-0.03784	0.01654	-0.02997	-0.01564	-0.01273	0.0372	-0.03918	-0.004414	-0.02388	-0.006435	0.003223	0.01021	0.01796	0.001142	-0.00555	0.04675	-0.01971	-0.01132	0.0295
347	3	0	0	47	0.0261	-0.01308	0.03238	0.02296	-0.04248	0.02306	0.01749	0.05026	0.00634	0.05026	0.00959	0.002823	0.011955	0.00542	-0.02872	0.001827	-0.01639	-0.0354	0.00481	0.00665	-0.02687	0.0006013	0.02422	0.00528	0.02367	-0.02448	-0.0165	0.02765	-0.01976	-0.01808	-0.003914	0.03827	-0.0379	0.001008	-0.0333	-0.003311	0.005978	0.0158	0.01746	0.0055	-0.00511	0.04205	-0.01729	-0.01425	0.01852
348	3	2	0	52	0.02504	-0.007236	0.01487	0.02187	-0.0247	0.02496	0.01388	0.03314	0.00571	0.0473	-0.005657	0.02081	0.01955	0.0003755	-0.0235	-0.004063	-0.0161	-0.03265	-0.001815	0.01002	-0.006836	-0.01842	0.02255	0.002344	0.007435	-0.01672	-0.02184	0.01868	-0.0293	-0.0084	-0.01808	0.0441	-0.04916	-0.00914	-0.02724	-0.00996	-0.00901	0.02357	0.01355	-0.002764	-0.00565	0.03955	-0.02124	-0.00785	0.02226
349	3	1	1	22	0.0204	-0.003944	0.02528	0.02489	-0.03062	0.02602	0.01483	0.03363	2.676e-05	0.02374	0.004684	0.005943	0.01045	-0.00666	-0.03117	0.000666	-0.01625	-0.04205	-0.003393	0.01114	-0.02269	-0.01084	0.02618	0.006733	0.0171	-0.02913	-0.0215	0.01884	-0.03268	-0.00845	-0.01059	0.03433	-0.04733	0.002386	-0.0291	-0.00401	-0.002493	0.01738	0.01886	0.00475	-0.003208	0.04352	-0.02164	-0.00896	0.0274
350	3	3	1	57	0.01602	0.0048	0.01675	0.01904	-0.03452	0.04214	0.00497	0.0322	0.011475	-0.00241	-0.004883	0.003553	-0.00635	-0.0211	-0.02043	0.013176	-0.008606	-0.0418	-0.0008063	0.005108	-0.01785	-0.01736	0.0232	-4.363e-05	-0.01428	-0.0468	-0.02498	0.001712	-0.03766	0.00411	-0.01368	0.04343	-0.04498	-0.001079	-0.02663	-0.0116	0.005764	0.02313	0.0211	0.00929	0.00558	0.05643	-0.014175	-0.01385	0.01823
351	3	2	0	36	0.02438	-0.00632	0.02002	0.03017	-0.03183	0.01918	0.0008907	0.02434	0.01549	0.03412	-0.00537	-0.004173	0.00741	-0.01167	-0.02982	0.01066	-0.01322	-0.0438	0.003246	0.003288	-0.0237	0.005203	0.02019	-0.01067	0.00705	-0.04514	-0.015175	0.01823	-0.03406	-0.012794	-0.008026	0.03128	-0.03738	-0.002728	-0.01686	-0.008965	-0.004295	0.004284	0.02458	-0.00159	-0.01018	0.0631	-0.02972	-0.01367	0.03062
352	3	2	0	67	0.0236	-0.005238	0.02654	0.02289	-0.02977	0.02907	0.01631	0.0349	0.00765	0.01678	0.002935	0.00763	0.007774	-0.00627	-0.02573	0.00112	-0.00956	-0.04446	0.0001482	0.014206	-0.02992	-0.00689	0.02292	0.006104	0.00993	-0.02641	-0.02168	0.02048	-0.02164	-0.0002404	-0.01033	0.03253	-0.03995	-0.002714	-0.0312	-0.005695	0.00375	0.01799	0.01402	0.003944	-0.00342	0.05124	-0.01917	-0.006054	0.0233
353	3	2	1	43	0.0268	-0.01264	0.02264	0.03168	-0.01319	0.01762	0.02568	0.02757	0.00899	0.05325	-0.007015	0.00536	0.01993	0.00196	-0.03943	-0.001263	-0.01541	-0.03244	0.004612	0.01341	-0.01071	-0.01177	0.02632	0.00531	0.00278	-0.01863	-0.01836	0.01892	-0.02934	-0.02637	-0.0077	0.03284	-0.04648	-0.005627	-0.02924	-0.00732	0.001575	0.01429	0.01266	0.0025	-0.00187	0.0438	-0.02559	-0.00912	0.02927
354	3	1	1	41	0.02184	-0.007076	0.02925	0.0231	-0.03668	0.0257	0.011795	0.03412	0.007645	0.01089	0.008316	0.011055	0.001627	0.00211	-0.02193	-0.01371	-0.01749	-0.04495	0.0005846	0.006123	-0.0361	0.001039	0.01788	0.01031	0.01645	-0.0309	-0.02379	0.0224	-0.0309	0.005188	-0.015396	0.04138	-0.03757	-0.00868	-0.03027	-0.01482	0.00784	0.01514	0.0224	-0.0002596	-0.005	0.04608	-0.02342	-0.010284	0.01942
355	3	0	1	21	0.01874	-0.02144	0.01706	0.02847	-0.03583	0.03445	0.009605	0.0351	0.003458	0.00606	0.001179	0.00297	-0.01038	-0.02806	-0.02676	0.01447	-0.01228	-0.0375	-0.000773	0.00509	-0.0395	-0.003998	0.0317	0.00613	-0.02217	-0.0422	-0.02728	0.00955	-0.03394	0.004257	-0.000697	0.0504	-0.0483	-0.0044	-0.02888	-0.001984	0.01804	0.02791	0.03442	0.005325	0.002897	0.04517	-0.02477	-0.02039	0.0216
356	3	2	0	66	0.02484	-0.01038	0.01625	0.0232	-0.0341	0.02054	0.01987	0.03632	0.01458	0.047	-0.003643	0.01315	0.01019	0.006718	-0.02695	0.002384	-0.01663	-0.04263	0.007133	0.00453	-0.0191	-0.01543	0.02675	0.003214	-0.0001086	-0.0325	-0.02061	0.01167	-0.02797	-0.0108	-0.007004	0.04846	-0.0549	-0.004314	-0.02818	0.00057	0.000752	0.02914	0.01532	0.00813	0.007286	0.04196	-0.01936	-0.00781	0.02899
357	4	2	0	59	0.02364	-0.01421	0.03061	0.0345	-0.03021	0.02516	0.0115	0.03918	0.008156	0.0659	-0.003086	0.003635	0.00904	-0.006344	-0.03119	0.01051	-0.005405	-0.03122	0.00201	0.006546	-0.02814	-0.003761	0.01895	0.004894	0.007416	-0.0328	-0.01227	0.02405	-0.02644	-0.02695	-0.00369	0.04245	-0.0453	0.00721	-0.02502	-0.008766	0.00602	0.01405	0.0194	0.003815	-0.000744	0.0565	-0.02881	-0.01822	0.03412
358	3	2	1	63	0.01674	-0.01413	0.01743	0.02188	-0.0426	0.04184	0.00751	0.03119	0.00816	0.0161	0.00439	0.007618	-0.0051	-0.01627	-0.02359	0.00581	-0.02138	-0.0405	0.00851	0.003069	-0.03345	-0.007294	0.0352	0.0007167	-0.01706	-0.0428	-0.02165	0.01268	-0.03876	-0.002386	-0.00696	0.05124	-0.05054	0.000255	-0.01404	-0.00243	0.0176	0.03099	0.02611	0.001348	-0.006046	0.04785	-0.01588	-0.02145	0.03387
359	4	2	0	63	0.0093	-0.0146	0.011284	0.03156	-0.04428	0.02963	0.004955	0.01682	-0.008484	-0.03732	-0.01503	0.003836	-0.01464	-0.02528	-0.03128	0.009315	-0.02075	-0.03503	0.012764	0.004776	-0.0263	-0.004936	0.03275	0.00934	-0.02266	-0.0459	-0.02094	0.00811	-0.04276	0.01996	-0.01511	0.03986	-0.0572	-0.00225	-0.02727	0.0062	0.01564	0.02759	0.03903	0.00442	0.00545	0.02309	-0.01078	-0.0281	0.02693
360	3	0	1	65	0.01285	-0.0002868	0.014755	0.03113	-0.0371	0.02452	0.0004964	0.03668	0.011856	0.02951	0.003124	0.0006256	0.005875	-0.009	-0.0305	0.000988	-0.02188	-0.04745	-0.001925	0.002165	-0.03162	-0.00976	0.02159	0.001069	0.00954	-0.033	-0.02318	0.01749	-0.04086	-0.01968	-0.014465	0.0411	-0.04065	0.010414	-0.02502	-0.015	0.003294	0.00696	0.02338	0.00323	0.001825	0.0559	-0.02258	-0.01656	0.02322
361	3	2	0	71	0.013985	-0.01054	0.01492	0.02864	-0.03796	0.03934	0.01338	0.0316	0.0015955	0.0325	0.001965	0.007633	-0.005665	-0.01041	-0.02399	-0.001631	-0.01668	-0.05142	0.00555	0.003056	-0.02898	-0.02174	0.02357	0.006542	-0.00713	-0.04813	-0.01622	0.0106	-0.03424	-0.01675	-0.003319	0.04446	-0.03683	-0.002848	-0.01703	-0.01413	0.00996	0.01929	0.01884	0.004086	-0.002726	0.0463	-0.02568	-0.02203	0.0345
362	3	2	1	70	0.02269	0.003214	0.009865	0.02534	-0.02463	0.01852	0.005592	0.03123	0.02365	0.01467	-0.0006924	0.0081	0.010506	-0.01072	-0.028	-0.00555	-0.0162	-0.04227	-0.001398	0.00807	-0.02563	-0.003092	0.01139	0.00391	0.007782	-0.03244	-0.02649	0.0245	-0.03333	-0.006443	-0.01477	0.03754	-0.04828	0.002329	-0.03528	-0.0117	-0.0005164	0.018	0.02362	0.00464	0.0002797	0.05807	-0.02635	-0.0095	0.03006
363	3	2	1	45	0.02193	0.0005264	0.01833	0.02863	-0.02246	0.03726	0.00666	0.03235	0.010506	0.027	-0.001342	0.00821	0.007507	-0.00968	-0.0258	0.012436	-0.01361	-0.0408	0.004906	-0.002066	-0.01971	-0.014984	0.02315	-0.006413	0.00445	-0.04294	-0.01427	0.01553	-0.025	-0.006638	-0.01273	0.03735	-0.0411	0.003626	-0.02687	-0.01249	-0.001416	0.01472	0.01768	0.0004077	-0.0002046	0.0519	-0.02773	-0.01617	0.02477
364	3	3	1	56	0.02017	-0.006264	0.01617	0.02275	-0.0298	0.02777	0.01514	0.04413	0.004177	0.02138	0.001798	0.003296	0.00608	-0.003805	-0.0264	-0.0092	-0.0179	-0.04303	-0.0004718	0.00788	-0.02211	-0.001547	0.02032	0.00962	0.013214	-0.033	-0.01663	0.0265	-0.02637	-0.006947	-0.00761	0.03476	-0.03647	-0.002968	-0.02538	-0.004276	0.003332	0.009964	0.02042	0.005184	0.0005155	0.04196	-0.02022	-0.012764	0.02132
365	4	2	1	39	0.0328	-0.01717	0.02435	0.02805	-0.02518	0.03232	0.02234	0.03073	-0.004192	0.03497	-0.0009103	0.012886	0.00486	-0.006016	-0.03363	0.010574	-0.01386	-0.03937	0.003025	0.01028	-0.02081	-0.00932	0.02647	0.004486	0.002087	-0.02852	-0.01089	0.01903	-0.0246	-0.00532	-0.007305	0.04196	-0.04825	-0.006123	-0.03247	-0.00539	-0.0008235	0.03442	0.02022	0.00326	-0.006817	0.03583	-0.02156	-0.01157	0.03262
366	3	0	1	58	0.03134	-0.01967	0.01851	0.0235	-0.02881	0.03302	0.0101	0.03577	0.0008	0.03044	-0.00011444	0.01476	0.00555	-0.001454	-0.02966	0.003752	-0.01409	-0.03064	0.00496	0.00482	-0.02716	-0.01287	0.02522	0.003824	0.0009193	-0.02118	-0.01765	0.01639	-0.02434	0.00031	-0.00642	0.04355	-0.05127	-0.004932	-0.03244	-0.006096	0.005703	0.01727	0.01457	0.005486	-0.001901	0.03745	-0.01625	-0.02042	0.02522
367	3	0	1	52	0.01564	-0.014534	0.02147	0.02856	-0.0383	0.03278	0.01723	0.02576	0.001379	-0.00979	0.00026	0.00934	-0.01753	-0.02153	-0.03378	0.00997	-0.01381	-0.03842	0.006706	0.004314	-0.03592	-0.002665	0.02824	0.00219	-0.01968	-0.04514	-0.02309	0.006027	-0.03308	-0.005543	-0.01886	0.0454	-0.0467	-0.006863	-0.03041	-0.003344	0.013504	0.03217	0.03738	0.00252	-0.00187	0.03049	-0.01889	-0.02065	0.02669
368	3	1	1	49	0.0224	-0.006382	0.02321	0.02524	-0.04013	0.0184	0.00478	0.0355	0.01428	0.02007	0.00331	0.00846	0.00902	-0.004242	-0.02711	-0.00505	-0.01898	-0.05096	0.002115	0.009834	-0.02522	-0.00458	0.0212	-3.546e-05	0.01942	-0.03342	-0.02322	0.03296	-0.02942	-0.01027	-0.01163	0.0408	-0.04434	0.005512	-0.02827	-0.005974	-0.0005097	0.02094	0.01346	-0.001929	0.003876	0.0423	-0.02106	-0.007366	0.02353
369	3	1	1	47	0.02798	-0.01206	0.01548	0.02835	-0.0227	0.02547	0.02357	0.03168	0.00987	0.05905	-0.00319	0.002224	0.006447	0.000632	-0.0324	0.01197	-0.01483	-0.0369	0.001496	0.003176	-0.01686	-0.01473	0.02551	-0.0046	-0.00578	-0.02843	-0.01932	0.014046	-0.0226	-0.01166	0.001864	0.0345	-0.0545	-0.001351	-0.03235	-0.010185	0.001701	0.0202	0.01807	0.002531	0.00217	0.04358	-0.02469	-0.003479	0.02736
370	3	1	1	61	0.01257	-0.01185	-0.001301	0.03104	-0.02591	0.03625	-0.001071	0.02942	0.00395	-0.003588	-0.003883	0.0051	0.011406	-0.01785	-0.007095	0.010735	-0.01484	-0.0335	0.000848	0.00834	-0.03412	0.007774	0.01344	0.001001	-0.002964	-0.03128	-0.02347	0.01497	-0.0682	0.01976	0.01014	0.05582	-0.04648	-0.0005045	-0.03366	-0.01582	0.01129	0.014755	0.02563	-0.01106	0.01706	0.05664	-0.03717	-0.02779	0.013435
371	4	2	0	50	0.02078	-0.01846	0.02489	0.02669	-0.03748	0.02031	0.01455	0.04376	0.00764	0.04453	0.002901	0.01103	0.01736	0.00712	-0.0314	0.003527	-0.01826	-0.0377	0.002644	0.01266	-0.02945	-0.006294	0.0252	0.00959	0.01817	-0.02223	-0.01794	0.02406	-0.03452	-0.01718	-0.009094	0.0446	-0.04846	0.002441	-0.02946	-0.002966	0.003181	0.01569	0.02028	0.001229	-0.007107	0.0445	-0.0233	-0.0215	0.02808
372	3	2	1	44	0.02396	-0.01061	0.02734	0.02414	-0.03094	0.03027	0.01289	0.0399	0.006184	0.0379	-0.005005	0.011	0.01079	0.0008845	-0.03513	0.003187	-0.01704	-0.03494	0.0036	0.0088	-0.01593	-0.01393	0.0325	0.0006857	-0.002731	-0.02643	-0.01585	0.02205	-0.02423	-0.00947	-0.01371	0.04663	-0.05225	-0.00533	-0.02425	-0.005047	0.001304	0.02747	0.005875	0.004738	-0.003572	0.03772	-0.01697	-0.01226	0.02994
373	3	2	1	62	0.01837	-0.004044	0.02602	0.02298	-0.03674	0.02208	0.006668	0.04196	0.01619	0.01105	0.01057	0.007183	0.009125	-0.006252	-0.02925	-0.00825	-0.01985	-0.04538	-4.435e-05	0.003578	-0.03268	-0.00105	0.01878	0.00816	0.01628	-0.03635	-0.02399	0.0279	-0.0305	-0.013504	-0.013275	0.03964	-0.0443	0.00657	-0.02664	-0.001808	0.004	0.0153	0.02328	0.001928	-0.003004	0.05106	-0.02153	-0.01451	0.02177
374	3	2	1	69	0.02782	-0.01503	0.01964	0.02892	-0.02994	0.03091	0.01833	0.03928	0.001375	0.07764	0.000494	0.015114	0.01471	0.006027	-0.03796	-0.0002658	-0.01685	-0.03702	0.007595	0.00701	-0.02045	-0.01487	0.02876	0.00835	0.003027	-0.024	-0.00434	0.03235	-0.01886	-0.0162	-0.00334	0.04077	-0.04794	-0.006954	-0.02432	-0.0061	0.00612	0.01837	0.01513	0.006947	0.001154	0.0407	-0.0237	-0.01461	0.03326
375	4	2	0	70	0.01045	0.004574	0.008286	0.02914	-0.03174	0.026	-0.00966	0.0462	0.0238	0.0148	-0.003172	-0.005867	0.003561	-0.01305	-0.01698	-0.002125	-0.01755	-0.03766	0.002008	0.001529	-0.03928	0.009155	0.02095	0.0003269	-0.01341	-0.03912	-0.03986	0.01278	-0.0442	-0.01193	-0.00437	0.02238	-0.02838	-0.004517	-0.01223	-0.00782	0.0222	0.005894	0.02882	-0.00443	-0.002962	0.05966	-0.02965	-0.01278	0.03348
376	3	2	1	72	0.02203	-0.004494	0.0277	0.02673	-0.031	0.02638	0.02046	0.03906	0.001951	0.02795	0.002258	0.006172	0.01197	0.000502	-0.0252	0.003857	-0.017	-0.03882	0.003944	0.002323	-0.02422	-0.00842	0.02946	0.00495	0.00937	-0.03024	-0.015015	0.02037	-0.0339	-0.00808	-0.00903	0.04312	-0.03967	0.003597	-0.02898	-0.008255	0.003448	0.01662	0.01581	-0.005028	0.0004647	0.0479	-0.02055	-0.02155	0.02106
377	3	2	0	57	0.01631	-0.0124	0.02113	0.02557	-0.04184	0.03442	0.01315	0.0328	0.0003233	0.003044	-0.004906	0.001901	-0.00453	-0.01346	-0.02502	0.010056	-0.01403	-0.03357	0.00818	-0.007084	-0.0351	-0.00163	0.02942	0.0009336	-0.01304	-0.03665	-0.02388	0.01166	-0.03464	0.002296	-0.01643	0.0437	-0.04205	-0.007496	-0.01768	-0.004555	0.01144	0.01854	0.03052	0.0004249	-0.00692	0.04688	-0.02626	-0.02792	0.02689
378	3	2	1	62	0.01393	-0.00314	0.01627	0.03604	-0.02876	0.01982	-0.002705	0.03656	0.0202	0.02504	-0.003704	-0.002306	0.00789	-0.006027	-0.01566	0.001075	-0.012184	-0.04916	0.00351	0.002676	-0.0259	-0.01081	0.02216	0.006756	-0.003876	-0.03345	-0.03534	0.008415	-0.04242	-0.01892	-0.00321	0.0435	-0.04358	0.001645	-0.01906	-0.01569	0.00585	0.02374	0.00944	-0.0054	0.00753	0.0456	-0.01987	-0.01442	0.01341
379	3	2	1	76	0.01449	-0.000503	0.02808	0.02867	-0.04453	0.02492	-0.000844	0.0462	0.02328	0.01756	0.012146	-0.006367	0.00959	-0.00834	-0.01286	-0.008446	-0.02373	-0.05325	0.002487	-0.001103	-0.03482	-0.006252	0.01819	-0.007523	0.01938	-0.04105	-0.02675	0.01994	-0.03882	-0.02013	-0.00336	0.04657	-0.03976	0.00858	-0.0256	-0.010216	0.007706	0.0216	0.02277	-0.003983	-0.002453	0.04788	-0.01591	-0.006138	0.02408
380	4	2	1	62	0.02466	-0.01685	0.02078	0.03232	-0.03198	0.0328	0.02443	0.0259	0.01024	0.04263	-0.007534	0.001408	0.002388	-0.006927	-0.02577	-0.0003767	-0.01473	-0.04285	0.004395	-0.000544	-0.03796	-0.0087	0.03108	0.01204	-0.01782	-0.04303	-0.01046	0.01487	-0.02519	-0.01068	-0.0012665	0.04642	-0.04605	-0.007324	-0.0199	-0.003809	0.01991	0.01682	0.01935	0.0003347	-0.003122	0.03555	-0.02432	-0.02563	0.03238
381	3	1	0	63	0.0294	-0.01172	0.01808	0.02168	-0.03117	0.02795	0.02505	0.03857	0.004353	0.03836	-0.004864	0.00489	0.00811	-0.001344	-0.03123	-0.00034	-0.0188	-0.03543	0.004173	0.0002532	-0.0291	-0.00659	0.02855	0.01346	-0.003925	-0.02745	-0.01286	0.01581	-0.02312	-0.007812	-0.01006	0.03775	-0.04425	-0.0042	-0.02429	-0.00568	0.007732	0.01996	0.01794	0.000537	-0.004406	0.04434	-0.02097	-0.01362	0.03278
382	3	2	0	34	0.01228	-0.003635	0.02122	0.01686	-0.0248	0.02734	0.0104	0.0415	0.01142	0.0361	0.00449	0.01182	0.0071	-0.00838	-0.02324	-0.005516	-0.02098	-0.04138	-0.002522	0.004753	-0.02269	-0.003483	0.02124	0.003452	0.01307	-0.03702	-0.0287	0.0255	-0.02245	-0.01129	-0.01064	0.02798	-0.04053	-0.0004468	-0.02919	-0.009224	0.001248	0.01162	0.01539	-0.002235	-0.002577	0.03888	-0.02443	-0.004307	0.02423
383	3	1	1	71	0.02406	-0.00796	0.01889	0.02902	-0.02516	0.02226	0.01646	0.03738	0.003578	0.0488	0.003483	0.004654	0.01918	0.002644	-0.03513	0.00658	-0.01566	-0.03662	0.002855	0.0111	-0.007633	-0.02498	0.0338	0.005993	0.012	-0.02342	-0.013336	0.02115	-0.03128	-0.003304	-0.001934	0.02985	-0.04617	-0.0036	-0.02908	-0.00738	0.002155	0.0165	0.01688	0.007397	-0.003004	0.04138	-0.01494	-0.00856	0.03522
384	4	3	0	63	0.02074	-0.004436	0.02615	0.02167	-0.05283	0.03577	0.008705	0.04407	0.01495	0.01305	0.004208	0.00391	0.006454	-0.00962	-0.0293	-0.00641	-0.0173	-0.03705	0.00782	0.004555	-0.02513	-0.005188	0.02419	0.004494	0.006775	-0.02814	-0.01988	0.02429	-0.02081	-0.0302	-0.01529	0.04987	-0.03934	-0.006092	-0.01584	-0.01204	0.00841	0.02614	0.0287	0.00529	-0.00708	0.05692	-0.01188	-0.00966	0.01852
385	3	2	1	63	0.02467	-0.01112	0.01294	0.02805	-0.03096	0.03574	0.01779	0.04208	-0.0005646	0.0355	-0.0043	0.01015	0.003702	0.0007987	-0.02693	0.005535	-0.01372	-0.02873	0.002375	0.001435	-0.032	-0.01437	0.02664	0.01004	-0.008064	-0.02371	-0.02155	0.01848	-0.02553	0.000857	-0.00893	0.04105	-0.03775	-0.007103	-0.01892	-0.00492	0.00906	0.01257	0.02803	0.00695	0.004307	0.04938	-0.02664	-0.03217	0.02762
386	3	3	1	47	0.02809	-0.014435	0.02275	0.03091	-0.02966	0.0266	0.014854	0.0327	0.002028	0.04984	-0.0045	0.00436	0.0085	0.001765	-0.03244	-0.000225	-0.02002	-0.03186	0.004883	0.002329	-0.02759	-0.006794	0.03146	0.00936	0.0003593	-0.02734	-0.01256	0.02551	-0.0329	-0.014854	-0.01063	0.04434	-0.04382	-0.007126	-0.02531	-0.00976	0.00892	0.017	0.02109	-0.0013895	-0.006035	0.04407	-0.02472	-0.02483	0.02669
387	3	2	0	54	0.002514	-0.005	0.01557	0.02586	-0.04233	0.03897	-0.00319	0.02855	-0.001701	-0.02356	-0.00855	0.00309	-0.02301	-0.0319	-0.02661	0.014534	-0.0136	-0.0271	0.00584	-0.004925	-0.03232	-0.02034	0.03093	0.01566	-0.02766	-0.0656	-0.02145	0.005436	-0.03918	0.01034	-0.001547	0.0424	-0.0463	-0.0002309	-0.0252	0.001895	0.0197	0.03702	0.04916	-0.003222	0.007504	0.03174	-0.01729	-0.02393	0.01938
388	3	3	0	34	0.01797	-0.005154	0.01683	0.02359	-0.0394	0.03017	0.006607	0.03378	0.008354	0.0112	0.009834	0.0138	0.01145	-0.006626	-0.02919	-0.00075	-0.0203	-0.03473	0.003132	0.00943	-0.03056	-0.003918	0.02222	0.00555	0.01457	-0.02628	-0.01703	0.02176	-0.02719	-0.001068	-0.00706	0.03726	-0.0419	0.00913	-0.03049	-0.011696	-0.000595	0.01223	0.02068	0.008064	0.002367	0.04227	-0.02086	-0.00853	0.02791
389	4	1	1	35	0.0208	-0.00536	0.01281	0.02388	-0.04303	0.03568	0.00493	0.0278	0.0109	-0.02176	0.003567	0.011024	-0.005062	-0.02695	-0.02773	0.0192	-0.00877	-0.04422	-0.003637	0.0007787	-0.0353	-0.01438	0.02815	0.0003986	-0.01776	-0.0499	-0.02989	0.01042	-0.04077	-0.01281	0.00081	0.05548	-0.05997	0.007404	-0.0212	0.002268	0.01636	0.0313	0.03796	-0.003244	0.003998	0.04944	-0.02081	-0.0173	0.012794
390	3	0	1	68	0.02437	-0.01085	0.02354	0.02791	-0.03876	0.02652	0.01351	0.04486	-0.0002205	0.0403	0.00356	0.00724	0.01406	-0.001824	-0.0305	0.002539	-0.01825	-0.02919	0.004852	0.00504	-0.02608	-0.01622	0.02434	0.006374	0.010864	-0.02702	-0.0171	0.0234	-0.02397	-0.01373	-0.01052	0.0363	-0.04584	0.003294	-0.02924	-0.01058	0.00504	0.01918	0.013954	0.001105	0.0001746	0.04517	-0.0203	-0.01654	0.0302
391	3	2	1	62	0.01515	-0.00669	0.02032	0.02415	-0.03842	0.0326	0.008255	0.03616	0.01204	0.03815	0.00921	0.003191	0.005848	-0.003653	-0.02327	-0.002623	-0.01459	-0.04422	0.002104	0.00172	-0.0262	-0.01113	0.01898	0.008415	0.01545	-0.0327	-0.02428	0.02106	-0.03308	-0.02327	-0.00807	0.04184	-0.04794	0.00416	-0.02518	-0.012054	0.002697	0.0125	0.01633	0.003006	0.001791	0.04675	-0.0226	-0.01049	0.02463
392	3	2	1	55	0.02333	-0.00848	0.02856	0.021	-0.03265	0.02686	0.01706	0.04276	0.01221	0.03473	0.00534	0.003656	0.01503	0.004456	-0.03336	-0.003689	-0.02179	-0.03876	0.004414	0.006523	-0.02156	-0.00824	0.0243	0.01234	0.01622	-0.02934	-0.01334	0.02673	-0.02159	-0.01325	-0.007328	0.0335	-0.04114	0.002535	-0.02858	-0.009056	0.004917	0.01907	0.01443	0.005814	-0.004883	0.0384	-0.01868	-0.01009	0.02632
393	3	2	1	62	0.01521	-0.002987	-0.001578	0.02058	-0.04517	0.04358	-0.003231	0.03247	0.01374	-0.0239	-0.004288	0.001866	-0.003273	-0.02763	-0.02296	0.01271	-0.00738	-0.03445	0.00798	-0.00685	-0.03247	-0.0223	0.01222	-0.005516	-0.01772	-0.0558	-0.0339	0.005775	-0.03052	-8.494e-05	-0.006077	0.04355	-0.04285	0.014595	-0.01727	-0.003511	0.01561	0.02151	0.0386	-0.01007	0.01128	0.05032	-0.0175	-0.01813	0.02095
394	3	2	0	43	0.01049	0.000994	0.01452	0.02934	-0.04126	0.0352	0.010826	0.03995	0.00723	0.02551	-0.00434	0.009514	0.0009656	-0.00856	-0.02252	0.003168	-0.01804	-0.04715	0.01165	-0.000656	-0.03436	-0.01508	0.02377	0.005676	-0.0147	-0.03467	-0.01733	0.01048	-0.03772	-0.009605	-0.01106	0.04346	-0.0424	-2.456e-05	-0.01447	-0.01288	0.007175	0.01602	0.02797	-0.001769	0.00415	0.05	-0.03168	-0.01897	0.03134
395	4	2	1	74	0.014015	0.006695	0.0191	0.02812	-0.03183	0.029	0.01162	0.03415	0.02214	0.005684	0.004345	0.000289	0.004658	-0.01625	-0.02985	-0.001779	-0.01555	-0.04846	-0.000495	0.007866	-0.02419	-0.01096	0.01709	0.00336	0.01425	-0.03592	-0.02608	0.01295	-0.02888	-0.01535	-0.006035	0.02496	-0.0331	0.0004714	-0.0227	-0.004047	0.002226	0.01343	0.02272	0.005054	-0.004482	0.05844	-0.01814	-0.008095	0.02736
396	3	3	1	63	0.0195	-0.006985	0.012566	0.0245	-0.03564	0.03647	0.0207	0.03958	-0.00549	0.01475	0.007725	0.003572	-0.00551	-0.02112	-0.04218	0.014534	-0.01683	-0.0334	0.0001599	-0.00313	-0.02399	-0.01036	0.0317	0.007072	-0.0158	-0.05045	-0.01848	0.010254	-0.0341	-0.007294	0.001073	0.03452	-0.045	0.004467	-0.02614	-0.005257	0.01499	0.02832	0.03143	0.0166	-0.003792	0.04346	-0.02084	-0.0187	0.02592
397	3	2	0	29	0.02238	-0.01277	0.01307	0.02457	-0.03458	0.02942	0.00413	0.0335	0.01387	-0.00615	0.001329	0.00803	0.0003285	-0.00548	-0.01869	0.001044	-0.01903	-0.03937	-0.0001221	0.01413	-0.03494	-0.003485	0.0161	0.007137	0.00824	-0.02573	-0.0296	0.01936	-0.0417	-0.0001922	-0.01499	0.04807	-0.05002	0.005257	-0.04144	-0.0149	0.002586	0.01894	0.02417	0.00424	-0.0002453	0.0522	-0.02031	-0.012955	0.02953
398	3	2	1	62	0.02605	-0.003933	0.02132	0.0239	-0.0348	0.02576	0.0173	0.03967	0.01014	0.01997	0.00867	0.01052	0.011154	-0.000623	-0.02603	-0.000726	-0.01262	-0.03735	0.001089	0.00887	-0.02676	-0.00707	0.01823	0.012405	0.01987	-0.02367	-0.0267	0.01985	-0.02292	-0.005318	-0.00791	0.03108	-0.03995	-0.00398	-0.0342	-0.01056	0.00637	0.01202	0.02472	0.00341	-0.005917	0.0469	-0.02388	-0.008385	0.02199
399	3	2	1	40	0.02457	-0.01171	0.02335	0.02603	-0.03113	0.03848	0.01627	0.04303	0.00855	0.04214	-0.007027	0.00457	0.0007353	-0.000975	-0.02554	0.005505	-0.01479	-0.0351	0.003122	0.001328	-0.02486	-0.0106	0.02682	0.00878	-0.003632	-0.03143	-0.02066	0.01883	-0.023	-0.007786	-0.00779	0.04083	-0.04898	-0.005337	-0.02708	-0.009926	0.00461	0.01813	0.01617	0.004536	-0.003437	0.04587	-0.02068	-0.01452	0.0303
400	3	2	1	46	0.02307	-0.004845	0.02315	0.02274	-0.03065	0.02458	0.005234	0.03793	0.01348	0.00552	0.00902	-0.002977	0.007797	-0.00565	-0.02264	-0.003603	-0.01701	-0.04535	-0.002708	0.00708	-0.03574	0.003683	0.0206	0.00649	0.013245	-0.02797	-0.01862	0.02864	-0.03003	-0.006107	-0.004044	0.03085	-0.03885	0.00456	-0.03528	-0.01021	0.0156	0.014565	0.01906	-0.003235	-0.008484	0.05518	-0.02779	-0.000971	0.02377
401	3	3	1	69	0.01839	-0.00805	0.02242	0.02864	-0.02917	0.03006	0.01453	0.0381	0.0055	0.05423	-0.005062	0.002789	0.00804	-0.002605	-0.03036	-0.001545	-0.01842	-0.04205	0.003635	-0.0002778	-0.01487	-0.014786	0.02592	-0.001052	0.002903	-0.02724	-0.01476	0.02173	-0.0272	-0.00717	-0.004494	0.0345	-0.04593	-0.004875	-0.0227	-0.00793	0.00463	0.01663	0.02028	0.006958	-0.006004	0.0464	-0.01633	-0.01176	0.0287
402	3	2	1	54	0.01915	-0.00523	0.02328	0.02231	-0.02959	0.02344	0.01218	0.03983	0.006523	0.04733	0.00416	0.006992	0.01694	-0.00461	-0.03238	-0.003595	-0.01587	-0.04193	-0.0027	0.01451	-0.01724	-0.00935	0.02878	0.00599	0.010056	-0.01988	-0.03076	0.02126	-0.03123	-0.01811	-0.01281	0.0377	-0.0441	-0.006603	-0.02777	-0.007263	0.00393	0.0167	0.0191	0.0004258	-0.00977	0.04675	-0.02156	-0.007545	0.01741
403	4	3	1	68	0.02737	-0.010056	0.01874	0.02632	-0.03275	0.0348	0.01901	0.03387	0.0004833	0.02524	-0.006252	0.003428	0.00628	-0.00932	-0.02953	0.01082	-0.00919	-0.03677	0.000241	0.00359	-0.02708	-0.0077	0.02528	0.005806	-0.00888	-0.02844	-0.01552	0.01201	-0.02695	-0.00313	-0.008286	0.03986	-0.04077	-0.01349	-0.02411	-0.00804	0.00526	0.01438	0.0187	0.00393	-0.00255	0.0456	-0.02362	-0.013374	0.02779
404	3	2	0	45	0.01833	0.00448	0.01455	0.03473	-0.02487	0.01938	-0.003437	0.0352	0.00851	-0.00253	-0.01073	0.00427	-0.001502	-0.004562	-0.01481	0.01326	-0.01842	-0.03662	0.00296	0.001803	-0.01569	0.00058	0.01894	-0.007328	-0.01473	-0.03336	-0.03156	0.01298	-0.05066	-0.02629	0.0001522	0.04346	-0.02914	0.001713	0.004715	-0.015434	0.01153	0.01466	0.02211	0.0007687	-0.006847	0.05176	-0.03305	-0.01701	0.03564
405	3	2	1	61	0.0189	0.006855	0.01619	0.0353	-0.02504	0.01674	0.003845	0.04315	0.002405	0.01306	-0.01706	0.002537	-0.003284	-0.01149	-0.0285	0.01411	-0.01581	-0.0328	0.0002913	0.0003912	-0.01767	-0.005886	0.009346	-0.009636	-0.009636	-0.03284	-0.03647	0.0153	-0.04276	-0.03458	-0.011024	0.04062	-0.03116	0.007587	-0.0004137	-0.01947	0.01637	0.00715	0.01868	0.003944	-0.0007133	0.04007	-0.0296	-0.01694	0.02718
406	4	2	0	46	0.01441	-0.00773	0.02672	0.02892	-0.02046	0.02719	0.03091	0.041	0.003592	0.06995	-0.01399	0.00516	0.003468	-0.002844	-0.00851	0.004612	-0.009346	-0.04013	0.007534	0.00972	-0.01223	-0.01301	0.01736	0.01056	0.001334	-0.03574	-0.01417	0.00907	-0.02965	-0.010826	0.01441	0.02612	-0.03021	-0.01344	0.00939	0.003458	0.006466	0.02405	0.01567	0.01373	0.000418	0.03888	-0.02827	-0.00614	0.02861
407	3	2	0	74	0.0168	-0.009544	0.0295	0.03235	-0.03278	0.01701	0.00888	0.04355	0.01913	0.05426	0.0028	-0.001689	0.01544	-0.003883	-0.02316	-0.002918	-0.01646	-0.0434	-0.001643	0.003172	-0.02576	-0.003653	0.02061	0.00459	0.01659	-0.03363	-0.02113	0.02283	-0.02654	-0.02658	-0.002237	0.03552	-0.0367	0.000295	-0.01762	-0.007214	0.0061	0.014015	0.02011	0.001698	-0.000848	0.05157	-0.02696	-0.01118	0.01852
408	4	2	1	55	0.01843	-0.01364	0.03113	0.02908	-0.02975	0.02545	0.01834	0.0408	0.02025	0.0618	0.00565	-0.002666	0.01672	-0.003439	-0.03143	-0.00118	-0.01309	-0.03918	-0.000644	0.005947	-0.02719	-0.00892	0.0207	0.007133	0.008804	-0.0279	-0.02309	0.01938	-0.02501	-0.0282	0.001493	0.0287	-0.0384	-0.001691	-0.01505	-0.0106	0.01166	0.0125	0.02083	0.00632	-0.000722	0.05554	-0.02362	-0.01151	0.0217
409	3	0	1	70	0.02013	-0.01393	0.02768	0.0353	-0.02812	0.02968	0.01851	0.0391	0.0255	0.0666	0.0003061	-0.00789	0.00283	2.176e-05	-0.02422	-0.0063	-0.01778	-0.03738	0.00913	-0.001242	-0.02222	-0.004967	0.02182	0.00501	-0.004353	-0.03812	-0.01384	0.01286	-0.02068	-0.02835	-0.007492	0.03265	-0.04327	-0.00729	-0.010666	-0.00806	0.01211	0.01775	0.02217	0.01111	0.0014	0.0547	-0.02719	-0.01529	0.03708
410	3	1	1	60	0.03192	-0.02084	0.04153	0.03119	-0.013275	0.02914	0.02687	0.04153	0.01173	0.079	-0.00655	0.0005426	0.00971	-0.002169	-0.03165	0.003944	-0.01083	-0.02977	0.00801	-0.003855	-0.01408	-0.01091	0.02974	0.01169	0.002514	-0.02931	-0.01102	0.01715	-0.0175	-0.01556	-0.003952	0.0288	-0.04132	-0.01286	-0.01585	-0.00938	0.012764	0.01304	0.01275	0.005432	-0.00152	0.03708	-0.02477	-0.01979	0.03625
411	3	3	1	22	0.03177	-0.01361	0.031	0.02965	-0.02405	0.02876	0.02296	0.04163	0.01017	0.07654	-0.004032	-0.000723	0.013145	-0.006943	-0.0413	0.0097	-0.01235	-0.02942	-0.000335	0.003668	-0.01926	-0.00612	0.02826	0.01227	0.001499	-0.01906	-0.01301	0.01454	-0.02274	-0.0287	-0.003077	0.03595	-0.04437	-0.0032	-0.02315	-0.006596	0.006485	0.01412	0.01659	-0.0006776	-0.002876	0.05154	-0.03128	-0.01419	0.0241
412	3	0	0	47	0.02968	-0.02054	0.03604	0.02943	-0.02563	0.02032	0.0226	0.04282	0.01045	0.08496	-0.00639	0.01419	0.01991	-0.000836	-0.03244	0.003485	-0.013916	-0.03442	-0.000227	0.008286	-0.01901	-0.013214	0.02863	0.01534	0.002567	-0.01671	-0.01596	0.02516	-0.0219	-0.02003	-0.00115	0.03123	-0.0469	-0.007786	-0.02348	-0.001628	0.0009274	0.01041	0.014336	0.009445	-1.64e-05	0.04	-0.02814	-0.012535	0.0313
413	4	0	0	40	0.03053	-0.02135	0.0304	0.03714	-0.0304	0.02759	0.02438	0.03265	0.009315	0.05316	-0.003649	0.004692	-0.001605	0.0002484	-0.03506	0.009445	-0.01107	-0.03638	0.00502	0.001059	-0.02432	-0.006176	0.02983	0.00537	-0.01646	-0.02797	-0.01776	0.01653	-0.0226	-0.01619	-0.01303	0.03363	-0.04837	-0.0076	-0.01404	-0.00804	0.01274	0.02078	0.01639	0.01206	0.003782	0.04816	-0.0297	-0.01243	0.03305
414	3	2	1	66	0.02574	-0.01703	0.02551	0.03644	-0.02934	0.03604	0.021	0.04163	0.01018	0.07227	-0.00856	0.00909	0.007355	-0.0097	-0.03912	0.002083	-0.00998	-0.03418	0.00416	0.005486	-0.01843	-0.006435	0.02563	0.004475	-0.0001737	-0.02211	-0.01499	0.02332	-0.01863	-0.01718	-0.002092	0.03342	-0.03815	-0.01103	-0.01624	-0.014984	0.00662	0.0095	0.0131	0.01155	0.00302	0.0411	-0.03107	-0.01794	0.03052
415	3	2	0	44	0.01674	-0.01555	0.02634	0.03183	-0.0275	0.01678	0.01727	0.04193	0.01402	0.06445	-0.00206	-0.001656	0.02197	-0.00111	-0.02748	-0.000921	-0.01569	-0.03265	-0.002296	0.005676	-0.0182	-0.002743	0.01926	0.01106	0.01694	-0.01976	-0.02136	0.02182	-0.02402	-0.03061	0.002934	0.03094	-0.04514	0.0001004	-0.02876	-0.00974	0.002121	0.01219	0.01473	0.006172	-0.004135	0.0397	-0.02533	-0.00921	0.02434
416	4	2	1	52	0.03305	-0.01942	0.02815	0.0401	-0.03452	0.02997	0.02596	0.02821	0.0162	0.06055	-0.0059	0.0122	0.006313	-0.01039	-0.0321	0.01163	-0.005814	-0.045	0.001807	0.004627	-0.03017	-0.000425	0.03204	0.00672	-0.02188	-0.03452	-0.01627	0.00906	-0.02827	-0.01218	-0.004875	0.0366	-0.04974	-0.011055	-0.01204	5.573e-05	0.01426	0.02165	0.01823	0.01229	0.00503	0.0494	-0.03763	-0.01563	0.03348
417	3	0	1	63	0.03387	-0.02147	0.034	0.03065	-0.0215	0.03076	0.03146	0.04303	0.009315	0.07947	-0.003603	0.006027	0.009575	0.002726	-0.02847	0.001312	-0.01756	-0.03616	0.01019	0.002684	-0.01689	-0.013374	0.02733	0.01261	0.006447	-0.02213	-0.004402	0.02054	-0.014786	-0.01768	-0.0006995	0.03357	-0.04434	-0.01231	-0.006298	-0.00496	0.00636	0.02289	0.015045	0.00506	-0.0005755	0.03674	-0.02936	-0.01212	0.0355
418	4	0	1	54	0.02356	-0.009674	0.0299	0.02547	-0.02713	0.02205	0.012505	0.0388	0.01323	0.05493	-0.001563	0.01507	0.01243	-0.006165	-0.02124	-0.009964	-0.01659	-0.03427	-0.003857	0.009705	-0.02388	-0.002789	0.02159	0.01465	0.00867	-0.01868	-0.02324	0.02472	-0.0263	-0.02132	-0.006527	0.0352	-0.05002	0.003105	-0.0256	-0.008224	-0.0005097	0.00938	0.01776	0.00363	0.0004287	0.04898	-0.02751	-0.01194	0.02838
419	3	2	0	58	0.03574	-0.0245	0.02928	0.03207	-0.02495	0.03156	0.01959	0.0416	0.009575	0.08527	-0.0031	0.009346	0.010414	-0.002338	-0.02864	0.004887	-0.00911	-0.03076	-0.001202	0.006485	-0.02441	-0.009445	0.02605	0.004333	-0.00853	-0.02124	-0.0138	0.01645	-0.0161	-0.01694	-0.00535	0.03827	-0.0438	-0.005962	-0.02075	-0.007427	0.004604	0.01383	0.01266	0.01012	0.002388	0.0489	-0.02803	-0.01717	0.03275
420	3	3	1	69	0.02425	-0.02104	0.02106	0.03683	-0.02472	0.02641	0.02773	0.03452	0.00987	0.0865	-0.008995	0.00826	0.00962	-0.003416	-0.0358	0.00826	-0.0114	-0.03436	0.00431	0.01073	-0.02737	-0.004517	0.02496	0.00804	-0.00936	-0.01926	-0.01087	0.02307	-0.02235	-0.02722	-0.002954	0.03238	-0.04175	-0.0094	-0.0192	-0.013	0.00924	0.014175	0.02156	0.014305	0.0002017	0.05014	-0.03088	-0.02444	0.03574
421	4	2	1	69	0.02206	-0.00766	0.02197	0.03738	-0.03033	0.03275	0.025	0.037	0.00909	0.0479	0.001117	0.00982	0.000242	-0.010124	-0.02953	0.002794	-0.01055	-0.0423	0.005035	0.002888	-0.02144	-0.007324	0.02359	0.002258	-0.003128	-0.0383	-0.01095	0.01573	-0.01704	-0.01425	-0.0009627	0.0346	-0.0324	-0.006924	-0.003103	-0.007458	0.01207	0.014145	0.0305	0.006016	-0.00567	0.05447	-0.02818	-0.01037	0.0353
422	3	0	0	53	0.01817	-0.00536	0.02492	0.04175	-0.02313	0.0237	0.02602	0.04364	0.00869	0.05267	-0.001577	0.003733	0.01161	-0.00406	-0.01665	-0.003601	-0.01134	-0.04486	0.003029	0.005417	-0.00976	-0.00872	0.02307	0.00615	0.008484	-0.03668	-0.014496	0.01518	-0.02287	-0.01617	0.008026	0.0196	-0.03067	-0.01032	-0.00423	-0.00606	0.01342	0.02138	0.01732	0.007675	-0.004837	0.0427	-0.02255	-0.009575	0.02809
423	3	2	1	57	0.02759	-0.003586	0.02325	0.02655	-0.03836	0.02568	0.011246	0.04388	-0.002232	0.01588	0.00303	0.004894	0.0075	-0.00813	-0.02763	0.0002837	-0.0121	-0.04166	0.002008	0.0006323	-0.02515	-0.004982	0.02806	0.0065	0.01146	-0.03001	-0.01628	0.02306	-0.02588	0.005825	-0.00667	0.03735	-0.04053	0.005257	-0.02423	-0.00676	0.00785	0.0165	0.0231	0.002865	-0.001692	0.04892	-0.01689	-0.01628	0.02704
424	4	1	0	63	0.0198	-0.01533	0.0307	0.03067	-0.02701	0.0217	0.01692	0.04443	0.01082	0.0696	-0.0007534	0.003544	0.01633	-0.001029	-0.025	-0.00646	-0.0166	-0.03162	-0.000732	0.0144	-0.02234	-0.00010973	0.02202	0.0119	0.01337	-0.02138	-0.01848	0.02615	-0.02303	-0.01755	0.000298	0.03204	-0.03864	-0.004963	-0.02463	-0.00876	0.003622	0.004986	0.02002	0.002455	-0.00208	0.0435	-0.02878	-0.01599	0.02386
425	3	1	0	52	0.02234	-0.01839	0.02962	0.03075	-0.01964	0.02922	0.02713	0.03845	0.01254	0.065	0.002045	-0.002449	0.00603	-0.00196	-0.02483	-0.004063	-0.012794	-0.0394	0.01121	0.003994	-0.0131	-0.0098	0.02039	0.004837	0.003305	-0.0352	-0.00955	0.01633	-0.01697	-0.01788	0.000898	0.02916	-0.03802	-0.01169	-0.00735	-0.013565	0.013466	0.01616	0.01605	0.00473	-0.003822	0.0371	-0.02505	-0.01182	0.03336
426	3	2	1	55	0.0212	-0.021	0.03003	0.03314	-0.02142	0.01651	0.02602	0.03378	0.01404	0.04163	-0.001349	0.003242	0.01455	0.004807	-0.02333	-0.001924	-0.01246	-0.0336	0.0002124	0.009346	-0.02113	0.00938	0.02364	-0.000564	0.00355	-0.02748	-0.01918	0.02002	-0.02852	-0.01956	-0.001067	0.03867	-0.04285	-0.002478	-0.03143	-0.00708	0.01222	0.01326	0.01243	-0.006153	-0.00473	0.0566	-0.04236	-0.01851	0.02652
427	4	0	1	69	0.01807	-0.007004	0.01993	0.0302	-0.02747	0.02115	0.0138	0.03084	0.01254	0.03543	-0.00322	0.00996	0.01193	-0.005127	-0.03247	-0.005	-0.02144	-0.04077	-0.001974	0.014175	-0.02275	-0.00262	0.02802	0.004906	0.002316	-0.02283	-0.01991	0.02463	-0.03394	-0.01692	-0.013756	0.03278	-0.04065	0.00643	-0.02667	-0.01024	0.002556	0.00561	0.02148	0.0006676	-0.000946	0.04843	-0.0288	-0.012436	0.03111
428	3	2	1	55	0.02806	-0.01994	0.0322	0.0348	-0.01906	0.02773	0.03018	0.0271	0.01918	0.03683	-0.003239	0.001471	0.00955	-0.005108	-0.02872	0.01203	-0.007	-0.03497	4.53e-06	0.005558	-0.0229	-0.00494	0.02687	-0.0005693	-0.00933	-0.02776	-0.02287	0.00982	-0.02248	-0.00343	-0.01231	0.0347	-0.03345	-0.01005	-0.02316	-0.004833	0.01306	0.02388	0.01828	0.001564	-0.000486	0.0584	-0.02621	-0.01017	0.03583
429	3	3	1	62	0.02834	-0.01224	0.01585	0.03217	-0.02087	0.03192	0.02522	0.04724	0.00786	0.0643	-0.006123	-0.005634	0.01155	-0.0132	-0.02971	0.00604	-0.01197	-0.03244	0.002789	0.003515	-0.02417	-0.009834	0.02596	0.01057	-0.003437	-0.03204	-0.01352	0.0185	-0.02592	-0.0148	0.00604	0.02258	-0.03668	-0.0049	-0.01551	-0.006413	0.0082	0.00889	0.0191	0.004086	-0.01419	0.0466	-0.0276	-0.01195	0.03004
430	3	2	0	74	0.01802	-0.010475	0.0296	0.0265	-0.03152	0.0213	0.006084	0.04694	0.016	0.05164	0.00209	0.0083	0.01695	-0.001837	-0.02379	-0.00832	-0.01947	-0.04648	-0.0058	0.0144	-0.0259	-0.005276	0.01634	0.00808	0.01619	-0.02151	-0.0284	0.02112	-0.03226	-0.01958	-0.00399	0.04047	-0.04724	0.00685	-0.02463	-0.00377	0.004448	0.01318	0.01727	0.002403	-0.002409	0.04254	-0.02353	-0.00918	0.0255
431	3	2	1	50	0.02855	-0.010796	0.0359	0.03217	-0.02788	0.03348	0.02425	0.0415	0.009094	0.0476	-0.002514	0.002611	0.0069	-0.004448	-0.02518	0.002487	-0.00863	-0.03885	0.005863	-0.0005527	-0.02028	-0.008766	0.0222	0.005337	0.0002973	-0.03653	-0.01034	0.01852	-0.014275	-0.01031	-0.001145	0.03284	-0.03586	-0.005547	-0.00418	0.001332	0.009636	0.01874	0.01566	0.01365	0.001494	0.04095	-0.02882	-0.01257	0.0337
432	3	2	0	40	0.02263	-0.01591	0.02977	0.0361	-0.01904	0.02583	0.03357	0.03445	0.00905	0.06616	-0.007145	0.00851	0.002546	-0.004772	-0.03065	0.014145	-0.0177	-0.0351	0.000788	-0.01145	-0.02144	-0.003872	0.0315	9.465e-05	-0.004795	-0.04263	-0.01672	0.01304	-0.02496	-0.0269	-0.0001205	0.03455	-0.04242	-0.009	-0.007317	0.00577	0.00631	0.02415	0.02225	0.013794	-0.007103	0.0398	-0.0424	-0.01743	0.03146
433	3	2	1	68	0.02979	-0.01588	0.03485	0.03467	-0.02373	0.033	0.02713	0.03473	0.01027	0.05634	-0.001095	0.001532	0.00676	-0.00732	-0.0326	0.005238	-0.01008	-0.03613	0.003994	0.006752	-0.01825	-0.006638	0.02634	0.00741	-0.003796	-0.02652	-0.01775	0.01346	-0.02087	-0.01471	-0.0084	0.02951	-0.03995	-0.01109	-0.02122	-0.014656	0.009155	0.01845	0.014694	0.00601	-0.005676	0.0535	-0.02531	-0.011604	0.03342
434	3	2	0	61	0.02171	-0.02014	0.02655	0.03265	-0.03397	0.03378	0.03102	0.0332	0.000706	0.04288	-0.005413	0.007805	-0.003532	-0.0259	-0.02997	0.02307	-0.01231	-0.02934	0.005074	-0.01301	-0.02202	-0.003153	0.0303	0.00976	-0.02563	-0.04556	-0.02032	0.00922	-0.0268	0.002005	-0.003424	0.02388	-0.04898	-0.006844	-0.009445	0.0001704	0.01881	0.02623	0.03162	0.009056	-0.0007358	0.05103	-0.03735	-0.02763	0.02116
435	3	2	0	59	0.03078	-0.02051	0.0368	0.02988	-0.02231	0.0283	0.03137	0.04208	0.007755	0.0873	-0.001478	0.00551	0.0097	-0.002445	-0.03854	0.001844	-0.0166	-0.03323	0.00537	8.3e-05	-0.0246	-0.00854	0.02534	0.01356	-5.74e-05	-0.02318	-0.0085	0.02258	-0.0185	-0.02463	-0.005447	0.03595	-0.048	-0.01234	-0.0159	-0.005184	0.00806	0.0177	0.01776	0.00227	-0.004166	0.04306	-0.03275	-0.02023	0.03546
436	4	2	1	56	0.02591	-0.01843	0.02469	0.0315	-0.02826	0.0326	0.014786	0.03192	0.01347	0.03058	0.0003383	-0.00631	-0.002476	-0.02266	-0.04227	0.015434	-0.01002	-0.0357	0.001558	-0.002178	-0.02586	-0.0008845	0.02507	0.003084	-0.00913	-0.03824	-0.0206	0.00932	-0.0242	-0.01482	-0.01022	0.0315	-0.0414	-0.00973	-0.02113	-0.01089	0.01078	0.01514	0.03069	0.00785	0.000846	0.05908	-0.02876	-0.01144	0.01918
437	3	2	0	56	0.02734	-0.009186	0.02441	0.03302	-0.01959	0.0279	0.02652	0.04166	0.01093	0.04956	-0.0094	0.0005536	0.004353	-0.006706	-0.01573	0.007027	-0.00352	-0.04425	0.0047	-0.0001426	-0.02344	-0.005966	0.02563	0.01224	-0.01214	-0.03595	-0.0184	0.0067	-0.02188	-0.014496	-0.001455	0.03004	-0.03833	-0.01443	-0.01178	-0.007095	0.01241	0.01834	0.01654	0.005672	-0.008644	0.05466	-0.03247	-0.00794	0.02457
438	4	2	0	51	0.02528	-0.0212	0.02878	0.0332	-0.02376	0.02371	0.0265	0.0346	0.014824	0.05832	-0.00557	0.003061	0.010475	0.0006804	-0.02548	0.006477	-0.01365	-0.03674	0.007027	0.001754	-0.01952	-0.007004	0.02846	0.00998	-0.007206	-0.03198	-0.01297	0.0195	-0.02591	-0.01654	-0.008675	0.03906	-0.04883	-0.007965	-0.0219	-0.0061	0.012695	0.02199	0.01657	0.0003798	-0.000939	0.05832	-0.0396	-0.01822	0.03488
439	4	3	1	53	0.02863	-0.00918	0.02997	0.03046	-0.0224	0.03099	0.02715	0.0314	0.00718	0.04147	-0.001568	0.00711	0.007008	-0.004395	-0.03812	0.003832	-0.011826	-0.03806	0.002253	0.011734	-0.01593	-0.007793	0.02815	-0.001884	0.003847	-0.02634	-0.013176	0.01901	-0.0232	-0.01701	-0.005264	0.0261	-0.03876	-0.01016	-0.01811	-0.01277	0.006718	0.02094	0.01282	0.006844	-0.00862	0.046	-0.02333	-0.007607	0.02959
440	3	2	0	64	0.02267	-0.01035	0.0375	0.02493	-0.02892	0.02663	0.02606	0.04465	0.01002	0.0686	0.002716	0.004257	0.01291	-0.00561	-0.02386	-0.003021	-0.01444	-0.04202	0.0003135	0.002703	-0.02011	-0.003515	0.01968	0.006516	0.0136	-0.03232	-0.02127	0.02003	-0.02039	-0.02377	0.00316	0.03137	-0.04117	-0.000758	-0.0174	-0.00253	0.000644	0.01345	0.01646	0.00989	0.000707	0.04105	-0.02396	-0.00585	0.02414
441	3	2	1	47	0.02013	-0.01141	0.02966	0.032	-0.0263	0.01062	0.01602	0.03815	0.01588	0.02037	0.00538	-0.0048	0.01837	0.0019245	-0.03198	-0.01333	-0.01525	-0.0334	-0.001753	0.01343	-0.0265	-0.0015955	0.0228	0.00944	0.01598	-0.02289	-0.01785	0.02173	-0.0288	-0.02577	-0.003849	0.02792	-0.0396	0.001076	-0.02797	-0.0097	0.007225	0.006966	0.02295	-0.001447	-0.00826	0.04446	-0.02568	-0.011246	0.02419
442	3	2	0	58	0.0277	-0.0153	0.03049	0.02974	-0.02158	0.02872	0.02931	0.0322	0.009254	0.05768	-0.00557	0.002672	0.012146	0.00339	-0.03787	-0.001098	-0.01182	-0.03024	0.00643	0.003725	-0.010826	-0.00748	0.02725	0.005154	0.00981	-0.02911	-0.01308	0.02197	-0.02063	-0.0213	-0.00805	0.03125	-0.04355	-0.01464	-0.01522	-0.00915	0.00983	0.01749	0.00947	0.004097	-0.001899	0.039	-0.02583	-0.007133	0.02963
443	4	2	1	53	0.03024	-0.010765	0.02238	0.03687	-0.01952	0.03152	0.0302	0.0273	0.00754	0.0439	-0.005688	0.006313	0.000962	-0.0137	-0.03735	0.00757	-0.011154	-0.03763	0.00588	0.01448	-0.02638	-0.00879	0.02626	0.001251	-0.01312	-0.03595	-0.011795	0.01807	-0.0332	-0.02365	0.002546	0.02826	-0.04553	-0.013596	-0.01846	-0.00875	0.005535	0.02417	0.02371	0.0088	0.000949	0.04538	-0.03021	-0.0152	0.03102
444	3	1	1	68	0.03763	-0.02055	0.02444	0.03543	-0.01802	0.01726	0.03455	0.0241	0.006313	0.03864	-0.001192	0.003153	0.007065	-0.000574	-0.04303	-0.0006566	-0.01267	-0.03677	0.001234	0.01659	-0.0233	-0.001558	0.03442	-0.002478	-0.00469	-0.02078	-0.01564	0.0184	-0.02615	-0.00706	-0.004276	0.02911	-0.03552	-0.01106	-0.02681	-0.003202	0.01186	0.01779	0.02074	0.003344	-0.008934	0.0445	-0.02109	-0.0103	0.03065
445	3	2	1	35	0.0203	0.0008373	0.02399	0.02676	-0.02286	0.02562	0.02261	0.0331	0.006622	0.04138	0.002874	0.003529	0.004406	-0.002926	-0.02245	-0.006577	-0.01419	-0.04376	-0.001061	0.0034	-0.02162	0.002075	0.02336	0.00228	0.01361	-0.0351	-0.01566	0.02124	-0.01993	-0.00871	8.85e-05	0.02092	-0.03134	-0.00663	-0.01505	-0.00338	0.0007987	0.005978	0.01848	0.00652	-0.00951	0.0339	-0.02641	-0.0073	0.03041
446	3	2	1	58	0.02812	-0.00725	0.031	0.0314	-0.01857	0.01534	0.0301	0.01631	0.02019	0.01555	-0.001675	0.0085	0.0072	-0.00634	-0.03214	0.00401	-0.006413	-0.04178	-0.003885	0.0197	-0.01997	0.0009475	0.03125	-0.007416	0.005928	-0.02243	-0.02036	0.01855	-0.03806	-0.02084	-0.00949	0.03842	-0.0407	-0.0158	-0.02039	-0.00931	0.002605	0.02173	0.01982	0.001553	-0.004276	0.0458	-0.02776	-0.005833	0.02344
447	3	2	1	70	0.01761	0.001369	0.02037	0.03012	-0.0334	0.02016	0.00687	0.03897	0.013214	0.02684	0.002878	0.002476	0.00731	-0.00887	-0.01828	-0.01007	-0.01907	-0.03522	-0.001536	0.01081	-0.0308	0.00202	0.01927	0.002932	0.013214	-0.02951	-0.02531	0.02066	-0.02856	-0.00717	-0.002024	0.02773	-0.03986	0.01116	-0.02737	-0.001455	0.005615	0.006386	0.02287	-0.005257	-0.003904	0.05084	-0.03253	-0.0005937	0.02693
448	4	0	1	23	0.0267	-0.010315	0.03104	0.03546	-0.02026	0.02625	0.02269	0.02069	0.010086	0.05234	-0.001321	0.005726	0.005512	-0.000908	-0.03668	-0.001058	-0.012955	-0.03964	0.0004752	0.00797	-0.01982	-0.0079	0.02681	0.003613	0.0009174	-0.03534	-0.00935	0.02147	-0.02716	-0.02113	-0.003878	0.0331	-0.04324	-0.007282	-0.01875	-0.004223	0.002655	0.01816	0.01808	0.00817	-0.004887	0.04324	-0.02596	-0.012405	0.03
449	3	3	0	71	0.02348	-0.0159	0.03458	0.03363	-0.02985	0.0268	0.02206	0.02933	0.00736	0.0438	0.000854	0.004875	0.00246	-0.005527	-0.04623	-0.003637	-0.01729	-0.03882	0.00323	0.00907	-0.02399	-0.002266	0.03427	-0.0006027	0.0002228	-0.02591	-0.01297	0.01901	-0.0292	-0.02	-0.004646	0.0368	-0.0437	-0.007313	-0.02682	-0.00928	0.003746	0.02045	0.01732	0.00834	-0.00906	0.04474	-0.02484	-0.01544	0.03094
450	3	2	1	66	0.0178	-0.001877	0.0151	0.02415	-0.03262	0.01886	0.00413	0.0301	0.02779	-0.002647	0.000533	0.02315	-0.006504	-0.01159	-0.02411	-0.01384	-0.0245	-0.04184	0.004597	0.01602	-0.02588	0.002596	0.02304	-0.00395	-0.00496	-0.02884	-0.02876	0.02455	-0.03635	-0.009476	-0.002201	0.02109	-0.0404	0.006233	-0.02219	-0.001023	0.0149	0.01295	0.02206	-0.004932	-0.003023	0.04724	-0.03137	-0.0003624	0.02998
451	3	0	1	52	0.02023	-0.013115	0.02438	0.02766	-0.02779	0.02284	0.01997	0.0412	0.012886	0.05893	0.002615	0.011444	0.00857	-0.008194	-0.03217	0.001914	-0.01238	-0.03326	5.853e-05	0.01081	-0.0232	0.001149	0.02318	0.007088	0.011665	-0.0262	-0.01816	0.02502	-0.02403	-0.02003	0.001041	0.03021	-0.03406	-0.00499	-0.02669	-0.01022	0.004208	0.006226	0.02274	0.0001277	-0.001626	0.04376	-0.02554	-0.01206	0.02484
452	3	2	1	52	0.0217	-0.011795	0.0227	0.02805	-0.02507	0.01938	0.02246	0.03555	0.0183	0.05722	-0.003227	0.006557	0.01991	0.003668	-0.02734	-0.006275	-0.01636	-0.03482	-0.003347	0.01813	-0.02446	-0.003199	0.02316	0.00932	0.0091	-0.01703	-0.01712	0.0219	-0.0274	-0.02539	0.002186	0.03165	-0.04034	0.001955	-0.01921	-0.005898	0.006367	0.002676	0.02026	0.007236	-0.0008364	0.0458	-0.02719	-0.01738	0.02449
453	3	2	1	60	0.02097	-0.009445	0.02374	0.03162	-0.02672	0.02074	0.02005	0.01865	0.02109	0.01041	0.006577	0.0002097	0.002556	-0.00558	-0.0327	-0.006668	-0.01331	-0.05188	0.00444	0.00983	-0.02505	-0.0002823	0.02348	-0.00606	0.003565	-0.04453	-0.01717	0.0179	-0.03586	-0.01807	0.001195	0.038	-0.04498	-0.004604	-0.014046	-0.00851	0.011055	0.02507	0.02675	0.00458	-0.00096	0.04907	-0.01881	-0.00841	0.03079
454	4	0	1	50	0.01813	-0.003952	0.02574	0.04004	-0.02373	0.02304	0.01817	0.02325	0.01532	0.04053	-0.00365	-0.00677	0.005928	0.006794	-0.02539	0.00011986	-0.0132	-0.0498	0.006275	0.00891	-0.02249	-0.01276	0.02042	0.003716	-0.00492	-0.0323	-0.01524	0.01506	-0.03168	-0.0166	0.0004685	0.03403	-0.04297	-0.00835	-0.01497	-0.006374	0.01033	0.02039	0.01819	0.008446	-0.002861	0.06107	-0.03078	-0.006004	0.03632
455	3	0	1	59	0.0254	-0.006374	0.02188	0.03278	-0.01788	0.0227	0.02654	0.02992	0.01868	0.066	-0.000781	0.002962	0.007744	-0.003334	-0.02983	-0.012985	-0.01228	-0.0443	0.003504	0.00955	-0.01944	-0.00667	0.02306	-0.00389	-0.006363	-0.02063	-0.02144	0.01077	-0.0279	-0.02754	-0.001808	0.03625	-0.0363	-0.01374	-0.008484	-0.01099	0.002167	0.01656	0.02194	0.00655	-0.0002369	0.05225	-0.02785	-0.00931	0.02997
456	3	2	1	58	0.02791	-0.01733	0.0262	0.02908	-0.01952	0.02809	0.02872	0.0401	0.00634	0.08765	-0.00423	-0.000778	0.012405	0.00508	-0.0371	-0.00431	-0.01376	-0.02718	0.006027	0.007385	-0.012405	-0.01237	0.03146	0.00866	-0.006172	-0.02017	-0.01158	0.01511	-0.01999	-0.02164	0.005535	0.03033	-0.0384	-0.01793	-0.00984	-0.002527	0.00387	0.01408	0.015	0.00936	-0.003164	0.03757	-0.03137	-0.012474	0.03207
457	3	2	1	42	0.02101	-0.007034	0.03415	0.0372	-0.03162	0.02852	0.01611	0.04147	0.01447	0.05243	-0.002605	0.005817	0.01048	-0.01502	-0.02765	0.001997	-0.00906	-0.04318	0.001533	0.00516	-0.014465	-0.0113	0.0307	-1.5e-05	0.00261	-0.03326	-0.01721	0.01271	-0.02267	-0.02007	0.001727	0.01999	-0.03253	-0.00327	-0.01463	-0.010605	0.009445	0.01808	0.01247	0.003086	-0.007137	0.05524	-0.01703	-0.008514	0.03018
458	3	2	0	47	0.0225	-0.02095	0.02959	0.03806	-0.01817	0.01883	0.02592	0.02145	0.01174	0.0729	-0.005257	-0.0008087	0.00695	-0.003643	-0.04657	-0.00517	-0.01519	-0.0363	0.003235	0.011055	-0.02043	-0.0001919	0.03387	-0.002007	-0.003744	-0.02312	-0.013275	0.02075	-0.02794	-0.02808	0.00528	0.03793	-0.04767	-0.012566	-0.02017	-0.00569	0.01671	0.01275	0.02057	0.004604	-0.0004647	0.03812	-0.0261	-0.01183	0.03387
459	4	1	1	58	0.02185	0.0004852	0.02408	0.0293	-0.02763	0.0161	0.0203	0.03537	0.0128	0.01962	0.01256	0.001788	0.00434	-0.01106	-0.0203	-0.00451	-0.01772	-0.04556	0.002214	-0.0014105	-0.03143	0.00994	0.01773	0.000903	0.01215	-0.0352	-0.02135	0.02145	-0.02519	-0.01738	-0.0007257	0.02226	-0.02689	-0.0015745	-0.02274	-0.0027	0.006218	0.00956	0.0206	-0.001976	-0.003252	0.0432	-0.0254	0.00011903	0.02165
460	4	2	1	73	0.02452	-0.00792	0.02612	0.03223	-0.02637	0.0221	0.02771	0.03882	0.00457	0.04285	-0.0038	0.003603	0.012856	0.00306	-0.02525	0.0006375	-0.01362	-0.0328	0.005966	0.002234	-0.01868	-0.00918	0.02663	0.006783	0.007484	-0.03265	-0.01139	0.01952	-0.02214	-0.02258	0.0002366	0.02806	-0.03656	-0.003447	-0.010994	0.000657	0.007282	0.01633	0.0158	0.003605	-0.002449	0.0411	-0.02933	-0.01081	0.02782
461	3	0	1	70	0.007145	-0.00555	0.00442	0.0478	-0.03058	0.00812	0.00807	0.0271	0.0335	0.02652	-0.00623	-0.009575	-0.005642	-0.005722	-0.010704	-0.00915	-0.0197	-0.0506	0.00897	0.003075	-0.02892	-0.007507	0.02531	-0.00837	-0.01068	-0.04126	-0.02228	-0.001546	-0.03958	-0.0246	0.015205	0.02383	-0.039	0.00555	-0.00205	-0.01384	0.01651	0.01901	0.03143	0.004284	0.002989	0.06235	-0.02956	-0.01167	0.03888
462	3	2	1	68	0.02135	-0.01263	0.02628	0.0363	-0.0202	0.03073	0.02226	0.0362	0.01354	0.06714	0.0008874	-0.003563	0.00877	0.005154	-0.02888	-0.005142	-0.01665	-0.0391	0.007355	0.006756	-0.0142	-0.01578	0.02534	0.00294	-0.001443	-0.02547	-0.01714	0.01897	-0.02121	-0.01491	0.003206	0.0224	-0.03674	-0.01152	-0.01539	-0.007713	0.010185	0.01048	0.015175	0.00919	-0.001103	0.046	-0.01575	-0.00984	0.037
463	3	2	1	40	0.02592	-0.013855	0.02379	0.03506	-0.02057	0.02473	0.02464	0.03247	0.00601	0.06143	-0.00923	-0.0006614	0.01203	-0.0007386	-0.03702	-0.00546	-0.01049	-0.03464	0.003767	0.01241	-0.01313	-0.01215	0.02878	0.00902	-0.002598	-0.01398	-0.012985	0.01904	-0.02917	-0.01492	-0.001664	0.03564	-0.03647	-0.012024	-0.02391	0.0008593	0.01124	0.011505	0.0191	0.00552	-0.003815	0.04385	-0.01855	-0.01613	0.0319
464	4	0	1	42	0.00929	-0.01077	0.01912	0.03064	-0.02908	0.004967	0.011314	0.0471	0.01685	0.03029	0.006298	0.001213	0.02463	-0.00243	-0.02676	-0.02084	-0.02151	-0.03568	-0.006012	0.02074	-0.02618	0.003075	0.01968	0.006348	0.01283	-0.01947	-0.02567	0.02913	-0.0282	-0.02547	-0.004726	0.03592	-0.03973	0.009224	-0.02226	-0.01775	0.000507	0.006535	0.01599	0.0006566	-0.008606	0.03958	-0.02672	-0.01467	0.0283
465	3	0	1	56	0.02046	-0.01223	0.02583	0.0239	-0.0182	0.02257	0.02321	0.03568	0.0106	0.05402	0.001721	0.006573	0.01198	-0.0009	-0.02998	-0.004726	-0.01637	-0.02963	0.0007234	0.0172	-0.02289	0.00264	0.01968	0.007484	0.010056	-0.017	-0.0229	0.0254	-0.02878	-0.02208	-0.004208	0.02795	-0.0396	-0.00711	-0.02562	-0.007126	0.001792	0.006264	0.01256	0.000738	-0.00645	0.03452	-0.02641	-0.007244	0.02455
466	4	3	1	52	0.0243	-0.012726	0.012344	0.03934	-0.02332	0.0169	0.011116	0.01721	0.0097	0.005882	-0.00523	-0.00501	-0.004543	-0.01588	-0.02832	0.005184	-0.014725	-0.0463	0.007065	0.0091	-0.03653	-0.001845	0.02528	-0.008896	-0.00501	-0.03802	-0.02472	0.01012	-0.04105	-0.02081	-0.001629	0.0437	-0.04456	0.003597	-0.01528	-0.004055	0.007996	0.0277	0.02852	0.000753	0.00911	0.05536	-0.0384	-0.01196	0.0356
467	3	0	0	54	0.02946	-0.013145	0.02943	0.03156	-0.02281	0.01787	0.03072	0.03873	0.01143	0.0537	0.001538	0.001357	0.02148	0.002487	-0.04034	-0.00063	-0.015594	-0.03265	0.002323	0.00542	-0.012924	-0.01237	0.0264	0.001339	0.007366	-0.02676	-0.0146	0.02438	-0.02196	-0.0331	6.69e-05	0.03314	-0.04608	-0.003128	-0.02292	-0.00798	0.003761	0.01837	0.0204	0.002735	-0.001947	0.0386	-0.02507	-0.005062	0.02914
468	4	3	1	64	0.01923	-0.004707	0.02678	0.03111	-0.02768	0.02419	0.02013	0.03656	0.02171	0.0343	0.001417	-0.003963	0.0108	-0.01389	-0.02368	-0.003773	-0.013275	-0.0381	0.0009117	0.01337	-0.02214	-0.01183	0.01953	0.001534	0.009415	-0.03885	-0.01826	0.0187	-0.03345	-0.01814	0.002728	0.01648	-0.03586	-0.0009046	-0.01469	-0.00758	0.01636	0.0196	0.01249	0.001604	-0.00405	0.04694	-0.01721	-0.000535	0.0297
469	3	2	0	42	0.02328	-0.00823	0.0318	0.03552	-0.02525	0.0221	0.01917	0.01633	0.013794	0.02957	-0.000978	0.00424	0.003033	-0.01825	-0.0306	0.01099	-0.01198	-0.04562	-0.00298	0.00731	-0.0334	-0.007492	0.0288	-0.012634	-0.003914	-0.04324	-0.01686	0.01049	-0.04095	-0.02284	0.0002677	0.04123	-0.03714	-0.00788	-0.01075	-0.005295	0.00708	0.02486	0.0322	-1.633e-05	-0.00746	0.0465	-0.03195	-0.013466	0.02568
470	4	0	1	48	0.02806	-0.02223	0.02754	0.03333	-0.01991	0.02084	0.02892	0.02858	0.01037	0.04724	-0.0072	0.00333	0.00438	-0.0002663	-0.03928	0.000729	-0.01211	-0.03275	0.004955	0.01645	-0.0203	-0.006824	0.02736	-0.003057	-0.002909	-0.01845	-0.01784	0.0199	-0.03336	-0.01746	-0.00957	0.0334	-0.0409	-0.012276	-0.01988	-0.00642	0.00978	0.0188	0.0199	0.00996	-0.007103	0.0443	-0.02194	-0.01551	0.03625
471	3	2	1	57	0.0355	-0.01718	0.0209	0.03656	-0.01229	0.01453	0.0259	0.02837	0.01227	0.05963	-0.003563	0.001696	0.004597	0.0004706	-0.0342	0.005287	-0.01543	-0.0382	0.0004597	0.008705	-0.0234	-0.00813	0.02415	-0.00641	0.003386	-0.02985	-0.01277	0.01576	-0.03096	-0.034	-0.007114	0.0383	-0.045	0.002918	-0.02425	-0.00681	0.00811	0.02145	0.01805	0.006386	-0.001136	0.0437	-0.03818	-0.01406	0.0381
472	3	3	1	57	0.02249	-0.01406	0.03076	0.03638	-0.02226	0.01296	0.01587	0.036	0.0102	0.0432	-0.004143	-0.003967	0.01383	-0.005024	-0.0257	-0.001842	-0.01689	-0.0367	0.0005736	0.003883	-0.03186	-0.007195	0.02258	-0.003372	0.005077	-0.03223	-0.02858	0.01595	-0.0343	-0.02245	-0.00575	0.03445	-0.04523	0.001908	-0.01965	-0.005863	0.004753	0.01175	0.01782	-0.0071	-0.006805	0.04333	-0.02298	-0.006573	0.0204
473	3	2	1	48	0.02477	-0.01949	0.02563	0.03613	-0.02235	0.03284	0.021	0.02223	0.006657	0.04037	-0.00925	-0.0006227	-0.001406	-0.01405	-0.03537	0.00277	-0.01428	-0.039	0.00468	0.007725	-0.0288	0.002064	0.02124	-0.001425	-0.01292	-0.03143	-0.02043	0.013596	-0.0287	-0.011665	-0.01284	0.0365	-0.03827	-0.007206	-0.015076	-0.0105	0.01637	0.0127	0.01892	0.003698	0.001835	0.05084	-0.04135	-0.01218	0.02785
474	3	2	1	55	0.0304	-0.0187	0.02542	0.03073	-0.0224	0.02399	0.01784	0.03036	0.01478	0.0459	-0.001768	0.005707	0.00629	-0.00597	-0.02736	-0.001925	-0.01529	-0.03357	-0.00263	0.011215	-0.02544	-0.003206	0.02252	0.005886	0.001615	-0.02394	-0.02565	0.02153	-0.02673	-0.01	-0.004536	0.02934	-0.0399	0.001313	-0.02652	-0.00845	0.01506	0.02077	0.01343	-0.004246	-0.00541	0.05222	-0.02635	-0.009544	0.03073
475	3	3	1	73	0.02594	-0.01374	0.0315	0.0362	-0.02107	0.02306	0.02583	0.03156	0.01496	0.0727	-0.0002818	-0.0001506	0.01634	-0.003853	-0.0393	0.003134	-0.015526	-0.03592	0.00343	0.0136	-0.01735	-0.01205	0.02536	0.00492	0.00271	-0.02345	-0.01622	0.02374	-0.02466	-0.01797	-0.000702	0.03384	-0.04785	0.002022	-0.01721	-0.01324	0.005898	0.014725	0.01485	0.005516	-0.002682	0.04288	-0.02545	-0.00945	0.0297
476	3	3	1	42	0.01697	-0.010315	0.02658	0.03293	-0.0265	0.022	0.002918	0.01009	0.02162	0.03247	-0.00851	0.006744	0.0116	-0.007187	-0.01935	4.11e-05	-0.01545	-0.0405	0.002392	0.01015	-0.02322	-0.01101	0.01735	-0.009636	0.007286	-0.03394	-0.02249	0.01814	-0.0391	-0.0238	-0.00796	0.03738	-0.0444	0.00609	-0.0099	-0.01234	-0.007515	0.02066	0.02557	-0.00149	0.001891	0.04675	-0.03137	-0.005806	0.03354
477	3	2	1	69	0.02371	-0.02068	0.02756	0.03232	-0.00613	0.02496	0.02599	0.01874	0.009964	0.07086	-0.004448	-0.0001106	0.01599	-0.005733	-0.03885	-0.002916	-0.01721	-0.0372	0.0004358	0.012794	-0.01874	-0.00729	0.02284	-0.003437	0.00344	-0.02582	-0.01912	0.01219	-0.04074	-0.04236	-0.00646	0.03967	-0.0458	-0.00797	-0.01819	-0.02103	0.005184	0.00879	0.02422	-0.00552	-0.003464	0.04523	-0.02583	-0.01904	0.0229
478	3	2	1	40	0.01619	-0.013954	0.01909	0.03268	-0.03314	0.01407	0.000912	0.03357	0.02266	-0.004208	-0.0002573	0.005016	0.00247	-0.01331	-0.01994	-0.003006	-0.02512	-0.04013	0.0007415	0.01495	-0.0273	-0.00187	0.014275	-0.01073	0.0115	-0.0294	-0.03317	0.01938	-0.04495	-0.01345	-0.003328	0.0423	-0.04425	0.00833	-0.0268	-0.0117	0.01416	0.01598	0.02853	-0.01174	-0.0008864	0.04184	-0.02539	-0.012474	0.01736
479	3	3	1	51	0.01765	5.14e-05	0.02193	0.03162	-0.01967	0.01198	0.0095	0.03375	0.010086	0.02011	0.006123	0.008835	0.00999	-0.00659	-0.00964	-0.02203	-0.01843	-0.05072	-0.006027	0.01323	-0.02771	0.0004392	0.01839	0.00532	0.01753	-0.03186	-0.03455	0.02641	-0.03165	-0.02376	-0.003937	0.0367	-0.04205	0.00599	-0.02211	-0.011215	0.004253	0.00669	0.02278	-0.01144	0.001982	0.05307	-0.0347	-0.01031	0.02492
480	3	3	1	59	0.02394	-0.0161	0.01845	0.03186	-0.02025	0.02373	0.01947	0.03687	0.002281	0.01836	-0.002693	0.01108	0.006645	-0.00668	-0.012566	-0.01161	-0.02191	-0.04575	-0.001824	0.02007	-0.01788	-0.001307	0.01261	0.001356	0.014694	-0.03146	-0.0217	0.02185	-0.03394	-0.003181	-0.004395	0.03436	-0.04077	-0.004375	-0.02882	-0.02042	0.00515	0.004562	0.01808	-0.00537	-0.005558	0.02823	-0.03644	-0.007504	0.02814
481	3	2	1	34	0.0191	-0.004562	0.022	0.03146	-0.02588	0.02434	0.01752	0.04416	0.012024	0.05453	0.00324	-0.004288	0.00939	-0.00906	-0.02701	0.002207	-0.01124	-0.0362	-0.0004478	0.00948	-0.01866	0.002977	0.02415	0.003716	0.00798	-0.03806	-0.02095	0.01802	-0.01933	-0.02155	0.001473	0.02136	-0.02748	-0.00982	-0.01628	-0.005234	0.010376	0.011894	0.01782	0.00417	-0.00654	0.03937	-0.01804	-0.00653	0.02637
482	3	0	1	49	0.01569	-0.004414	0.0233	0.03467	-0.02618	0.01785	0.01474	0.03455	0.02501	0.045	0.004692	0.00767	0.01542	-0.008385	-0.02682	-0.01295	-0.01947	-0.0474	-0.002203	0.01005	-0.02455	-0.007507	0.02274	0.00411	0.01299	-0.02986	-0.03314	0.02148	-0.02817	-0.02779	0.003542	0.02945	-0.03717	-0.002176	-0.008865	0.001131	0.00979	0.011795	0.01912	-0.003712	-0.00761	0.05038	-0.02791	-0.01005	0.031
483	3	0	1	59	0.02652	-0.01401	0.02406	0.03442	-0.01979	0.01869	0.02446	0.0278	0.011955	0.0428	-0.003588	-0.000859	0.005417	-0.001526	-0.03833	0.002766	-0.01192	-0.04413	0.00511	0.009026	-0.02371	0.002901	0.03056	0.002264	-0.00745	-0.03223	-0.00998	0.02356	-0.03065	-0.02428	-0.01046	0.0325	-0.0352	-0.01057	-0.02565	-0.01617	0.01079	0.01531	0.02086	0.0003092	-0.003523	0.0554	-0.0327	-0.01585	0.02954
484	3	2	1	55	0.01724	-0.01747	0.02496	0.02856	-0.02313	0.0135	0.01617	0.04288	0.01191	0.07336	-0.0009136	0.002283	0.02454	0.003609	-0.03195	-0.0010395	-0.02145	-0.03017	-0.001589	0.013824	-0.02095	-0.00379	0.01852	0.01104	0.0183	-0.01698	-0.02077	0.0278	-0.02544	-0.03195	-0.003952	0.03354	-0.04523	0.0037	-0.0291	-0.01471	2.486e-05	0.005627	0.01537	0.0003216	-0.001233	0.0388	-0.02881	-0.01319	0.02745
485	3	2	1	65	0.0192	-0.00922	0.02684	0.03436	-0.01663	0.02565	0.02182	0.01732	0.01312	0.0509	-0.004124	0.001777	0.005116	-0.00989	-0.0343	0.007008	-0.01505	-0.0415	0.00668	0.01041	-0.02345	-0.0162	0.03186	-0.006752	-0.006653	-0.02974	-0.02292	0.01746	-0.0426	-0.02577	-0.001324	0.0348	-0.04816	-0.004745	-0.01744	-0.007504	0.01329	0.02606	0.02321	0.003769	-0.0059	0.04868	-0.02347	-0.00883	0.03186
486	3	2	1	59	0.03046	-0.01595	0.02608	0.03793	-0.0249	0.02939	0.02628	0.0285	0.00797	0.02495	0.0004916	-0.00462	-0.001338	-0.012794	-0.03787	0.0056	-0.006626	-0.0302	-0.0009193	0.006573	-0.02625	-0.002542	0.03168	0.000566	-0.006218	-0.02576	-0.02623	0.01136	-0.02559	-0.004246	-0.005116	0.02646	-0.03226	-0.01584	-0.02544	-0.00997	0.015366	0.01819	0.02182	0.01119	0.0004015	0.04993	-0.01903	-0.01581	0.0301
487	3	1	1	57	0.01892	-0.012115	0.016	0.032	-0.03096	0.02922	0.0214	0.0177	0.01627	0.02467	-0.003729	-9.37e-05	-0.001009	-0.02199	-0.03714	0.004982	-0.0087	-0.04666	0.004585	-0.003885	-0.0296	-0.01057	0.02678	-0.0003476	-0.01631	-0.04733	-0.02113	0.003906	-0.03973	-0.02707	-0.00712	0.02504	-0.04825	0.00807	-0.01093	-0.00996	0.01146	0.01607	0.03244	0.002375	0.000778	0.04214	-0.02754	-0.01545	0.03583
488	3	2	1	54	0.015076	0.006176	0.01782	0.0334	-0.02525	0.01462	0.01029	0.0368	0.02147	0.03137	0.001664	0.00721	0.00475	-0.01391	-0.02287	-0.01438	-0.0201	-0.04446	-0.0005503	0.01315	-0.02681	-0.01528	0.01455	0.0001903	0.005745	-0.03296	-0.0346	0.01927	-0.03647	-0.02667	-0.001313	0.0284	-0.03253	-0.00054	-0.0095	-0.001125	0.003296	0.01168	0.01622	0.0007596	-0.004955	0.04303	-0.02834	-0.01417	0.03482
489	3	2	1	67	0.02296	-0.01365	0.03406	0.0357	-0.02599	0.02533	0.01839	0.02017	0.0149	0.05508	-0.001976	0.000969	0.01527	-0.00497	-0.02469	-0.00292	-0.01677	-0.0376	0.003477	0.006332	-0.02344	-0.01458	0.02452	-0.006554	0.009384	-0.03	-0.01738	0.01808	-0.03207	-0.02072	-0.002449	0.0344	-0.03845	0.002909	-0.01321	-0.006298	0.006157	0.01912	0.01712	0.00336	-0.00621	0.0412	-0.02515	-0.00965	0.03137
490	3	2	1	49	0.02032	-0.01776	0.02249	0.0282	-0.0356	0.0254	0.013115	0.04892	0.01376	0.06696	0.002779	0.003618	0.02184	0.01082	-0.03128	-0.015	-0.02173	-0.0376	0.01278	0.00759	-0.012665	-0.01149	0.02336	0.01613	0.00863	-0.02478	-0.00509	0.02852	-0.02347	-0.01447	0.001914	0.04407	-0.05002	-0.004063	-0.02013	-0.00436	0.00854	0.0188	0.01311	0.006126	9.376e-05	0.03726	-0.01868	-0.02002	0.0292
491	3	0	0	41	0.01567	-0.0061	0.03253	0.0272	-0.02582	0.01799	0.02051	0.03983	0.00992	0.0662	0.006176	0.00751	0.014534	-0.004616	-0.02919	-0.00967	-0.01694	-0.03397	-0.002115	0.01223	-0.02313	-0.002802	0.02423	0.01407	0.01524	-0.02054	-0.0263	0.02197	-0.02544	-0.02405	-0.003025	0.03204	-0.03885	-0.004498	-0.02338	-0.00786	0.0006514	0.00914	0.02235	-0.00273	-0.006203	0.0427	-0.02785	-0.01752	0.02231
492	3	3	0	50	0.0208	-0.01452	0.02959	0.02585	-0.02536	0.01525	0.01852	0.04578	0.01022	0.05606	-0.0001708	0.00529	0.02353	-0.00192	-0.02736	-0.00842	-0.01516	-0.02797	0.0008616	0.01761	-0.01421	-0.009056	0.0193	0.00643	0.01443	-0.01738	-0.02025	0.02939	-0.02701	-0.0238	-0.006477	0.02548	-0.04965	-0.002544	-0.02681	-0.002476	0.0006304	0.01278	0.0164	0.00772	4.46e-05	0.03577	-0.02145	-0.00171	0.0278
493	3	2	1	41	0.01427	-0.01624	0.02701	0.04004	-0.03008	0.02048	0.01387	0.0419	0.011024	0.069	-0.00681	0.001716	0.02135	0.007717	-0.0436	-0.00849	-0.0186	-0.03078	0.00054	0.00929	-0.01564	-0.0088	0.0284	0.00793	0.002357	-0.02454	-0.015076	0.02864	-0.0262	-0.02426	-0.00785	0.0342	-0.04456	-0.00533	-0.02036	-0.01084	0.0094	0.009026	0.01337	0.005806	-0.003277	0.0415	-0.02252	-0.02083	0.0351
494	3	2	1	58	0.01607	-0.004757	0.02632	0.03107	-0.02454	0.01845	0.0165	0.03937	0.01176	0.0571	0.002527	0.001318	0.0164	-0.00456	-0.02629	-0.01334	-0.01634	-0.04172	-0.005466	0.010574	-0.01825	-0.00669	0.0225	0.006386	0.014725	-0.0278	-0.02788	0.02216	-0.02467	-0.03027	-0.002573	0.02391	-0.03903	0.003838	-0.013565	-0.00577	0.001399	0.00442	0.01862	0.002384	-0.003054	0.0386	-0.02277	-0.00829	0.0246
495	3	2	1	58	0.03014	-0.01619	0.03244	0.03714	-0.01752	0.02347	0.02646	0.03543	0.001966	0.0604	0.000986	0.001752	0.007133	0.007095	-0.03738	-0.01247	-0.01222	-0.03363	0.004925	0.00863	-0.01794	-0.004623	0.03314	0.007366	0.006355	-0.02925	-0.003645	0.02953	-0.01842	-0.0215	-0.005905	0.0284	-0.04163	-0.01215	-0.01874	-0.00694	0.0133	0.01787	0.01497	0.00293	-0.009674	0.0389	-0.02766	-0.01059	0.03412
496	3	0	1	46	0.01668	0.005608	0.02588	0.03812	-0.02487	0.01926	0.02492	0.03885	0.01134	0.04077	0.007744	0.0005836	0.006165	-0.003325	-0.0227	-0.00961	-0.01656	-0.04364	0.004116	0.002928	-0.01178	-0.002848	0.0336	0.001214	0.004078	-0.0387	-0.01337	0.01313	-0.02452	-0.02867	-0.0003252	0.02754	-0.03044	-0.009605	-0.005577	-0.000673	0.01388	0.02177	0.0263	0.00585	-0.007256	0.04544	-0.02428	-0.002123	0.02794
497	3	2	1	44	0.0148	-0.00816	0.02829	0.03693	-0.02472	0.02328	0.01572	0.0371	0.014595	0.07227	0.00411	0.003647	0.01512	0.001356	-0.033	-0.01158	-0.02129	-0.03848	-0.0003312	0.00887	-0.01808	-0.004192	0.02858	0.003609	0.011955	-0.02652	-0.02351	0.02853	-0.0335	-0.02762	-0.00965	0.02788	-0.0433	-0.00557	-0.02034	-0.00965	0.00813	0.01298	0.02199	0.003675	-0.0075	0.04178	-0.02466	-0.01688	0.03333
498	3	0	1	51	0.01599	-0.014694	0.02269	0.03065	-0.02003	0.02003	0.02112	0.03006	0.01848	0.04956	-0.000929	0.005363	0.01251	-0.0008497	-0.03473	-0.01689	-0.01865	-0.03705	-0.0003235	0.01823	-0.0178	-0.004025	0.0243	0.006783	0.01006	-0.02484	-0.01932	0.03044	-0.03049	-0.01886	-0.005554	0.02596	-0.04474	-0.012924	-0.02034	-0.007996	0.01018	0.01569	0.02162	0.001993	-0.003468	0.03372	-0.02011	-0.00793	0.03714
499	4	0	0	53	0.01884	-0.004234	0.03412	0.02965	-0.02074	0.01671	0.017	0.04053	0.013725	0.03232	0.0004733	0.0003533	0.013596	-0.004772	-0.02577	-0.01576	-0.01651	-0.041	-0.004154	0.01553	-0.0149	-0.00276	0.02443	8.18e-05	0.01929	-0.03558	-0.0239	0.02534	-0.0267	-0.02542	-0.00504	0.02383	-0.03513	-0.003597	-0.01209	-0.003096	0.006973	0.00931	0.01816	-0.0002128	-0.004196	0.03123	-0.02425	-0.002184	0.02086
500	3	2	1	56	0.01859	-0.01402	0.03084	0.02663	-0.02548	0.02145	0.013115	0.03543	0.01607	0.0375	0.00148	0.009	0.01431	-0.001938	-0.02953	-0.01465	-0.01836	-0.03598	-0.00281	0.013626	-0.02628	0.000928	0.0264	0.00856	0.01383	-0.02307	-0.0244	0.02542	-0.03038	-0.01857	-0.00286	0.02725	-0.04553	-0.007442	-0.02159	-0.00851	0.00893	0.005802	0.02156	-0.00822	-0.006878	0.0463	-0.0249	-0.007553	0.0289
501	3	1	1	45	0.00965	-0.01539	0.02287	0.03262	-0.03046	0.01613	0.007515	0.03955	0.012146	0.03772	0.003607	0.001869	0.01392	0.007057	-0.03174	-0.010704	-0.01563	-0.0392	0.001097	0.01341	-0.02158	-0.005672	0.02654	0.005302	0.01511	-0.0222	-0.01857	0.03146	-0.02313	-0.02881	0.0005884	0.032	-0.04117	-0.00441	-0.02663	-0.00898	0.01154	0.00587	0.01945	0.01044	-0.004883	0.03546	-0.02277	-0.01138	0.02461
502	3	1	1	54	0.02328	-0.02625	0.02657	0.03143	-0.0209	0.02061	0.005234	0.03012	0.01111	0.0407	-0.00524	0.01333	0.0181	0.002617	-0.02815	-0.01718	-0.018	-0.02933	0.003809	0.0184	-0.03012	-0.007645	0.01293	0.00954	0.02351	-0.01617	-0.0244	0.03195	-0.02733	-0.01578	-0.004	0.03467	-0.04352	0.002443	-0.0344	-0.01478	0.00538	0.01308	0.02397	0.0003765	-0.00441	0.02626	-0.0322	-0.002604	0.03247
503	3	0	0	61	0.01286	-0.02718	0.01778	0.0441	-0.01706	0.01942	0.01455	0.03075	0.0065	0.10815	-0.0125	0.001551	0.0245	0.01814	-0.0414	-0.0097	-0.0216	-0.01868	0.004757	0.01546	-0.0142	-0.01486	0.02791	0.01333	0.003262	-0.0115	-0.005314	0.02477	-0.02586	-0.03494	-0.00854	0.03296	-0.04385	-0.00906	-0.02774	-0.011314	0.01189	-0.002764	0.01457	0.013794	-0.006477	0.032	-0.0224	-0.0181	0.03677
504	3	0	1	47	0.01859	-0.01129	0.02191	0.0352	-0.02786	0.01831	0.008995	0.0353	0.00695	0.0297	-0.00392	0.00985	0.014015	-0.00663	-0.03275	-0.005596	-0.02286	-0.03558	0.00174	0.007145	-0.02118	-0.01364	0.01735	0.0003192	0.02066	-0.02347	-0.0257	0.03366	-0.02898	-0.01413	-0.01184	0.02898	-0.03845	0.0046	-0.02592	-0.002342	-0.003265	0.003397	0.0165	0.001093	0.008286	0.02138	-0.0308	0.001689	0.02614
505	3	3	1	67	0.01746	-0.01068	0.02786	0.03004	-0.02039	0.015434	0.00951	0.0396	0.00214	0.02748	0.002394	0.01515	0.01587	0.002937	-0.0251	-0.0152	-0.01683	-0.03473	-0.00181	0.02144	-0.02397	-0.005154	0.028	0.00693	0.02031	-0.02411	-0.02269	0.03107	-0.027	-0.009705	-0.007378	0.03033	-0.04224	0.002079	-0.02582	0.0023	0.002798	0.00746	0.0161	-0.0003088	-0.003174	0.0281	-0.02054	-0.004875	0.03186
506	3	2	1	50	0.02322	-0.00592	0.0325	0.03705	-0.02571	0.03345	0.02147	0.03638	-0.004963	0.04062	0.008644	-0.00197	0.004223	-0.002178	-0.03748	-0.01265	-0.01278	-0.03485	0.00537	0.002403	-0.02115	-0.002983	0.03723	0.006653	0.006493	-0.03653	-0.006947	0.03183	-0.01994	-0.009636	-0.01152	0.02861	-0.0317	-0.02304	-0.012764	-0.012505	0.0128	0.008156	0.01959	0.0049	-0.004898	0.03001	-0.01692	-0.01276	0.0268
507	3	0	1	40	0.0261	-0.02025	0.02133	0.035	-0.02173	0.0305	0.01342	0.02768	0.00636	0.00922	0.001866	0.00785	-0.00989	-0.001881	-0.0378	-0.01236	-0.010666	-0.04132	0.00877	0.00965	-0.02695	-0.003052	0.0276	-0.004364	-0.00389	-0.03885	-0.01828	0.02899	-0.03143	-0.01717	-0.013405	0.04337	-0.0529	-0.00875	-0.02707	-0.01194	0.01825	0.02138	0.03214	0.00813	0.00411	0.0352	-0.01694	-0.01165	0.03525
508	3	3	1	52	0.02031	-0.0242	0.03058	0.0342	-0.01797	0.02371	0.02818	0.03882	0.00323	0.09	-0.010315	0.00851	0.02473	0.01591	-0.03882	-0.007484	-0.01358	-0.02489	0.006878	0.01098	-0.00601	-0.01625	0.0183	0.010704	0.014786	-0.018	-0.004997	0.02519	-0.02094	-0.02698	-0.001518	0.02843	-0.04605	-0.01733	-0.02107	-0.005074	0.00401	0.002865	0.01312	0.009964	-0.00292	0.01865	-0.02214	-0.008224	0.0321
509	3	1	0	58	0.02019	-0.02496	0.0371	0.0339	-0.02174	0.03348	0.01945	0.03174	0.005795	0.0773	-0.009254	0.00959	0.00658	0.01045	-0.03296	-0.00702	-0.006767	-0.03552	0.00906	0.002123	-0.01518	-0.01053	0.02493	0.006374	0.005165	-0.02432	-0.01481	0.02335	-0.01555	-0.015564	-0.00788	0.03247	-0.03625	-0.02026	-0.01083	-0.00571	0.00933	0.01463	0.01878	0.010864	-0.001115	0.0302	-0.01782	-0.01682	0.03207
510	3	3	0	37	0.01513	-0.01566	0.02762	0.0404	-0.02173	0.02576	0.0183	0.03345	0.00954	0.08325	-0.0072	0.00074	0.01476	0.01518	-0.0349	-0.00718	-0.01443	-0.02992	0.005726	0.006145	-0.0177	-0.01283	0.02386	0.01447	0.00259	-0.03128	-0.007046	0.02332	-0.02107	-0.03235	-0.00608	0.03482	-0.0381	-0.010185	-0.01929	-0.005093	0.007786	0.003487	0.01251	0.00945	0.00104	0.03357	-0.0331	-0.01718	0.0304
511	4	2	1	64	0.01653	-0.001584	0.01807	0.04968	-0.02582	0.02554	0.019	0.03714	0.008125	0.03925	0.001205	0.002771	-0.002935	-0.00429	-0.0354	-0.007122	-0.01657	-0.04916	0.00893	0.009285	-0.02199	-0.006714	0.0315	0.002333	-0.01076	-0.05148	-0.00786	0.02284	-0.03029	-0.02435	-0.002665	0.0381	-0.02942	-0.007305	-0.0104	-0.00738	0.01921	0.011185	0.02705	0.01624	0.003098	0.03403	-0.02568	-0.02032	0.03105
512	3	2	1	57	0.01332	-0.02313	0.0241	0.03595	-0.01953	0.02193	0.01573	0.03525	0.001646	0.0803	-0.013535	0.00654	0.02182	0.01411	-0.04047	-0.006237	-0.01845	-0.02827	0.00817	0.014694	-0.00393	-0.01308	0.02437	0.003347	0.00828	-0.01816	-0.00804	0.02943	-0.02321	-0.02611	-0.006195	0.0347	-0.04657	-0.01041	-0.02509	-0.010216	0.003643	0.000145	0.01448	0.01689	-0.002508	0.02441	-0.02054	-0.01881	0.03336
513	3	1	1	35	0.0156	-0.007572	0.02292	0.03604	-0.02025	0.0189	0.01814	0.03738	0.00482	0.0686	-0.00849	0.005405	0.01971	0.0196	-0.0355	-0.00547	-0.01938	-0.0305	0.00623	0.00485	-0.01096	-0.010414	0.0255	0.007935	0.003153	-0.03265	-0.009056	0.02206	-0.02515	-0.0397	-0.01356	0.03882	-0.043	-0.0075	-0.02448	-0.001955	0.001968	0.00591	0.014984	0.014305	0.002445	0.02785	-0.02577	-0.01704	0.03525
514	3	2	1	71	0.01843	-0.01204	0.0231	0.03433	-0.02873	0.0258	0.01715	0.02124	0.001083	0.02644	-0.0066	0.00963	-0.01627	-0.00731	-0.03403	-0.0061	-0.01791	-0.04172	0.006317	0.003925	-0.0317	0.003014	0.02379	-0.006706	-0.004456	-0.04004	-0.02316	0.01822	-0.02922	-0.00563	-0.01692	0.04007	-0.04486	-0.014496	-0.02815	-0.01094	0.01158	0.02873	0.02675	0.0087	-0.00396	0.03058	-0.014175	-0.02293	0.0376
515	3	2	0	51	0.01373	-0.01448	0.0321	0.0309	-0.03238	0.02104	0.01712	0.03928	0.013054	0.0484	0.005787	0.004845	0.01616	0.01051	-0.03568	-0.009964	-0.01591	-0.03583	-0.001442	0.01528	-0.02054	-0.003527	0.02274	0.006847	0.0182	-0.01985	-0.02295	0.02864	-0.02325	-0.03372	-0.00921	0.0331	-0.04654	-0.00248	-0.02809	-0.006687	0.00502	0.003618	0.01756	0.006744	-0.01261	0.0348	-0.01255	-0.0135	0.02484
516	3	2	1	65	0.02325	-0.0167	0.0322	0.03342	-0.03564	0.0267	0.01313	0.04614	0.00935	0.04605	0.003504	0.004837	0.00792	-0.000665	-0.04086	-0.0118	-0.01268	-0.03333	0.002365	0.007748	-0.0248	-0.003193	0.0314	0.01084	0.00455	-0.0262	-0.01595	0.01865	-0.01921	-0.02013	-0.01148	0.0371	-0.02919	-0.00889	-0.01964	-0.00799	0.015396	0.0182	0.02162	0.00973	-0.0005436	0.03967	-0.01657	-0.01481	0.0218
517	3	0	0	62	0.0173	-0.01578	0.02757	0.0434	-0.01617	0.0233	0.01271	0.0322	0.01569	0.0663	-0.00881	0.002398	0.002348	0.01349	-0.0348	-0.01833	-0.01362	-0.03577	0.001747	0.0056	-0.02513	-0.00402	0.02765	0.00968	-0.005096	-0.03726	-0.01015	0.025	-0.0314	-0.028	-0.00796	0.0406	-0.04	-0.00989	-0.02803	-0.001642	0.011925	0.012085	0.02019	0.0091	0.001223	0.02632	-0.02788	-0.01776	0.03625
518	4	1	1	46	0.01033	0.003258	0.002697	0.04965	-0.02293	0.03099	-0.002146	0.0206	0.003777	-0.04745	-0.02136	0.001152	-0.004272	-0.00687	-0.03143	0.00819	-0.01277	-0.0336	0.01538	0.01595	-0.02046	-0.0001656	0.0217	-0.002596	-0.01823	-0.0449	-0.01405	0.02353	-0.04044	0.01595	0.003439	0.02437	-0.04645	0.00202	-0.0258	0.01429	0.013664	0.02261	0.0355	0.002386	0.01188	0.003407	-0.014656	-0.00885	0.02408
519	3	3	0	62	0.02219	-0.01164	0.0246	0.03857	-0.02492	0.02722	0.01463	0.03455	0.0082	0.03403	0.005592	0.004368	-0.002064	0.002075	-0.02899	-0.005615	-0.01064	-0.04065	0.00783	0.004692	-0.02164	-0.004734	0.02704	0.0048	0.003176	-0.039	-0.01228	0.02339	-0.02217	-0.01125	-0.002096	0.0308	-0.03653	-0.00302	-0.01846	-0.00905	0.02202	0.015335	0.02399	0.007637	-0.0008855	0.03668	-0.02097	-0.01511	0.02365
520	4	2	1	43	0.02606	-0.02379	0.02882	0.03705	-0.02986	0.02454	0.0232	0.03625	0.00419	0.08264	-0.004837	0.00855	0.01884	0.01267	-0.03973	-0.01231	-0.01816	-0.02486	0.01009	0.01011	-0.01945	-0.00823	0.02849	0.009285	0.00608	-0.01932	-0.002182	0.03583	-0.02144	-0.02838	-0.005188	0.03717	-0.04422	-0.01129	-0.02437	-0.01185	0.0133	0.01101	0.01602	0.00833	-0.002323	0.02573	-0.014275	-0.02026	0.03415
521	3	2	1	51	0.02269	-0.009636	0.02847	0.03857	-0.0258	0.02708	0.0131	0.03323	0.0145	0.0388	0.001794	0.005512	-0.0008917	-0.006466	-0.03192	-0.00402	-0.01272	-0.03647	0.00735	0.006466	-0.02972	0.00393	0.02332	0.004093	0.007004	-0.04486	-0.01187	0.01917	-0.02951	-0.01073	-0.005207	0.03915	-0.03564	-0.01195	-0.01636	-0.006313	0.01604	0.01697	0.02336	0.00892	0.0036	0.0371	-0.0195	-0.01703	0.02847
522	3	2	1	63	0.02228	-0.002098	0.02446	0.0301	-0.02615	0.02238	0.010216	0.0363	0.00847	0.03268	0.00903	0.006714	0.010315	0.002043	-0.02939	-0.01793	-0.02376	-0.04727	-0.0008864	0.01338	-0.02219	-0.005302	0.03018	0.013466	0.01109	-0.02403	-0.01921	0.0288	-0.03156	-0.0144	-0.01081	0.0407	-0.04544	-0.003172	-0.0249	-0.00875	0.01014	0.02002	0.01828	-0.0005784	-0.004284	0.04233	-0.015526	-0.01062	0.02873
523	3	2	1	46	0.01904	-0.01118	0.02443	0.02943	-0.0262	0.02112	0.006176	0.0421	0.006947	0.03482	0.005325	0.00781	0.01596	0.003069	-0.0337	-0.010864	-0.02287	-0.03482	0.004143	0.0115	-0.01869	-0.00938	0.02577	-0.001327	0.01624	-0.02266	-0.02052	0.02557	-0.03052	-0.008766	-0.002075	0.03226	-0.0466	0.00556	-0.02965	-0.00712	0.003141	0.014465	0.01262	0.001531	-0.003963	0.03275	-0.0161	-0.004543	0.03412
524	3	3	1	51	0.01512	-0.00917	0.02689	0.0375	-0.02757	0.02776	0.01796	0.0425	0.005577	0.05444	0.003975	0.00672	-0.002378	0.00444	-0.04367	-0.01141	-0.01991	-0.03043	0.00701	0.002863	-0.02069	-0.00498	0.0368	0.002274	-0.00473	-0.03906	-0.010056	0.02832	-0.03345	-0.02934	-0.0001975	0.0375	-0.04218	-0.01502	-0.01877	-0.002068	0.02158	0.01617	0.02525	0.00873	-0.004925	0.02396	-0.01872	-0.02013	0.0333
525	4	1	0	43	0.02144	-0.01953	0.03525	0.03653	-0.02095	0.02582	0.02374	0.02924	-0.001292	0.0875	-0.00892	0.0136	0.01892	0.01474	-0.0394	-0.008575	-0.0179	-0.02788	0.002699	0.01278	-0.01233	-0.01111	0.02672	0.01254	0.01628	-0.02185	-0.011284	0.02621	-0.0201	-0.02002	-0.00988	0.03183	-0.03766	-0.011406	-0.02556	-0.003756	0.00591	0.00983	0.01668	0.01347	-0.005215	0.02528	-0.02367	-0.01923	0.0334
526	4	1	0	67	0.01654	-0.009834	0.02284	0.02682	-0.02425	0.02391	0.01314	0.0348	0.010284	0.03967	0.00232	0.00319	0.007153	-0.005257	-0.0271	-0.002289	-0.02298	-0.03357	0.002249	0.01503	-0.0339	-0.00504	0.01689	0.0154	0.01959	-0.02457	-0.02191	0.02866	-0.0381	-0.02037	-0.007313	0.0375	-0.04266	0.004425	-0.03513	-0.00938	0.006298	0.011826	0.01831	-0.004246	0.001214	0.04434	-0.0338	-0.01967	0.02242
527	3	2	1	55	0.02303	-0.00928	0.02454	0.0349	-0.0246	0.02223	0.01782	0.0354	0.0107	0.05353	0.0053	0.00724	0.01215	0.001078	-0.03265	-0.013115	-0.01587	-0.03473	0.0002813	0.01106	-0.02405	-0.004833	0.03073	0.006268	0.009026	-0.02562	-0.02011	0.0323	-0.02982	-0.01611	-0.006516	0.0284	-0.04718	-0.005062	-0.02718	-0.005062	0.01662	0.01179	0.02208	0.004448	0.00078	0.0361	-0.02135	-0.006416	0.02695
528	3	1	0	60	0.01551	-0.011795	0.02502	0.0345	-0.0309	0.01386	0.013336	0.0419	0.01608	0.04993	0.00384	0.001791	0.0205	0.00745	-0.04474	-0.002754	-0.02473	-0.0373	-0.002512	0.0174	-0.02739	-0.004257	0.02486	0.005424	0.0124	-0.01701	-0.02527	0.02219	-0.03333	-0.02528	-0.00238	0.04532	-0.04657	0.0069	-0.0314	-0.00856	0.011856	0.01747	0.02211	0.001883	-0.00878	0.03076	-0.0206	-0.02206	0.02911
529	3	2	0	38	0.012245	-0.01263	0.02524	0.02777	-0.03198	0.02266	0.003765	0.04166	0.01442	0.0497	0.006626	-0.003262	0.014114	-0.007996	-0.0282	-0.00817	-0.01813	-0.03775	0.0005665	0.01268	-0.02844	-0.00824	0.01663	0.001659	0.01851	-0.02295	-0.03262	0.0238	-0.03207	-0.0335	-0.005035	0.04178	-0.0417	-0.00115	-0.02046	-0.00971	0.002665	0.01102	0.01468	0.002012	0.00423	0.04993	-0.02449	-0.01444	0.02489
530	3	0	0	40	0.01941	-0.007233	0.02219	0.02635	-0.02617	0.02922	0.0175	0.04355	0.00887	0.05588	0.00705	0.0144	0.00948	1.67e-06	-0.03084	0.002438	-0.01695	-0.03075	-0.0009212	0.01303	-0.02132	-0.01482	0.01813	0.001761	0.01706	-0.02208	-0.03001	0.02028	-0.02754	-0.01808	-0.006767	0.03665	-0.04633	0.002665	-0.02956	-0.003815	-0.0007367	0.01089	0.01608	0.004395	-0.0006466	0.03093	-0.02803	-0.00665	0.02657
531	3	3	1	45	0.02269	-0.0003912	0.02055	0.03784	-0.03021	0.02571	0.0082	0.02078	0.01933	0.01262	-0.002577	0.01	-0.01366	-0.01453	-0.01889	-0.01182	-0.02347	-0.03973	0.001619	0.0124	-0.03964	0.001134	0.007195	-0.001047	0.0202	-0.0402	-0.0316	0.01874	-0.04062	-0.02821	-0.003891	0.0417	-0.02962	-0.003551	-0.02432	-0.000553	-0.000995	0.02328	0.03363	3.39e-05	0.004444	0.03046	-0.03903	-0.0116	0.01913
532	4	2	0	71	0.0184	-0.01014	0.02339	0.03464	-0.0258	0.02504	0.01492	0.02502	0.01206	0.03342	-0.01029	0.006557	0.006462	-0.002773	-0.02821	0.001689	-0.01332	-0.0331	0.002123	0.01469	-0.02654	-0.006733	0.02164	-0.00198	0.008316	-0.03021	-0.01904	0.01721	-0.03406	-0.02708	-0.01208	0.04333	-0.0357	-0.004242	-0.02823	-0.008	0.001738	0.02042	0.02184	-0.00319	-0.002752	0.0384	-0.02892	-0.014145	0.02077
533	3	3	1	36	0.03015	-0.011345	0.02419	0.03094	-0.01419	0.0206	0.01776	0.02591	0.00363	0.07855	-0.002787	0.003054	0.01671	-0.005215	-0.03745	0.002409	-0.0173	-0.02783	0.0006447	0.01338	-0.01126	-0.00687	0.01791	0.00497	0.01642	-0.02083	-0.00819	0.02225	-0.02914	-0.01553	-0.005234	0.03598	-0.03806	-0.000915	-0.03186	-0.01473	-0.004112	0.01387	0.01383	-0.001502	0.00578	0.02327	-0.03412	-0.012115	0.02788
534	3	2	1	51	0.01631	-0.0136	0.03275	0.03137	-0.0247	0.02379	0.02287	0.03085	0.005547	0.04535	-0.00811	0.01587	0.012794	0.00405	-0.02419	0.0009327	-0.0251	-0.02953	-0.001742	0.01668	-0.03123	-0.00426	0.01724	0.005524	0.02177	-0.01932	-0.02109	0.02791	-0.03412	-0.00856	-0.00355	0.03867	-0.04453	-0.001488	-0.03247	-0.002108	0.00261	0.01517	0.02658	-0.005867	-0.002604	0.02197	-0.02988	-0.01218	0.02074
535	3	0	1	38	0.01962	-0.014565	0.0088	0.03748	-0.01243	0.02177	0.022	0.02406	0.00911	0.03326	-0.011246	0.01049	0.004505	-0.0128	-0.02057	0.002333	-0.01999	-0.02998	0.001871	0.02135	-0.02539	-0.01426	0.03091	0.005703	0.003824	-0.02582	-0.0196	0.01037	-0.04797	-0.0377	-0.00459	0.04407	-0.04648	7.65e-05	-0.02208	-0.01209	0.01168	0.01431	0.0222	-0.001391	0.00818	0.03613	-0.03897	-0.01008	0.02501
536	4	3	0	68	0.015144	-0.01128	0.02122	0.02663	-0.02086	0.01779	0.014824	0.03108	0.01036	0.02045	-0.001842	0.003782	0.01248	0.002052	-0.02327	0.003065	-0.02365	-0.03778	0.000969	0.014145	-0.03107	0.00217	0.02055	0.006035	0.0165	-0.02573	-0.01703	0.02116	-0.03964	-0.009026	-0.004143	0.04218	-0.05222	0.006516	-0.02782	-0.01692	0.004658	0.005688	0.02744	-0.00862	-0.001755	0.04437	-0.03415	-0.01779	0.02376
537	3	0	0	45	0.02216	-0.01165	0.02885	0.0371	-0.02116	0.0246	0.026	0.02753	0.000934	0.0707	-0.01107	-6.08e-05	0.013435	0.005634	-0.02904	-0.002556	-0.01678	-0.0234	0.002842	0.0082	-0.0209	-0.01307	0.02661	0.01089	0.01218	-0.02737	-0.01119	0.02013	-0.0309	-0.03165	-0.00813	0.0385	-0.03677	-0.00981	-0.02611	-0.00936	0.004223	0.00994	0.0139	-0.001897	-0.0001613	0.02753	-0.02977	-0.01994	0.01837
538	3	2	1	45	0.02528	-0.0181	0.02042	0.02928	-0.02501	0.02368	0.02144	0.01968	0.001406	0.04156	-0.013855	0.0146	0.00478	-0.0024	-0.0191	0.001316	-0.02171	-0.03064	-0.001997	0.02005	-0.02568	-0.008064	0.02034	-0.0002747	0.01469	-0.01758	-0.01425	0.02086	-0.04245	-0.006912	-0.005016	0.0439	-0.04156	-0.01313	-0.03723	-0.01767	0.003904	0.01388	0.02217	-0.00466	-0.00268	0.02412	-0.02567	-0.013794	0.01741
539	3	2	0	62	0.02036	-0.008514	0.02853	0.03357	-0.02121	0.02739	0.010796	0.01822	0.005356	0.010284	-0.012566	0.004765	-0.007572	-0.0117	-0.02185	-0.002726	-0.01657	-0.03815	0.003134	0.01079	-0.0364	-0.00946	0.02036	-0.0112	0.0095	-0.03427	-0.02165	0.00874	-0.0446	-0.0278	-0.01323	0.05112	-0.04425	0.0008664	-0.02434	-0.0078	0.00797	0.01506	0.02461	-0.01246	-0.004765	0.03186	-0.02931	-0.005722	0.01923
540	3	1	1	64	0.02441	-0.00656	0.02258	0.0276	-0.02368	0.0118	0.005066	0.0375	0.02171	0.00936	0.0008802	0.00878	0.00572	-0.00954	-0.03061	-0.01802	-0.02133	-0.04385	-0.005367	0.01365	-0.03458	-0.0002093	0.01119	0.0027	0.02042	-0.035	-0.02676	0.02725	-0.0339	-0.0248	-0.006546	0.03696	-0.03053	0.003897	-0.021	-0.00376	4.05e-05	0.0009136	0.02872	-0.003576	-0.0007815	0.0423	-0.03735	-0.0002356	0.02892
541	3	3	1	51	0.0263	-0.00775	0.0252	0.03525	-0.02312	0.03784	0.02075	0.02463	0.002888	0.03497	-0.004803	-0.0001931	0.00408	-0.01332	-0.02338	0.002882	-0.012474	-0.03397	0.001815	0.01051	-0.02	-0.006943	0.02377	-0.002607	0.01476	-0.02733	-0.01476	0.0203	-0.02695	-0.01863	-0.007866	0.03592	-0.02347	-0.01421	-0.02863	-0.011894	0.004864	0.011154	0.02173	-0.0005126	-0.00746	0.03702	-0.02899	-0.0103	0.01797
542	3	3	1	39	0.02937	-0.02042	0.03021	0.03284	-0.02187	0.03253	0.0178	0.0167	0.00946	0.0379	-0.00804	0.003267	0.002401	-0.01384	-0.02751	0.003906	-0.01236	-0.03165	5.424e-05	0.01944	-0.02962	0.0005727	0.02155	-0.0002725	0.0095	-0.03375	-0.01784	0.01489	-0.03464	-0.01425	-0.003885	0.03467	-0.03177	-0.010155	-0.02336	-0.00296	0.002804	0.01968	0.01976	0.00204	0.007366	0.02113	-0.03183	-0.01556	0.02423
543	4	2	0	66	0.0234	-0.01464	0.02899	0.03226	-0.02397	0.02689	0.02377	0.03528	-0.003607	0.05667	-0.00349	0.005142	0.007904	-0.005806	-0.03223	-0.002892	-0.01614	-0.03	0.00382	0.01056	-0.02505	-0.003849	0.02248	0.00845	0.01024	-0.0217	-0.01483	0.01755	-0.02953	-0.0321	-0.00459	0.04456	-0.03873	-0.004837	-0.0301	-0.007797	0.005867	0.015205	0.0177	0.003485	0.000918	0.02798	-0.03067	-0.01976	0.01923
544	3	2	0	56	0.02495	-0.02817	0.01776	0.04224	-0.01486	0.02171	0.0258	0.008064	0.001937	0.04367	-0.01633	0.00976	-0.01	-0.00858	-0.01982	-0.001243	-0.01437	-0.02325	0.00433	0.02213	-0.02652	-0.00687	0.03079	0.004288	-0.002102	-0.0284	-0.02301	0.01569	-0.02953	-0.0205	-0.00656	0.03235	-0.03696	-0.01628	-0.02669	0.0008554	0.008705	0.02301	0.02576	0.00851	-0.003798	0.003178	-0.03186	-0.02554	0.0216
545	3	3	1	66	0.02286	-0.012314	0.02457	0.03546	-0.02437	0.0342	0.02275	0.02559	0.014656	0.05344	-0.01014	-0.001193	0.003275	-0.00642	-0.02419	0.006912	-0.02489	-0.03214	0.005405	-0.001936	-0.0383	-0.01008	0.01903	0.001478	0.00383	-0.04907	-0.007286	0.01056	-0.02968	-0.02875	0.001737	0.04343	-0.0417	0.0007486	-0.00508	-0.01611	0.01229	0.01534	0.02791	-0.002806	0.002113	0.02774	-0.0441	-0.0241	0.02245
546	3	2	0	50	0.01698	-0.01265	0.01622	0.02887	-0.01631	0.01062	0.0122	0.04953	0.02637	0.08344	-0.01114	-0.005737	0.0073	-0.00991	-0.01918	-0.000954	-0.02292	-0.03056	0.002508	0.01458	-0.02657	0.006077	0.01491	0.004013	0.01749	-0.02844	-0.027	0.02576	-0.02592	-0.03534	-0.00856	0.04013	-0.03125	-0.01593	-0.009926	-0.01005	0.003609	0.0008917	0.005016	-0.005527	0.008766	0.0367	-0.04532	-0.01753	0.02873
547	3	3	1	53	0.03079	-0.00813	0.03035	0.03394	-0.0236	0.02051	0.015526	0.03558	0.002203	0.03244	-0.0054	0.01167	0.01063	0.002615	-0.01944	-0.00689	-0.02339	-0.03326	-0.00223	0.01381	-0.02193	-0.006824	0.02263	0.002186	0.02258	-0.01944	-0.02702	0.02486	-0.03238	-0.01991	-0.01776	0.04538	-0.04205	-0.004612	-0.03073	-0.00553	-0.001445	0.01157	0.01775	-0.006195	-6.324e-05	0.02165	-0.03412	-0.01318	0.02281
548	3	3	0	55	0.031	-0.012245	0.01752	0.04483	-0.0179	0.02008	0.02168	0.001733	-0.0005603	0.0006356	-0.02734	0.009094	-0.01326	-0.01188	-0.01053	-0.002825	-0.01747	-0.03995	0.002455	0.0148	-0.0383	-0.004322	0.02109	-0.00796	0.002338	-0.02728	-0.01425	0.01978	-0.0377	-0.008064	-0.00532	0.04578	-0.02774	-0.01289	-0.03061	-0.003849	0.000707	0.02177	0.03986	-0.00787	-0.00746	-0.00479	-0.0367	-0.01482	0.01917
549	3	0	1	70	0.02962	-0.01536	0.0318	0.03717	-0.014565	0.02863	0.02298	0.02461	-0.00311	0.03717	-0.01984	0.00861	0.006367	-0.0002074	-0.02869	-0.002476	-0.01842	-0.02725	0.003447	0.01221	-0.03412	0.00313	0.02144	0.002552	0.01082	-0.02927	-0.01643	0.0242	-0.02716	-0.011536	-0.00902	0.039	-0.02367	-0.01211	-0.03296	-0.01129	-0.001422	0.01459	0.0204	-0.0008783	-0.004074	0.0191	-0.03806	-0.01186	0.02327
550	3	2	1	46	0.014946	-0.004433	0.02	0.03836	-0.02858	0.01985	0.01042	0.02719	0.004772	0.059	-0.00924	-0.00664	0.00823	-0.008064	-0.01703	-0.007965	-0.02136	-0.03732	0.002102	0.00762	-0.03156	-0.004974	0.01839	0.0005393	0.01761	-0.0309	-0.02959	0.01701	-0.03802	-0.02914	0.0008035	0.03506	-0.03067	0.0002797	-0.01721	-0.01103	0.007374	0.0002438	0.02339	0.00574	-0.004932	0.02892	-0.03757	-0.01223	0.01506
551	4	1	1	60	0.02551	-0.01764	0.01605	0.04132	-0.015335	0.02248	0.02464	0.02132	-0.004066	0.02765	-0.01782	0.00871	0.000967	-0.006298	-0.02325	-0.006916	-0.0161	-0.02946	0.004295	0.0228	-0.03174	-0.00346	0.02946	0.0001985	-0.00655	-0.02942	-0.01155	0.01498	-0.0364	-0.01921	-0.0198	0.0354	-0.033	-0.02046	-0.02719	-0.008865	0.002235	0.01962	0.02548	-0.000907	-0.007107	0.011856	-0.03998	-0.01714	0.01897
552	3	2	1	51	0.015465	-0.0193	0.01791	0.02777	-0.00592	0.01979	0.02138	0.0453	0.01437	-0.01044	-0.01566	-0.00362	-0.0219	-0.02962	-0.014435	0.01944	-0.02216	-0.02213	0.011986	0.010826	-0.017	-0.00814	0.01436	-0.0007534	-0.01322	-0.03152	-0.008255	0.0087	-0.02922	-0.03754	-0.01146	0.03622	-0.03104	-0.01567	-0.012054	0.007095	0.0009594	0.01884	0.02174	-0.002983	0.01134	0.001474	-0.0467	-0.04318	0.02237
553	3	2	1	49	0.02089	-0.0129	0.02531	0.0404	-0.01177	0.01854	0.02196	0.02713	0.001732	0.0957	-0.01266	0.001775	0.0165	0.02013	-0.03406	-0.007866	-0.01674	-0.0321	0.00322	0.01078	-0.013695	-0.01248	0.02414	0.005516	0.00868	-0.02243	-0.0116	0.02534	-0.02698	-0.04245	-0.00799	0.03952	-0.03354	-0.00796	-0.02336	-0.006165	0.00396	0.00965	0.01659	0.007355	-0.002924	0.02592	-0.03848	-0.01291	0.02513
554	3	1	0	24	0.02943	-0.006668	0.02812	0.03052	-0.02287	0.012215	0.01749	0.03543	0.00941	0.0423	-0.001863	0.0094	0.013374	-0.00405	-0.02531	-0.01368	-0.01941	-0.03595	-0.002443	0.0132	-0.0198	-0.006527	0.02266	0.007835	0.0269	-0.02348	-0.0277	0.02965	-0.02696	-0.02336	-0.00972	0.036	-0.03845	-0.003292	-0.02834	-0.006783	0.004963	0.005333	0.01976	0.0012865	-0.00814	0.02185	-0.02998	-0.002182	0.01805
555	3	3	0	36	0.03046	-0.01888	0.02089	0.03848	-0.0097	0.02458	0.0157	0.01396	0.001063	0.03595	-0.02286	0.00358	-0.009705	-0.01175	-0.02748	0.00572	-0.01351	-0.02774	-0.001815	0.02255	-0.0245	-0.001944	0.02357	-0.00537	0.0005074	-0.02281	-0.02422	0.01564	-0.04675	-0.02835	-0.01429	0.04	-0.02966	-0.01491	-0.02382	-0.01088	0.00941	0.02275	0.02539	-0.003523	-0.004623	0.00962	-0.03833	-0.02023	0.01257
556	3	0	0	37	0.0161	-0.0227	0.02066	0.04535	-0.008606	0.02347	0.02278	0.02892	0.01933	0.09033	-0.01709	-0.006573	-0.005436	-0.00409	-0.01788	-0.004917	-0.02748	-0.02818	0.002123	0.02821	-0.0147	-0.002535	0.01993	0.003885	0.00935	-0.011955	-0.01677	0.02211	-0.02919	-0.01947	-7.6e-06	0.02745	-0.02112	-0.014565	-0.01566	-0.002111	0.00706	0.00922	0.01659	0.002857	0.00551	0.00466	-0.03683	-0.02393	0.03357
557	3	0	1	72	0.02586	-0.01088	0.03143	0.03604	-0.01456	0.02493	0.02412	0.02353	-0.0006332	0.0798	-0.00893	-0.00221	0.01052	0.003027	-0.03009	-0.003605	-0.01656	-0.03397	0.001095	0.003551	-0.02234	-0.007164	0.02318	0.00913	0.007465	-0.02715	-0.01233	0.01569	-0.02446	-0.03268	-0.0007358	0.0397	-0.036	-0.00975	-0.0214	-0.00907	0.006523	0.006317	0.01788	0.002283	-0.006115	0.0246	-0.03867	-0.01869	0.02177
558	3	2	0	49	0.02141	0.0006566	0.01116	0.0365	-0.03096	0.01898	0.02505	0.02287	-0.006207	0.009445	-0.02089	0.0003264	-0.007107	-0.01917	-0.01573	0.003777	-0.01488	-0.03177	0.005116	0.004974	-0.03014	-0.02104	0.02383	-0.004784	-0.00838	-0.05234	-0.006927	0.000303	-0.05246	-0.03375	-0.00765	0.0329	-0.03168	-0.00797	-0.005386	0.002241	0.001787	0.02043	0.02936	0.00284	-0.005337	0.01388	-0.04333	-0.02586	0.01622
559	3	2	0	70	0.02907	-0.001554	0.02107	0.0459	-0.01545	0.025	0.02617	0.02252	0.002108	0.0579	-0.007202	0.004192	0.0009418	-0.00923	-0.02821	-0.004128	-0.01607	-0.02838	0.0003772	0.00741	-0.02567	-0.00684	0.02457	0.004982	0.0007324	-0.02849	-0.01513	0.01043	-0.03087	-0.03357	-0.00889	0.03763	-0.02913	-0.013664	-0.01672	-0.004265	0.0097	0.01535	0.03226	-0.00174	-0.007736	0.01707	-0.0384	-0.015114	0.01426
560	4	1	1	68	0.02325	0.000802	0.01831	0.0371	-0.02843	0.02092	0.02226	0.01868	0.008514	0.01924	-0.013916	0.00721	-0.00983	-0.0204	-0.02853	0.00705	-0.01628	-0.03287	0.001085	0.00634	-0.03204	-0.01432	0.02037	-0.008224	1.8e-06	-0.04517	-0.0169	0.004204	-0.04684	-0.0356	-0.01313	0.04175	-0.044	-0.003805	-0.0214	0.00415	0.004417	0.02513	0.03293	0.002901	-0.002829	0.014305	-0.03665	-0.01894	0.01211
561	3	2	0	64	0.03232	-0.01503	0.0275	0.0348	-0.008446	0.03043	0.02257	0.02774	0.007576	0.0687	-0.01129	0.009415	0.012634	0.005543	-0.02591	0.0041	-0.0125	-0.02232	-0.004578	0.0107	-0.01402	-0.013374	0.02486	0.01085	0.00897	-0.02145	-0.01001	0.014435	-0.02979	-0.02986	-0.01004	0.03174	-0.04105	-0.01129	-0.02637	-0.004524	-0.004536	0.00999	0.01357	-0.000201	-0.0002314	0.02536	-0.03613	-0.01071	0.02457
562	3	2	1	69	0.02274	-0.00889	0.00648	0.04712	-0.007484	0.01307	0.01688	0.02477	0.01709	0.03568	-0.02145	0.00383	-0.0052	-0.00532	-0.01091	-0.005863	-0.02022	-0.0309	0.008766	0.00832	-0.0326	-0.00898	0.02034	-0.01011	0.0009117	-0.0419	-0.02202	0.01476	-0.04306	-0.0366	-0.01573	0.02795	-0.02434	-0.013435	-0.0181	-0.0094	0.009224	0.012665	0.02689	-0.000508	-0.002611	0.01202	-0.04794	-0.00883	0.02066
563	3	2	0	63	0.0188	-0.00793	0.0302	0.02725	-0.02965	0.01898	0.00469	0.03119	0.001587	0.006756	0.004433	0.00976	0.0073	-0.012726	-0.0204	-0.02937	-0.01921	-0.0362	-0.001335	0.02037	-0.03085	0.014694	0.01817	0.01371	0.01107	-0.02585	-0.02757	0.02678	-0.03723	-0.001093	-0.01793	0.03397	-0.02016	-0.006805	-0.02502	-0.01991	0.00594	0.01505	0.02074	-0.005302	-0.0007567	0.03625	-0.02179	-0.02187	0.0345
564	3	1	1	64	0.0259	-0.01523	0.02348	0.04004	-0.02081	0.02412	0.01666	0.01825	0.005558	0.0415	-0.01817	0.00365	-0.001048	-0.01402	-0.03766	0.001632	-0.01617	-0.02643	-0.003305	0.006847	-0.02675	-0.0085	0.02875	-0.001619	-0.001354	-0.0445	-0.0175	0.00833	-0.0372	-0.0418	-0.01092	0.03397	-0.03714	-0.00809	-0.01653	-0.00205	0.00895	0.01988	0.02878	-0.0017395	-0.002642	0.01813	-0.03986	-0.02266	0.02188
565	3	2	1	57	0.03452	-0.012886	0.02206	0.03647	-0.00952	0.03287	0.02414	0.01306	0.002401	0.0703	-0.02289	0.005623	0.005894	-0.00437	-0.02533	0.00425	-0.01261	-0.02533	0.003475	0.003363	-0.01588	-0.01193	0.0187	-0.001642	0.001843	-0.0254	-0.013214	0.01348	-0.031	-0.03613	-0.00882	0.04437	-0.03247	-0.01543	-0.0295	-0.00843	-0.006363	0.0082	0.0207	-0.006104	-0.001955	0.02362	-0.03925	-0.01411	0.0201
566	4	2	1	67	0.02406	-0.01255	0.02336	0.03055	-0.02168	0.02155	0.01656	0.0298	0.001915	0.02603	-0.00794	0.00829	0.009346	-0.001242	-0.02663	-0.0053	-0.02043	-0.03072	0.001789	0.01306	-0.03433	-0.00153	0.01869	0.01157	0.0174	-0.02927	-0.0183	0.02576	-0.03693	-0.001648	-0.01078	0.04	-0.0383	-0.006275	-0.03128	-0.007072	-0.0006595	0.00953	0.0322	-0.007088	-0.002848	0.02538	-0.0399	-0.0146	0.01991
567	3	2	1	56	0.02466	-0.01023	0.02545	0.03983	-0.02768	0.01733	0.02477	0.02617	0.00511	0.0498	-0.005917	0.003328	0.01468	0.002499	-0.03067	-0.002378	-0.01749	-0.02505	-0.002806	0.01138	-0.023	-0.005104	0.02275	0.00848	0.02322	-0.0205	-0.01843	0.01823	-0.02748	-0.01973	-0.00267	0.03668	-0.03098	-0.01003	-0.02615	-0.010185	0.001473	0.02208	0.01504	-0.001437	-0.006702	0.02142	-0.03017	-0.01732	0.02132
568	4	3	1	60	0.03056	-0.02078	0.01227	0.04138	-0.01836	0.02559	0.02405	0.0201	0.004486	0.04092	-0.01949	2.25e-05	-0.004078	-0.00892	-0.02577	0.002296	-0.01704	-0.03357	0.0052	0.01749	-0.02641	-0.005924	0.02617	-0.003813	0.007866	-0.02817	-0.011116	0.02315	-0.03482	-0.0258	-0.009766	0.0392	-0.02519	-0.0083	-0.016	-0.0086	0.001991	0.01559	0.02371	-0.00212	-0.00504	0.02538	-0.038	-0.01753	0.02406
569	3	0	0	53	0.02773	-0.00723	0.02133	0.03967	-0.02632	0.01903	0.01074	0.015205	-0.003395	0.02441	-0.01694	0.00444	0.0007954	-0.01558	-0.02611	-0.0006022	-0.0163	-0.02638	0.003868	0.00574	-0.03098	-0.0043	0.02052	-0.003914	0.001931	-0.0496	-0.02275	0.00758	-0.0382	-0.01822	-0.0172	0.04138	-0.02214	-0.006737	-0.0101	-0.00703	0.002848	0.0186	0.02968	0.000307	-0.0006814	0.00519	-0.0401	-0.01316	0.02176
570	3	2	1	59	0.01746	-0.0051	0.01758	0.0404	-0.02962	0.03717	0.008896	0.0343	0.01201	0.04202	0.001777	0.002125	-0.00443	-0.01463	-0.01238	0.00595	-0.02187	-0.03726	0.012726	-0.002098	-0.0302	0.004627	0.01697	0.01383	-0.01598	-0.04938	-0.01128	0.01779	-0.02562	-0.00686	0.00933	0.0412	-0.03638	-0.00972	-0.01639	-0.01105	0.023	0.02489	0.03096	0.00353	0.0004823	0.0579	-0.03123	-0.02243	0.02371
571	3	2	1	68	0.01854	-0.0061	0.02136	0.03085	-0.03348	0.03001	0.00531	0.03802	0.01355	0.03427	0.00884	0.005604	0.00792	-0.001399	-0.0241	-0.01147	-0.02074	-0.05206	0.004642	0.00333	-0.03073	-0.006584	0.01701	0.00999	0.012695	-0.03262	-0.01498	0.02606	-0.03067	-0.01929	-0.002483	0.04227	-0.04233	0.005283	-0.01851	-0.01677	0.007313	0.01938	0.02036	0.00687	-0.001665	0.04956	-0.01991	-0.01121	0.02982
572	3	1	0	42	0.015175	-0.01074	0.02615	0.02704	-0.03864	0.03018	0.007336	0.0305	0.01317	0.01581	0.005768	0.005745	0.003475	-0.005894	-0.0365	-0.007835	-0.01654	-0.04126	0.003017	0.002855	-0.03015	-0.002844	0.02094	0.00878	0.005123	-0.03546	-0.033	0.02339	-0.02774	-0.01216	-0.01482	0.04578	-0.04376	0.001569	-0.03192	-0.0087	0.00548	0.006176	0.02963	0.0063	-0.001862	0.05026	-0.01842	-0.02177	0.02945
573	3	0	1	29	0.010956	0.004898	0.004055	0.034	-0.0335	0.01692	-0.001491	0.03622	0.002834	0.004425	0.0002635	-0.00945	0.01111	-0.006767	-0.0165	0.000711	-0.01203	-0.04102	-0.00114	0.00372	-0.03543	0.00548	0.01375	-0.002615	0.003607	-0.04276	-0.03656	0.01227	-0.04193	-0.0002	-0.00663	0.0251	-0.03128	0.00807	-0.0171	-0.0111	0.01052	-0.00874	0.02802	0.001787	-0.00948	0.0635	-0.03198	-0.00681	0.02917
574	4	1	1	50	0.01842	-0.02335	0.01337	0.02744	-0.03458	0.03885	0.00764	0.02135	0.0113	-0.01114	0.00034	0.004105	-0.002197	-0.01964	-0.02402	0.01157	-0.01289	-0.04358	-0.00413	0.004246	-0.02533	-0.01984	0.03214	0.007557	-0.005722	-0.04227	-0.03488	0.000818	-0.04916	0.00329	0.003008	0.05542	-0.06244	0.00626	-0.02713	-0.003868	0.0113	0.0371	0.0335	-0.00595	0.00626	0.046	-0.01804	-0.01724	0.02405
575	3	1	1	28	0.02469	-0.02502	0.02127	0.03555	-0.03032	0.02872	0.01936	0.02962	0.003273	0.001124	0.00814	0.001315	0.002413	-0.013084	-0.03876	0.001455	-0.005383	-0.0333	0.001731	0.00468	-0.02896	0.003914	0.0302	0.00853	-0.003963	-0.02673	-0.01567	0.01598	-0.0283	-0.00497	-0.0069	0.03583	-0.0394	-0.00585	-0.02345	-0.003593	0.01029	0.0211	0.03296	0.00548	0.006214	0.05075	-0.02164	-0.01526	0.02448
576	3	2	0	57	0.0165	-0.00737	0.02477	0.02957	-0.02777	0.02544	0.0113	0.04376	0.0148	0.0284	0.00557	0.013885	0.01395	-0.003166	-0.02867	-0.01262	-0.01493	-0.0339	-0.00289	0.012535	-0.02327	-0.006134	0.02385	0.0046	0.01223	-0.02681	-0.02036	0.0333	-0.02702	-0.0124	-0.007725	0.0272	-0.0407	0.001119	-0.02904	-0.001548	0.00792	0.003904	0.02257	0.003004	-0.010445	0.03552	-0.02048	-0.001836	0.03014
577	4	2	1	63	0.02014	0.00581	0.0252	0.03732	-0.0248	0.02171	0.005516	0.03069	0.006035	0.00839	-0.003164	0.001953	-0.003168	-0.006104	-0.02272	0.001999	-0.014046	-0.04193	0.004494	0.00429	-0.02379	-0.001444	0.0246	-0.01322	-0.0015135	-0.0509	-0.0168	0.01712	-0.03812	-0.01541	-0.01383	0.03558	-0.03223	-0.01092	-0.02664	-0.01077	0.01028	0.0179	0.0238	0.001192	-0.005493	0.0334	-0.02588	-0.00869	0.02766
[truncated: 3,027 more columns]

## Sheet: VB16
ID	uT	TRG	Gender	Age	IF_1	IF_2	IF_3	IF_4	IF_5	IF_6	IF_7	IF_8	IF_9	IF_10	IF_11	IF_12	IF_13	IF_14	IF_15	IF_16	IF_17	IF_18	IF_19	IF_20	IF_21	IF_22	IF_23	IF_24	IF_25	IF_26	IF_27	IF_28	IF_29	IF_30	IF_31	IF_32	IF_33	IF_34	IF_35	IF_36	IF_37	IF_38	IF_39	IF_40	IF_41	IF_42	IF_43	IF_44	IF_45
1	3	1	1	46	0.006042	-0.01011	-0.02687	-0.0325	0.04062	0.005726	0.0687	-0.08795	0.02019	0.004295	-0.00888	0.05725	-0.014206	-0.03735	0.0014305	-0.01997	-0.00367	-0.06097	-0.004627	0.00461	0.0407	0.03287	0.015366	-0.04248	-0.000516	0.02328	0.00914	0.0875	0.01362	-0.0004983	0.04044	0.01153	0.009186	0.03516	0.001124	-0.04532	0.01717	0.0238	0.02132	-0.04343	0.02126	-0.03406	0.07526	0.03555	-0.01698
2	3	2	0	72	-0.006294	-0.006382	-0.04913	-0.02235	0.0379	0.007477	0.07654	-0.11115	0.01347	-0.0011835	-0.02046	0.05115	-0.00953	-0.03912	0.007065	-0.02463	-0.001528	-0.06323	-0.00349	0.01136	0.0349	0.0239	0.0004795	-0.05994	0.00748	0.01881	-0.01285	0.0944	0.00409	-0.01179	0.05563	0.01709	0.01248	0.01099	-0.006382	-0.05045	0.02159	0.0177	0.0011835	-0.03806	0.01823	-0.01255	0.0779	0.004932	-0.01245
3	3	2	1	70	-0.01363	-0.01738	-0.05823	-0.02786	0.03925	0.01246	0.07697	-0.074	0.003841	-0.00855	-0.0263	0.04315	-0.00816	-0.03674	0.00449	-0.010574	0.00908	-0.0911	-0.003183	0.003572	0.02443	0.01802	0.01717	-0.0612	-0.008354	0.03044	-0.01148	0.0929	-0.000667	-0.006298	0.05072	0.01423	-0.003225	0.024	-0.04044	-0.02669	0.03494	-0.0004845	-0.02269	-0.0235	0.00463	-0.011314	0.0679	-0.0008316	-0.005028
4	3	3	0	69	-0.0274	-0.01678	-0.0379	-0.0057	0.03482	0.01028	0.0666	-0.0807	0.01353	-0.01356	-0.01028	0.0682	0.00869	-0.05765	0.001809	-0.006706	-0.002417	-0.07294	-0.007156	0.00556	0.02559	0.01543	0.002914	-0.0727	0.000913	0.0174	-0.001759	0.1021	0.001621	-0.0002339	0.03455	0.00828	0.00709	0.01707	-0.0004833	-0.03323	0.02739	0.02843	0.0002716	-0.04337	0.000767	-0.01688	0.08716	0.02953	0.01183
5	4	3	1	68	-0.02779	-0.0158	-0.05048	-0.01646	0.06366	0.005085	0.0684	-0.08453	0.007484	-0.01165	-0.02588	0.0663	-0.01096	-0.05643	0.010056	-0.01564	-0.002548	-0.0653	-0.00501	0.01079	0.03278	0.03485	0.01229	-0.06076	-0.002247	0.02435	-0.005947	0.0984	-0.01021	0.00805	0.053	0.009544	0.01088	0.01534	-0.005745	-0.03653	0.03555	0.007286	-0.024	-0.0336	-0.01524	-0.00807	0.0729	-0.00945	-0.00785
6	3	2	1	52	-0.003326	0.003466	-0.06647	-0.0329	0.04907	-0.007385	0.07263	-0.10913	0.007153	-0.002554	-0.0296	0.05157	-0.00459	-0.0199	0.002253	-0.03232	-0.002256	-0.06335	0.01736	0.00827	0.0598	0.02382	-0.006874	-0.0472	0.003288	0.01382	-0.00436	0.09955	0.003513	-0.01344	0.05362	0.02196	0.008606	0.01158	-0.007626	-0.0632	0.01883	0.01428	-0.00323	-0.04037	0.01495	-0.013336	0.0636	0.01513	-0.01772
7	3	2	1	53	-0.00236	-0.002571	-0.06247	-0.0263	0.05566	-0.00158	0.0729	-0.10236	0.01836	0.00786	-0.02805	0.05505	-0.01987	-0.04443	0.01231	-0.03513	-0.00737	-0.08453	0.00415	0.01454	0.04266	0.0282	0.0193	-0.0697	-0.002892	0.01997	-0.010376	0.1049	0.00398	-0.00957	0.06274	0.0256	0.01452	0.01305	-0.003218	-0.04938	0.0268	0.00634	-0.00201	-0.0368	0.02058	-0.01834	0.07574	0.00142	-0.01599
8	3	0	1	45	-0.00902	0.000461	-0.0486	-0.02852	0.05707	0.0008564	0.0738	-0.1091	0.02222	0.003662	-0.02217	0.04507	-0.00878	-0.02376	0.0003183	-0.02142	-0.01052	-0.08234	0.007145	0.02428	0.033	0.02394	0.000671	-0.0662	-0.004185	0.01511	-0.00485	0.1009	-0.01052	-0.01548	0.0632	0.02647	-0.002306	0.02106	-0.02652	-0.05627	0.02687	0.01546	0.005844	-0.03497	0.01384	-0.0222	0.0677	0.01258	-0.02548
9	3	2	0	35	-0.02826	-0.00835	-0.04535	-0.02606	0.03983	-0.007454	0.06506	-0.1108	0.00902	-0.01643	-0.03078	0.0614	-0.008446	-0.0401	0.001109	-0.01993	-0.007565	-0.074	0.005386	0.01426	0.03647	0.01978	0.007618	-0.0687	-0.00892	0.01869	-0.00386	0.0855	-0.005993	-0.01997	0.06195	0.01212	0.00719	0.02495	-0.010124	-0.05283	0.03638	0.02217	0.00476	-0.04236	0.01348	-0.03247	0.07495	0.009766	-0.01337
10	3	2	1	66	-0.00317	-0.010475	-0.03287	-0.02678	0.04758	0.0001537	0.0741	-0.10016	0.0142	-0.001324	-0.00901	0.05832	-0.011925	-0.04547	-0.00427	-0.023	-0.001629	-0.04935	0.004192	0.004128	0.03632	0.02039	-0.003944	-0.04144	0.01039	0.01627	0.01058	0.089	0.01843	0.00386	0.0395	0.02504	0.0086	0.017	0.01099	-0.0556	0.0173	0.02057	0.02045	-0.04224	0.02496	-0.01426	0.0646	0.0271	-0.00798
11	3	0	1	72	-0.03638	-0.00826	-0.05548	0.00436	0.03885	0.003956	0.0634	-0.10394	-0.011986	-0.02255	-0.0426	0.07764	-0.00753	-0.0481	0.005074	-0.00965	-0.02089	-0.0515	-0.00844	-0.012184	0.0194	0.02573	0.00985	-0.053	0.0005655	0.015076	-0.01874	0.07275	0.005936	0.01768	0.04065	-0.007263	0.00552	0.002712	-0.00208	-0.02011	0.03735	0.01136	-0.01971	-0.04904	0.01102	-0.00138	0.0682	0.01808	-0.01065
12	3	2	1	53	0.01528	-0.011665	-0.02388	-0.02802	0.04803	-0.001329	0.0336	-0.08496	0.005417	-0.0018635	-0.0003424	0.05765	0.0001613	-0.02415	0.006886	0.006718	-0.03235	-0.0558	0.003464	-0.000481	0.00995	0.02551	0.01187	-0.04193	0.00634	0.013275	0.00531	0.1137	6.646e-05	-0.005512	-6.27e-05	0.01225	0.01935	-0.005398	-0.009674	-0.06247	0.03253	0.05988	0.006046	-0.03317	0.01675	-0.01393	0.0769	0.04245	0.005646
13	4	2	1	60	0.002232	-0.01187	-0.0443	-0.02965	0.0428	0.01461	0.081	-0.10876	0.02028	-0.00124	-0.01521	0.05524	-0.0236	-0.033	0.003305	-0.0326	0.00966	-0.07477	0.00704	0.006573	0.02692	0.0254	0.00169	-0.05826	-0.003172	0.01144	-0.0006614	0.0905	0.00874	-0.004986	0.0454	0.01634	0.013504	0.01099	-0.01506	-0.04495	0.01511	0.01254	0.0155	-0.0495	0.02646	-0.02255	0.0778	0.02531	-0.02118
14	3	2	1	60	-0.02632	-0.000599	-0.0234	-0.02249	0.02925	0.00555	0.0757	-0.09863	-0.003405	-0.01329	-0.01485	0.05038	-0.01599	-0.012505	-0.000991	-0.012695	-0.005833	-0.07086	0.002943	0.0096	0.02466	0.01865	0.009476	-0.05807	0.00779	0.03078	-0.001466	0.0869	0.008896	-0.00852	0.05545	0.02068	0.0007567	0.02734	-0.02107	-0.0511	0.02374	0.001479	-0.00934	-0.04926	0.01982	-0.01929	0.06082	0.01236	-0.03378
15	3	2	0	75	-0.02101	-0.01984	-0.0341	-0.02582	0.04968	0.000766	0.0796	-0.0807	0.0305	-0.00759	-0.02061	0.0462	-0.004986	-0.05478	0.00749	-4.42e-05	0.005737	-0.0727	0.00503	0.006943	0.01198	0.02081	-0.001577	-0.0632	0.0001781	0.0346	-0.008705	0.10626	0.0131	-0.00687	0.04678	0.02406	0.00449	0.007366	-0.0181	-0.03497	0.03168	0.00986	-0.01378	-0.0545	-0.01709	-0.00575	0.0634	0.02014	-0.01144
16	3	2	1	60	-0.00937	-0.01428	-0.0384	-0.0348	0.03824	0.00756	0.0802	-0.09375	0.011604	-0.01102	-0.01636	0.05255	0.002165	-0.03516	-0.002245	-0.02078	0.001965	-0.0694	0.004444	0.01834	0.02864	0.01973	-0.004276	-0.05054	-0.0063	0.02357	0.002558	0.1073	0.01578	-0.003447	0.0435	0.0267	0.0161	0.01862	-0.003807	-0.05057	0.01721	0.01519	0.0104	-0.05728	0.01016	-0.02309	0.07794	0.04016	-0.01272
17	3	0	1	44	-0.00805	-0.01168	-0.0328	-0.02625	0.0515	-0.006893	0.0659	-0.1019	0.02454	0.00603	-0.00463	0.04517	-0.007305	-0.02188	0.0127	-0.01207	-0.00866	-0.0661	0.003672	0.01278	0.05338	0.02313	-0.01042	-0.03842	0.01057	0.02957	0.00158	0.1005	0.01134	-0.0044	0.05872	0.01646	-0.002268	0.01391	-0.01588	-0.0543	0.013695	0.02985	0.0003252	-0.03656	0.0126	-0.03412	0.0598	0.03073	-0.03323
18	3	2	0	46	-0.02094	-0.00812	-0.04648	-0.01782	0.04974	-0.00867	0.08905	-0.0822	0.01281	0.0007854	-0.01463	0.06354	-0.0197	-0.04285	0.02011	-0.02296	-0.008224	-0.0682	0.003891	0.00724	0.04065	0.0295	0.01262	-0.06744	0.005714	0.03387	-0.005116	0.0936	-0.002384	0.001062	0.06207	0.00865	-0.011345	0.01381	-0.00718	-0.0579	0.02275	0.00835	-0.0168	-0.03485	0.007584	-0.01371	0.0763	0.007072	-0.015274
19	3	0	1	49	-0.0143	-0.02861	-0.0689	-0.02042	0.03308	0.004097	0.0822	-0.1244	0.02136	-0.01543	-0.01799	0.05402	-0.02495	-0.05588	0.02153	-0.01993	0.01197	-0.05783	-0.02565	-0.006283	0.03262	0.01991	-0.00693	-0.03876	-0.00591	0.01248	-0.0255	0.1027	0.0157	0.008995	0.05557	0.01559	-0.0159	7.904e-05	-0.001511	-0.03928	0.01187	0.01143	-0.02403	-0.0629	0.02797	-0.011314	0.05432	0.01926	-0.01581
20	3	2	1	73	-0.02863	-0.01273	-0.0608	-0.01162	0.04758	0.0066	0.08704	-0.1198	0.0195	0.002281	-0.03577	0.0497	-0.02235	-0.02649	0.03032	-0.02625	-0.00598	-0.0668	-0.01907	-0.006134	0.03976	0.02742	0.00408	-0.05817	0.002556	0.02512	-0.0146	0.0857	0.00938	4.447e-05	0.05966	0.00768	0.008446	0.01387	-0.00329	-0.03766	0.01697	0.0007114	0.001379	-0.05273	0.02173	-0.01032	0.06836	-0.00947	-0.0145
21	3	2	1	56	-0.01985	-0.001181	-0.053	-0.03021	0.04187	0.00805	0.07855	-0.11633	0.02011	-0.000857	-0.02763	0.0425	-0.01776	-0.03476	-0.00233	-0.02554	-0.00252	-0.08344	0.006073	0.01068	0.03455	0.02579	0.01536	-0.0769	0.00327	0.02022	-0.01895	0.09216	-0.005325	-0.00376	0.0619	0.01303	0.002449	0.01495	-0.003765	-0.05234	0.01598	-0.005123	0.00745	-0.05685	0.01753	-0.01985	0.06775	-0.01067	-0.02365
22	3	2	1	49	-0.002201	-0.01715	-0.06647	-0.0269	0.03534	0.011536	0.08923	-0.1252	0.0218	-0.004765	-0.01825	0.05618	-0.02896	-0.038	0.013695	-0.02556	-0.000927	-0.05582	-0.003498	0.001976	0.02586	0.03065	0.005634	-0.05112	0.000315	0.02477	-0.02238	0.0802	0.01659	3.994e-05	0.0621	0.00921	0.006878	0.01706	-0.01235	-0.04773	0.01813	0.007607	-0.01826	-0.05447	0.01921	-0.006702	0.06018	0.011086	-0.02466
23	3	2	0	77	-0.0061	-0.000279	-0.05316	-0.01224	0.04987	-0.01029	0.08435	-0.1171	0.01312	-0.0003674	-0.02075	0.04764	-0.01993	-0.03004	0.009705	-0.02473	-0.02602	-0.06726	-0.00419	0.003786	0.03323	0.03088	0.007236	-0.06107	-0.00317	0.02213	-0.01309	0.0936	0.001656	-0.0008407	0.05396	0.005672	0.0125	0.01967	-0.01617	-0.04456	0.00692	0.02327	-0.00721	-0.03894	0.03165	-0.010216	0.06323	0.00531	-0.02596
24	3	2	1	56	-0.00942	-0.01244	-0.04938	-0.01446	0.0306	0.015236	0.0861	-0.09985	0.01137	-0.0007753	-0.02438	0.04288	-0.02216	-0.00985	0.012726	-0.01547	0.00275	-0.07623	0.003792	0.02866	0.02164	0.03043	-0.00943	-0.04538	-0.003775	0.02258	0.001984	0.11163	0.01098	-0.00767	0.05716	0.03278	-0.01446	0.02278	-0.01139	-0.0384	0.02046	0.01179	-0.000904	-0.0466	0.01284	-0.03598	0.07355	0.02065	-0.03625
25	3	2	0	38	-0.013756	-0.01182	-0.05338	-0.03314	0.02669	0.003862	0.07367	-0.10266	0.00934	-0.00597	-0.0302	0.04117	-0.0438	-0.02742	0.00914	-0.01167	-0.007393	-0.07587	-0.007523	0.02942	0.03094	0.01605	0.00885	-0.05502	-0.004917	0.0271	-0.00983	0.09064	0.02483	-0.01188	0.04562	0.01898	-0.002382	0.02458	-0.01493	-0.04108	-0.000865	0.01164	0.001416	-0.055	0.01802	-0.03058	0.0679	0.013985	-0.02414
26	3	3	1	67	-0.01724	-0.0089	-0.05948	-0.02731	0.0539	-0.007256	0.06793	-0.10754	0.00357	-0.01717	-0.02711	0.0627	-0.00764	-0.03305	0.00777	-0.02855	-0.00696	-0.0639	0.00908	0.00466	0.03836	0.02167	0.002312	-0.06866	0.01257	0.02704	-0.005676	0.0984	0.002495	0.012215	0.0716	0.009	0.003569	0.01283	-0.01361	-0.03836	0.02367	0.0147	-0.01717	-0.04242	0.00911	-0.02347	0.071	0.006092	-0.0335
27	3	1	1	68	0.002283	-0.0229	-0.04013	-0.027	0.04736	0.001285	0.0759	-0.0977	0.01662	0.00522	-0.015274	0.0431	-0.01137	-0.010185	0.01962	-0.01357	-0.003757	-0.07623	0.01382	0.022	0.036	0.02165	-0.00516	-0.04013	0.007454	0.0333	-0.004272	0.1138	0.01458	-0.010956	0.05136	0.029	-0.001165	0.0225	-0.02832	-0.0494	0.0216	0.02759	-0.00472	-0.04327	0.00727	-0.02934	0.05917	0.019	-0.0323
28	4	0	1	27	0.00463	-0.006065	-0.05637	-0.02473	0.03464	0.02306	0.0704	-0.1082	0.03793	-0.00856	-0.02484	0.0455	-0.01134	-0.0461	0.00772	-0.02243	-0.00885	-0.07043	0.004738	0.005867	0.02629	0.01915	0.001089	-0.0599	0.002768	0.01038	-0.019	0.1108	0.01591	-0.01472	0.059	0.02145	0.001489	0.01466	-0.00649	-0.04248	0.008644	0.01564	-0.011475	-0.04056	0.01675	-0.001743	0.0775	0.00428	-0.01014
29	3	0	1	59	-0.0232	-0.01672	-0.03604	-0.01761	0.06085	0.00925	0.07056	-0.0854	0.01268	-0.002174	-0.01047	0.0647	0.00628	-0.0374	0.01126	-0.01388	-0.01028	-0.0732	-0.0006733	0.005547	0.01997	0.03014	-0.0005383	-0.06714	0.0093	0.0371	0.013504	0.1002	0.00403	-0.003286	0.04538	0.00916	0.003668	0.02097	-0.002884	-0.04858	0.03207	0.01123	-0.0006595	-0.04138	-0.01457	-0.0165	0.08636	0.01283	-0.01074
30	3	0	0	53	0.01836	-0.01917	-0.01855	-0.03345	0.04205	0.00439	0.02293	-0.08844	0.02423	0.00402	0.03111	0.0481	0.02823	-0.03717	-0.01031	0.012474	-0.00864	-0.05313	0.001627	-0.00573	0.01464	0.01222	0.0003238	-0.0525	0.01598	-0.001179	0.00806	0.09607	-0.003138	-0.02426	0.011055	0.002449	0.007145	0.0001063	-0.0424	-0.04694	0.02975	0.04712	0.01933	-0.02188	0.004593	-0.01767	0.08435	0.0519	-0.006565
31	3	0	1	65	-0.00856	-0.01598	-0.05786	-0.0243	0.04102	8.11e-05	0.08514	-0.1062	0.0169	-0.001714	-0.0159	0.04846	-0.009155	-0.0174	0.014175	-0.02504	-0.00979	-0.064	0.0004728	0.01569	0.05106	0.02487	-0.006687	-0.06757	0.013115	0.03976	-0.0002844	0.10986	0.001069	-0.006905	0.06305	0.02374	-0.00971	0.00559	-0.01125	-0.04593	0.0267	-0.00601	-0.00786	-0.04288	0.009026	-0.03067	0.0547	0.01883	-0.04092
32	3	2	1	65	-0.01645	-0.0357	-0.0561	-0.00524	0.06683	0.0008745	0.0825	-0.08	0.01692	-0.01433	-0.02318	0.05197	0.000359	-0.0399	0.00681	-0.00515	0.006596	-0.075	-0.0002203	-0.004078	0.03958	0.01842	-0.006256	-0.0597	-0.00741	0.01511	-0.02126	0.1129	0.002829	-0.007965	0.05145	0.02676	-0.0175	0.02322	-0.0155	-0.02986	0.03146	0.01715	0.004612	-0.04358	-0.0004032	-0.02046	0.0739	0.01576	-0.004078
33	3	2	1	60	-0.0252	-0.01901	-0.04016	-0.02837	0.0343	-0.01659	0.07825	-0.1059	-0.001578	-0.0168	-0.03223	0.04358	-0.03293	-0.01779	0.000692	-0.02403	-0.01502	-0.0651	-0.005775	0.01955	0.02441	0.01636	0.013054	-0.0595	-0.00895	0.03336	-0.008255	0.0903	0.00315	-0.002579	0.06165	0.03235	0.0009527	0.02687	-0.009735	-0.03885	0.0002105	0.003881	-0.003181	-0.05045	0.02408	-0.01962	0.07	0.01901	-0.02658
34	3	2	1	61	-9.173e-05	-0.02159	-0.0604	-0.02332	0.049	0.003323	0.0825	-0.1024	0.02939	-0.004017	-0.0202	0.04794	-0.004013	-0.02701	0.0002112	-0.02072	0.0117	-0.0796	0.00845	0.0048	0.04004	0.02132	0.007183	-0.06433	0.002134	0.01517	-0.0002065	0.1065	0.002932	-0.00689	0.0715	0.03683	-0.01118	0.01874	-0.02248	-0.03827	0.02525	0.003036	0.01284	-0.05447	0.00627	-0.01973	0.0762	-0.0002136	-0.01753
35	4	0	0	54	-0.01001	-0.01852	-0.04865	-0.02377	0.02118	0.02884	0.066	-0.1126	0.01683	0.002312	-0.02551	0.0513	-0.02716	-0.01714	0.01576	-0.002705	-0.004765	-0.0857	0.00181	0.01996	0.02054	0.02914	-0.002884	-0.04242	-0.01393	0.00993	-0.01678	0.11127	0.02016	-0.01642	0.06445	0.028	-0.00168	-0.0005345	-0.01419	-0.04535	0.01461	0.02106	-0.0182	-0.0664	0.02205	-0.02296	0.0709	0.01917	-0.02254
36	4	2	1	59	-0.00847	-0.005264	-0.0666	-0.0341	0.05002	0.01053	0.05768	-0.09937	0.01682	-0.007217	-0.01752	0.06015	-0.005974	-0.04282	0.007687	-0.01833	-0.009834	-0.0677	0.01188	0.00528	0.01993	0.03555	-0.00996	-0.0546	-0.006474	0.00437	-0.003677	0.1025	-0.00114	-0.01869	0.06125	0.02022	0.004837	0.00901	-0.01599	-0.04068	0.02925	0.01697	0.00998	-0.0596	0.01714	-0.02039	0.06793	0.02556	-0.01378
37	3	2	1	65	-0.02238	-0.02538	-0.05612	-0.0096	0.0497	0.00379	0.08057	-0.08344	0.0191	-0.01112	-0.01797	0.04605	-0.01637	-0.0455	0.013565	-0.01296	0.008354	-0.0766	-0.006203	0.003828	0.02997	0.0323	0.004562	-0.05383	-0.001455	0.02031	-0.02034	0.10425	0.001681	-0.007587	0.04782	0.007202	-0.01604	0.02303	-0.02037	-0.03534	0.03723	0.009476	-0.01464	-0.04434	0.000659	-0.00472	0.05988	-0.00989	-0.005035
38	3	1	0	53	-0.01367	-0.00757	-0.05054	-0.03842	0.04776	-0.001351	0.06192	-0.1113	0.01379	0.0105	-0.01543	0.0466	-0.02136	-0.03043	-7.2e-06	-0.01481	-0.0093	-0.08014	0.023	0.0244	0.03983	0.02126	0.006893	-0.06476	-0.001802	0.01947	-0.00572	0.0889	0.003613	-0.02353	0.06775	0.01723	0.007298	0.01092	-0.02498	-0.04678	0.02328	0.006287	0.00581	-0.04376	0.0249	-0.01907	0.0662	0.007935	-0.02757
39	3	2	1	73	0.001723	-0.01309	-0.04858	-0.02834	0.04865	0.002787	0.07983	-0.09546	0.0166	4.447e-05	-0.01997	0.04144	-0.00272	-0.02303	0.002068	-0.0104	-0.006752	-0.07465	0.013985	0.01197	0.04858	0.02116	0.00648	-0.06805	-0.006462	0.03763	0.004593	0.1114	-0.00731	-0.01118	0.0674	0.007214	-0.01241	0.017	-0.0307	-0.04477	0.02249	0.01552	-0.0244	-0.04477	0.006245	-0.03217	0.06238	0.002453	-0.0328
40	3	0	1	63	-0.02776	-0.00722	-0.0448	-0.02258	0.0542	0.00941	0.0742	-0.0611	0.015274	-0.01079	-0.02617	0.06647	-0.01254	-0.05005	0.00397	-0.00852	-0.02277	-0.08264	0.004597	0.00822	0.02252	0.03123	0.000908	-0.0752	-0.004673	0.0188	-0.0089	0.0979	0.00239	-0.003326	0.05493	0.01083	-0.00888	0.01997	-0.006264	-0.04105	0.02466	0.0154	-0.005203	-0.02603	0.005787	-0.0184	0.07446	0.02437	-0.00581
41	3	2	1	53	-0.01205	-0.004753	-0.02855	-0.02846	0.05063	-0.003107	0.05154	-0.08655	0.03168	-0.003864	-0.000879	0.06775	-0.006584	-0.05798	-0.0185	-0.00416	-0.01704	-0.06256	0.001446	0.017	0.00697	0.02184	0.002459	-0.0461	-0.00783	0.02312	-0.003654	0.0957	-0.005497	-0.01381	0.03406	0.01178	-0.003899	0.002016	-0.01073	-0.0459	0.02345	0.03806	-0.01169	-0.04492	-0.003738	-0.015015	0.08057	0.03653	0.002245
42	3	2	0	65	0.003088	-0.01113	-0.04977	-0.0351	0.04608	-0.000704	0.0818	-0.0958	0.01735	-0.003027	-0.02103	0.05014	-0.005856	-0.03226	0.003336	-0.01974	-0.005943	-0.0656	0.00924	0.01068	0.04	0.02861	0.002354	-0.04462	0.00549	0.015526	0.0007696	0.1068	0.01224	-0.00393	0.05093	0.01758	0.003654	0.01607	-0.00644	-0.0592	0.02786	0.01665	0.00969	-0.0471	0.02734	-0.03137	0.0651	0.02583	-0.02333
43	3	0	1	71	-0.02579	0.00459	-0.0692	-0.0241	0.0361	0.001246	0.0832	-0.10944	0.012505	-0.00899	-0.0343	0.03552	-0.01349	-0.02496	0.01054	-0.02516	0.00011206	-0.07135	0.0003955	0.01164	0.0398	0.0237	0.002848	-0.0757	-0.003727	0.0352	-0.00793	0.1039	-0.00859	-0.008286	0.06177	0.00879	0.010025	0.015396	-0.00518	-0.04904	0.011925	-0.003458	-0.00865	-0.0609	0.00451	-0.01143	0.0732	-0.00857	-0.02159
44	3	3	1	69	-0.01563	-0.002632	-0.04205	-0.0331	0.05597	0.001101	0.05432	-0.0857	0.013214	-0.007385	-0.01313	0.06366	0.006454	-0.0404	-0.006172	-0.01959	-0.013016	-0.06033	0.01171	0.01245	0.02391	0.03183	0.005276	-0.0691	-0.005375	0.01389	0.01128	0.0934	0.00767	-0.01085	0.06198	0.0086	-0.005604	0.01738	-0.006737	-0.05026	0.03552	0.01305	0.005383	-0.04422	0.004204	-0.0281	0.0866	0.02077	-0.00828
45	3	2	0	61	-0.02039	-0.0204	-0.05014	-0.003235	0.05518	-0.0008664	0.0778	-0.0963	0.005817	-0.007076	-0.01622	0.0685	-0.002977	-0.05682	-0.001974	-0.03087	-0.01058	-0.07056	0.00381	0.002071	0.0365	0.0385	0.00567	-0.07227	0.005836	0.02913	-0.007244	0.09326	-0.00803	0.004097	0.0596	-0.001191	0.003725	0.0115	0.0001881	-0.03754	0.03424	0.003372	-0.02176	-0.04538	0.0036	-0.010025	0.0674	0.00439	-0.0142
46	3	2	1	66	-0.01611	-0.0183	-0.05112	-0.0081	0.0418	0.01546	0.0869	-0.1028	-0.005817	-0.01697	-0.0254	0.05722	-0.00952	-0.01839	-0.003042	-0.02727	0.00593	-0.09174	0.014084	-0.001714	0.02185	0.02434	0.00826	-0.0753	-0.003233	0.01729	-0.002779	0.1084	0.00243	7.284e-05	0.0515	0.02939	-0.007122	0.02682	-0.003166	-0.03415	0.03183	-0.0096	0.01085	-0.066	-0.01481	-0.0332	0.08496	0.02803	-0.012566
47	4	0	0	48	-0.01782	-0.006603	-0.0645	-0.02504	0.0366	0.01541	0.0661	-0.0744	0.01976	-0.01139	-0.02689	0.04456	-0.00846	-0.06186	0.003862	-0.01132	-0.001955	-0.0639	0.01614	0.01556	0.0292	0.03827	0.01121	-0.05545	-0.00999	0.011475	-0.001638	0.0949	-0.003044	-0.0138	0.05804	0.004265	0.0002594	0.01863	-0.01971	-0.03305	0.03049	-0.005497	-0.02536	-0.02896	-0.01659	-0.00935	0.08124	0.005875	-0.006218
48	3	1	1	52	0.003746	-0.01811	-0.02144	-0.02782	0.05	-0.00561	0.0714	-0.0817	0.01738	-0.01108	0.01074	0.0576	-0.001477	-0.0408	0.01007	-0.002626	-0.01979	-0.06174	0.008896	0.005146	0.02597	0.03055	-0.00231	-0.04626	0.0008135	0.02684	0.01724	0.09766	-0.005802	-0.00694	0.03044	0.014145	0.00748	0.01046	-0.01804	-0.05508	0.02374	0.0265	-0.00986	-0.02261	-0.002296	-0.0219	0.0669	0.02205	0.004513
49	4	2	1	70	-0.0244	-0.009285	-0.0521	-0.01913	0.05908	0.003616	0.08435	-0.0813	0.01822	-0.01765	-0.02216	0.0564	-0.000984	-0.04834	0.02165	-0.01383	-0.007244	-0.0695	-0.01137	0.00434	0.0234	0.02815	0.01005	-0.0677	0.002565	0.02654	-0.00879	0.1118	0.00566	0.0069	0.0579	0.013016	-0.00741	0.0275	-0.00918	-0.0403	0.02661	0.01773	-0.01665	-0.03842	-0.0002093	-0.02194	0.0763	0.01262	-0.01337
50	3	2	0	71	-0.007256	-0.012146	-0.04623	-0.02673	0.03088	0.00526	0.0797	-0.11346	0.002249	-0.009575	-0.01913	0.04138	-0.00874	-0.02132	-0.002462	-0.02782	0.01732	-0.07513	0.003876	-0.003038	0.04535	0.03375	0.004944	-0.07404	-0.002735	0.01113	0.0010395	0.0933	0.001965	-0.00596	0.05304	0.01508	0.00238	0.01534	-0.002377	-0.05002	0.01413	0.001176	0.01952	-0.0476	0.009186	-0.02753	0.073	0.005615	-0.02122
51	3	0	1	58	-0.002121	-0.01356	-0.05826	-0.02315	0.0431	0.003975	0.07007	-0.1011	0.01868	-0.003393	-0.02208	0.04596	-0.00401	-0.04147	-0.002312	-0.01872	0.003426	-0.07495	0.001993	0.01012	0.0562	0.03268	0.00648	-0.0667	0.00661	0.0342	-0.008484	0.107	-0.0008516	-0.0123	0.0643	0.0307	0.0004678	0.014786	-0.01689	-0.03992	0.02237	0.01556	0.003742	-0.0411	0.00589	-0.02812	0.06726	0.00216	-0.01811
52	3	0	0	66	-0.006283	-0.02097	-0.04254	-0.01924	0.052	-0.000605	0.0557	-0.0857	0.01025	-0.01683	-0.03278	0.0497	-0.01066	-0.03061	0.01375	-0.01151	-0.00854	-0.0717	-0.00364	-0.00162	0.03117	0.02847	0.01117	-0.07574	0.005463	0.01701	0.00298	0.0983	-0.010124	0.00273	0.04495	0.01039	0.00655	0.01403	-0.012245	-0.04483	0.02184	0.03256	-0.02771	-0.0335	-0.00783	-0.02524	0.08014	0.01045	-0.010925
53	4	2	1	58	-0.0375	-0.009895	-0.065	-0.001965	0.05237	0.001799	0.0742	-0.09076	-0.001806	-0.01588	-0.03528	0.06476	-0.0073	-0.04114	-0.00405	-0.02519	-0.002855	-0.0639	0.001754	-0.01554	0.0408	0.03696	0.011086	-0.0812	0.005535	0.03644	-0.01181	0.08435	0.005474	0.005634	0.05728	0.000688	0.002916	0.02568	-0.0007195	-0.02885	0.0229	-0.01027	-0.00308	-0.0442	-0.002623	-0.01857	0.07837	-0.0006704	-0.01851
54	3	3	1	72	-0.0208	0.003578	-0.03296	-0.01842	0.02611	-0.00121	0.0715	-0.0943	0.00867	-0.01585	-0.005386	0.0504	-0.03467	-0.0343	-0.002855	-0.01222	0.01097	-0.03867	-0.001693	-0.01139	0.00776	0.01996	-0.004475	-0.0339	0.002857	0.03625	-0.002424	0.0684	0.005802	0.004276	0.03104	0.01506	0.02	0.01825	-0.00372	-0.02264	0.01023	0.0346	-0.002699	-0.04413	0.0405	-0.01202	0.05667	0.02371	-0.005005
55	3	3	1	74	-0.021	-0.00808	-0.03784	-0.01593	0.0439	-0.005703	0.0775	-0.1084	-0.0007195	-9.805e-05	-0.0317	0.04855	-0.00856	-0.01514	0.00838	-0.0238	-0.01502	-0.06207	0.01052	0.00334	0.0428	0.03787	0.01076	-0.0695	0.0007696	0.02873	-0.001323	0.0844	0.00893	0.006207	0.05228	0.01712	-0.003609	0.022	0.007553	-0.05917	0.01528	-0.010414	0.0096	-0.05536	0.02498	-0.01648	0.0703	0.003595	-0.02838
56	4	1	0	59	-0.0204	-0.01492	-0.04443	-0.00711	0.0434	0.0204	0.07983	-0.05957	0.0217	-0.00797	-0.02666	0.06015	0.01116	-0.0612	-0.00517	-0.001774	0.004726	-0.07623	0.00831	0.00971	0.0319	0.02257	-0.01111	-0.0639	-0.013855	0.02753	-0.02353	0.11005	0.00894	-0.01311	0.05148	0.02536	0.000392	0.001881	-0.00761	-0.04007	0.02577	0.02188	0.01033	-0.03607	-0.012215	-0.013725	0.07733	0.01098	-0.006184
57	3	2	1	61	-0.004536	-0.00407	-0.04547	-0.0382	0.02505	-0.0007663	0.07495	-0.1049	0.01524	0.001056	-0.00463	0.0607	-0.00599	-0.03085	0.006325	-0.0222	-0.01394	-0.0617	-0.007206	0.00712	0.03047	0.03117	0.00258	-0.05566	0.002134	0.013054	0.009254	0.0909	0.014015	-0.01205	0.0503	0.003847	0.01133	0.01069	-0.00976	-0.04846	0.0177	0.01575	0.01704	-0.04807	0.02167	-0.02846	0.0864	0.02989	-0.0128
58	3	2	1	56	-0.01562	-0.01863	-0.0509	-0.01706	0.03793	0.01106	0.0833	-0.1048	0.0215	0.000955	-0.02554	0.0331	-0.0079	-0.01938	-0.001775	-0.02246	0.01121	-0.0908	0.003485	0.01471	0.05032	0.02682	0.006004	-0.07574	-0.012665	0.01938	-0.00405	0.10504	0.002884	-0.02032	0.0664	0.02406	-0.00921	0.01726	-0.0196	-0.04907	0.01913	0.00701	0.01973	-0.04855	0.0156	-0.02733	0.0748	0.002079	-0.02097
59	3	0	1	51	-0.014435	-0.0092	-0.0658	-0.02313	0.04993	0.007378	0.0825	-0.0902	0.01938	0.00612	-0.03317	0.05765	0.003107	-0.0292	0.006027	-0.02902	0.00707	-0.07526	0.001777	0.01077	0.05313	0.03586	0.0119	-0.07886	-0.003586	0.013016	0.003244	0.10144	0.004383	0.000924	0.07837	0.01984	-0.007282	0.02744	-0.00691	-0.0396	0.03072	0.0041	0.00698	-0.04037	0.01808	-0.02266	0.07434	0.012146	-0.02599
60	3	2	1	63	-0.03035	-0.02048	-0.0486	0.0055	0.04437	0.010765	0.09143	-0.09375	0.0002115	-0.01785	-0.0235	0.05435	-0.000652	-0.02924	0.00839	-0.01888	-0.000702	-0.08105	0.01833	-0.01385	0.03033	0.02493	0.003353	-0.07227	-0.00393	0.04086	0.003792	0.0985	-0.003193	-0.005543	0.05856	0.01616	-0.00419	0.0322	-0.00603	-0.03644	0.0213	-0.0005107	-0.000423	-0.06616	-0.000549	-0.01605	0.0715	0.01666	-0.01401
61	3	2	1	57	-0.00612	-0.02669	-0.06168	-0.02194	0.03656	0.000933	0.09076	-0.11176	0.02547	-0.003838	-0.02643	0.05765	-0.01703	-0.04062	0.01038	-0.01917	0.01361	-0.07007	0.004673	-0.01241	0.03717	0.02238	0.01181	-0.0669	-0.01613	0.01361	-0.02386	0.0972	0.01155	0.0008974	0.0705	0.02873	-0.01214	0.003426	-0.001444	-0.0364	0.01862	0.00835	0.02147	-0.07404	0.01005	-0.01017	0.0676	0.006725	-0.006416
62	4	1	1	59	-0.011284	-0.000947	-0.0702	-0.02155	0.05426	-0.003311	0.07635	-0.0931	0.0114	-0.0006514	-0.03842	0.06198	-0.01206	-0.04514	0.01393	-0.03815	-0.004906	-0.0675	0.01081	0.00978	0.0536	0.03476	0.00935	-0.06366	-0.005035	0.0438	-0.00637	0.0864	0.007088	-0.002758	0.0647	0.02544	0.005882	0.01387	-0.01311	-0.04346	0.02362	-0.002787	0.00226	-0.0348	0.02306	-0.01556	0.07275	-0.00373	-0.01114
63	3	0	1	54	-0.006184	-0.011116	-0.05704	-0.02939	0.03476	0.01183	0.0803	-0.106	0.02545	-0.007355	-0.02727	0.04346	-0.03015	-0.03195	0.01216	-0.01513	0.012596	-0.0717	0.01292	0.01107	0.01743	0.01767	0.00272	-0.03848	0.003656	0.01927	-0.01213	0.09875	0.03214	-0.013054	0.06146	0.02177	0.00251	0.01686	-0.0199	-0.02315	0.01386	0.0007997	-0.00256	-0.05496	0.01628	-0.02371	0.06445	0.01645	-0.006275
64	3	2	1	26	0.002983	-0.0186	-0.05408	-0.01598	0.04013	0.00993	0.09436	-0.125	0.002811	-0.00872	-0.01831	0.05762	-0.02281	-0.0137	0.00783	-0.02248	0.01569	-0.07025	-0.003807	0.00876	0.03613	0.03424	-0.005363	-0.05383	0.001217	0.02242	-0.0083	0.0959	0.01287	-0.01209	0.064	0.02	-0.007168	0.01952	-0.00816	-0.039	0.02058	0.005367	-0.010956	-0.05096	0.0124	-0.02983	0.0686	0.02333	-0.0339
65	3	0	1	53	-0.01513	-0.02173	-0.01494	-0.01907	0.03647	0.00993	0.0789	-0.0988	0.0336	-0.0176	0.005505	0.05637	-0.01151	-0.03903	0.000997	-0.001695	-0.00482	-0.0718	-0.006306	0.01021	0.03214	0.01875	0.0007305	-0.0562	0.00859	0.02942	-0.002354	0.0845	0.01213	0.0006843	0.03772	0.0118	0.00482	0.02014	-0.01698	-0.03955	0.03235	0.009224	-0.01714	-0.0253	0.001914	-0.02802	0.0716	0.02245	-0.01231
66	3	1	1	70	-0.0324	-0.01461	-0.05524	-0.01186	0.04596	0.00878	0.07275	-0.0774	0.005997	-0.01828	-0.028	0.07	0.00865	-0.0576	0.003819	-0.01837	0.008224	-0.0674	-0.01094	-0.001818	0.04117	0.02025	0.007423	-0.07416	0.005722	0.02794	-0.00613	0.1018	0.00659	0.002985	0.05923	0.01002	0.01243	0.02237	-0.01189	-0.03632	0.02486	0.01008	-0.01008	-0.02362	-0.00786	-0.02686	0.0804	0.01141	-0.00768
67	3	2	0	53	-0.00919	-0.02118	-0.05472	-0.01121	0.03094	-0.006527	0.0879	-0.1368	0.02576	-0.004696	-0.01721	0.0504	-0.04242	-0.02927	0.0294	-0.0336	-0.001172	-0.05106	-0.009384	0.001807	0.01881	0.02567	0.006363	-0.05133	0.003035	0.043	-0.03564	0.0715	0.00912	0.00623	0.08575	0.02202	-0.00344	0.01199	-0.009705	-0.0537	0.00798	-0.01387	-0.02539	-0.0486	0.03035	-0.00868	0.05978	0.01515	-0.02742
68	3	1	1	61	0.001033	-0.006355	-0.05502	-0.02783	0.04614	0.002134	0.05948	-0.09314	0.02362	-0.007267	-0.01715	0.0452	0.00305	-0.0433	0.003994	-0.01924	-0.02477	-0.0721	0.00223	0.01666	0.0404	0.02719	-0.00842	-0.0624	-0.001179	0.01852	-0.001599	0.1052	-0.00477	-0.008514	0.05795	0.01837	-0.000881	0.0196	-0.00819	-0.04608	0.02405	0.02008	0.005043	-0.0246	0.01417	-0.01616	0.0836	0.010025	-0.01249
69	3	2	0	60	-0.01409	-0.007965	-0.05432	-0.03882	0.0496	-0.002565	0.07526	-0.1173	0.02148	-0.003447	-0.0009513	0.05756	-0.01936	-0.024	0.01682	-0.02502	-0.005077	-0.0687	-0.004128	0.02203	0.02844	0.02962	0.00389	-0.05502	-0.001818	0.0237	-0.01036	0.0967	-0.00242	-0.000308	0.05374	0.0211	0.008545	0.00787	-0.01611	-0.05865	0.01063	0.0066	-0.01518	-0.04922	0.0207	-0.0316	0.06934	0.01634	-0.02518
70	3	2	1	53	-0.01514	0.001936	-0.053	-0.02122	0.0461	0.01403	0.08905	-0.09863	0.005745	-0.001468	-0.02974	0.03958	-0.00939	-0.01656	-0.003052	-0.0348	-0.003986	-0.06885	-0.0008	0.006145	0.04688	0.03232	-0.001242	-0.07715	-0.001666	0.01634	0.0015745	0.08563	0.00868	0.004868	0.06604	0.001327	0.001044	0.03113	-0.003567	-0.048	0.0129	-0.0004737	0.007248	-0.03577	0.02565	-0.0344	0.0714	0.01536	-0.03021
71	3	0	0	59	-0.005146	-0.014275	-0.0455	-0.02757	0.04874	-0.00972	0.06003	-0.1038	0.00941	-0.00164	-0.01865	0.05573	0.0009418	-0.02022	0.00445	-0.01753	-0.01822	-0.0639	-0.004734	0.00533	0.03207	0.02933	0.0004234	-0.04776	-0.00869	0.0205	0.004288	0.1058	0.002401	-0.01634	0.04767	0.01796	-0.002922	0.01962	-0.00825	-0.0531	0.03928	0.02792	0.01005	-0.03705	0.011314	-0.04092	0.084	0.03436	-0.008095
72	3	2	1	36	0.010826	-0.000994	-0.015594	-0.02515	0.03897	0.00699	0.04602	-0.0935	0.02937	0.000627	0.02654	0.049	0.003284	-0.03082	0.001309	0.0187	-0.01461	-0.05618	0.01625	0.01539	0.02246	0.00868	0.02103	-0.04053	0.01659	0.0274	-0.001965	0.09906	-0.01274	-0.01093	-0.00923	-0.01176	0.01129	-0.00455	-0.01212	-0.04547	0.00713	0.04572	-0.01205	-0.02525	0.002714	-0.008446	0.0558	0.04117	-0.0227
73	3	2	1	46	-0.001394	-0.002281	-0.05914	-0.01308	0.02742	-0.00969	0.0731	-0.1154	0.01707	-0.002705	-0.0183	0.05594	-0.05087	-0.03928	0.02248	-0.01845	-0.002123	-0.04858	-0.004536	-0.000635	0.01325	0.02647	0.003204	-0.03387	-0.005234	0.04123	-0.0233	0.0685	0.017	-0.00251	0.06586	0.01209	0.003849	0.00962	-0.03035	-0.04105	0.0154	0.01595	-0.02815	-0.04175	0.0249	-0.01208	0.0733	0.0204	-0.02637
74	3	2	1	51	-0.01102	0.001751	-0.07007	-0.0303	0.03827	-0.014145	0.0742	-0.1137	0.004936	-0.002264	-0.03864	0.0518	-0.006397	-0.03595	0.00856	-0.0383	-0.00185	-0.06903	0.006363	0.02121	0.04895	0.0328	0.00957	-0.065	0.003445	0.01341	-0.01268	0.0887	-0.001465	-0.001595	0.0637	0.01852	0.00792	0.02563	0.003141	-0.04608	0.007458	0.009796	-0.00801	-0.04245	0.00994	-0.012505	0.07166	0.005375	-0.01055
75	3	2	1	75	-0.03503	-0.014114	-0.05865	0.014984	0.03418	-0.000848	0.0637	-0.10425	-0.013054	-0.02669	-0.02463	0.07544	0.00251	-0.03973	-0.0078	-0.03088	-0.00978	-0.04333	-0.000783	0.001659	0.03326	0.01868	-0.00958	-0.0641	0.001889	0.01617	-0.007736	0.07355	0.01932	0.01101	0.04706	0.00421	0.02328	0.0182	0.00521	-0.0266	0.02571	0.012634	0.01547	-0.04736	0.02151	-0.00706	0.06415	0.02136	-0.008026
76	3	1	1	51	0.000282	-0.01846	-0.04294	-0.0302	0.0619	0.007065	0.0757	-0.09326	0.02359	-0.001987	-0.001044	0.04282	0.002333	-0.0256	0.000557	-0.02695	0.00582	-0.0823	0.01037	0.02039	0.03864	0.02136	-0.002783	-0.05884	-0.00548	0.02194	0.00657	0.1013	0.00846	-0.0017805	0.06226	0.02106	-0.00396	0.0174	-0.015274	-0.0501	0.02582	0.014946	0.00989	-0.04437	0.02203	-0.02347	0.0609	0.01915	-0.01836
77	4	0	0	55	-0.0058	-0.01707	-0.075	-0.03363	0.0452	0.00606	0.08813	-0.1024	0.02342	0.001603	-0.0293	0.05075	-0.03032	-0.03714	0.02908	-0.03677	-0.0001102	-0.0776	-0.01588	-0.00428	0.03824	0.02608	0.0235	-0.0847	0.000224	0.0398	-0.012	0.1053	0.01611	-0.00682	0.0679	0.02208	0.00643	0.01264	-0.02147	-0.0358	0.02745	-0.002161	-0.01325	-0.03537	0.02171	-0.02194	0.05807	0.01562	-0.0154
78	3	2	1	63	-0.01958	-0.03616	-0.05658	-0.004597	0.04254	0.01344	0.08356	-0.0923	0.02084	-0.002892	-0.00211	0.05914	-0.004787	-0.0326	0.0012665	-0.02438	-0.003881	-0.0811	0.02135	5.52e-05	0.03583	0.0333	-0.004654	-0.057	-0.007183	0.0214	-0.00504	0.0981	0.01292	-0.00926	0.0659	0.01988	-0.00831	0.03162	-0.00843	-0.03485	0.03882	-0.003529	-0.00697	-0.047	0.00557	-0.003778	0.0653	0.01952	-0.0223
79	3	2	1	67	0.00636	-0.003181	-0.04694	-0.02492	0.0433	-0.003654	0.0806	-0.097	0.00613	-0.001867	-0.01563	0.04935	-0.013855	-0.01761	0.01434	-0.0209	-0.01376	-0.0785	0.01122	0.0002713	0.0349	0.03693	-0.007267	-0.046	0.002947	0.0192	-0.007515	0.0937	0.010216	-0.01547	0.05795	0.00814	-0.0001454	0.014824	-0.02092	-0.05905	0.012085	0.00595	-0.0001369	-0.0409	0.02907	-0.02489	0.07495	0.02141	-0.0296
80	3	2	1	60	-0.024	-0.01936	-0.0669	-0.02982	0.04675	0.006588	0.06647	-0.0992	0.00553	-0.001443	-0.02846	0.03387	-0.004913	-0.0223	-0.004585	-0.01665	-0.02022	-0.0808	0.007904	0.005035	0.03455	0.0252	0.01244	-0.0734	0.004494	0.01324	-0.003792	0.0943	0.0097	-0.01233	0.05862	0.0111	-0.003117	0.01426	-0.00877	-0.04575	0.02638	-0.002878	0.00436	-0.06125	0.02457	-0.02165	0.0842	0.003712	-0.0172
81	3	2	1	58	-0.02548	-0.02672	-0.0361	-0.003222	0.05124	0.01758	0.0806	-0.0777	0.01145	-0.006645	-0.02136	0.0543	0.000305	-0.04315	-0.003887	-0.00362	0.001084	-0.05917	-0.00193	0.0109	0.02144	0.02138	-0.003428	-0.07416	0.003798	0.02048	0.001709	0.0967	0.002527	-0.0163	0.039	-0.0018	-0.00108	0.010765	-0.007042	-0.03574	0.02597	0.01526	-0.014626	-0.0361	-0.001358	-0.02298	0.0725	0.01949	-0.01248
82	3	2	0	68	-0.02461	-0.03552	-0.0597	-0.00719	0.0589	0.01511	0.0744	-0.08484	0.00382	-0.004837	-0.02461	0.0552	-0.00832	-0.03375	0.01315	-0.01442	0.00807	-0.0771	-0.011116	-0.000965	0.02936	0.02835	0.007404	-0.0756	0.01073	0.02661	-0.00958	0.11163	0.01126	0.01123	0.069	0.0164	-0.00564	0.01357	-0.01648	-0.03038	0.02907	-0.001731	-0.003246	-0.05624	-0.002693	-0.00961	0.0751	0.008545	-0.01384
83	3	2	0	55	-0.011444	-0.006218	-0.05356	-0.029	0.0467	0.000934	0.0807	-0.0826	0.005203	-0.01625	-0.01707	0.05643	-0.0181	-0.03973	0.01168	-0.01502	-0.0004263	-0.07104	0.01249	0.008316	0.02325	0.0272	0.001017	-0.05493	0.001827	0.03087	0.010796	0.0916	0.00959	-0.01441	0.04965	0.007935	0.00356	0.02249	-0.010254	-0.03354	0.03342	0.00902	-0.012024	-0.04022	0.001785	-0.02365	0.08276	0.01851	-0.007244
84	3	2	0	56	-0.01183	-0.008865	-0.02805	-0.0504	0.02036	0.003407	0.0528	-0.1119	0.02216	-0.00865	-0.01189	0.057	-0.01549	-0.04	-0.003231	-0.002981	-0.003622	-0.07135	0.01259	0.02982	0.03204	0.012726	-0.01091	-0.03452	-0.007164	0.01776	-0.00678	0.09283	0.01807	-0.0123	0.05817	0.02722	0.01369	0.0121	-0.01721	-0.04938	0.01697	0.02719	0.005486	-0.0445	0.01176	-0.02934	0.0669	0.03607	-0.01753
85	4	2	1	49	-0.010574	-0.01994	-0.02704	-0.04248	0.03152	0.003359	0.06683	-0.1106	0.0343	-0.004467	0.00516	0.06018	-0.01999	-0.03183	0.01817	-0.004143	-0.02	-0.0729	-0.00656	0.01186	-0.004353	0.01924	-0.0123	-0.03586	0.001845	0.02412	-0.00817	0.08185	0.03534	-0.01142	0.0463	0.00997	0.02893	0.007675	-0.02956	-0.04465	0.001463	0.0311	-0.00642	-0.04718	0.03296	-0.02916	0.0741	0.0491	-0.01979
86	3	2	0	69	-0.00625	-0.002266	-0.0495	-0.02003	0.03305	-0.01884	0.072	-0.10754	0.00242	-0.01741	-0.02936	0.06223	-0.05457	-0.04868	0.01607	-0.03024	-0.01114	-0.04935	-0.01671	0.01229	0.0216	0.02103	0.00887	-0.0488	-0.00956	0.03702	-0.01797	0.05392	0.01556	0.002237	0.05756	-0.0005207	0.01187	0.003492	-0.0212	-0.01704	0.01284	0.02574	-0.03226	-0.03958	0.01978	-0.00988	0.05826	0.0133	-0.01874
87	3	0	0	55	-0.01446	-0.007744	-0.0641	-0.02086	0.04578	0.000657	0.0948	-0.1062	0.0083	0.002615	-0.0349	0.0638	-0.01833	-0.0417	0.01093	-0.03976	0.003098	-0.0751	-0.005592	0.001018	0.0439	0.03275	0.01709	-0.08374	0.006012	0.02185	-0.006237	0.09503	0.003824	0.007538	0.0784	0.0111	-0.003721	0.0239	0.00458	-0.04166	0.02722	0.001908	0.005817	-0.0573	0.013054	-0.01287	0.07275	-0.001661	-0.02296
88	3	0	1	45	-0.0146	-0.02072	-0.032	-0.011284	0.04272	0.02693	0.0737	-0.076	0.013245	-0.00795	0.001134	0.0557	-0.00369	-0.03647	0.0003624	-0.01535	0.01028	-0.0646	0.01138	0.01093	0.0323	0.03683	0.005737	-0.0574	-0.002884	0.01336	0.003595	0.08795	0.02692	-0.00646	0.04446	0.005707	0.00577	0.02583	-0.00467	-0.03442	0.03192	0.00678	0.0227	-0.04807	-0.0003922	-0.01964	0.07684	0.03442	-0.012764
89	3	0	0	63	-0.02437	-0.01472	-0.0625	-0.0144	0.04477	-0.00736	0.0919	-0.10425	0.01185	-0.001415	-0.02718	0.05853	-0.0194	-0.04672	0.00966	-0.0402	-0.005207	-0.0709	0.0005374	0.01796	0.0534	0.02847	0.01685	-0.0673	0.01414	0.044	-0.01085	0.0953	0.00788	-0.003895	0.06647	0.01775	0.006016	0.01778	-0.01187	-0.04132	0.01967	0.01134	-0.00408	-0.03473	0.0119	-0.01701	0.05856	-0.0006623	-0.02127
90	3	0	1	47	-0.003807	-0.01701	-0.05276	-0.02977	0.05173	0.002327	0.08386	-0.10736	0.01183	-0.003113	-0.02661	0.03925	-0.011154	-0.02185	0.006096	-0.02641	-0.000792	-0.0742	0.002428	0.01277	0.04156	0.03134	0.002613	-0.0682	-0.00546	0.02061	-0.004272	0.0999	0.003918	-0.02043	0.05585	0.02853	0.006012	0.01656	-0.004093	-0.0452	0.01962	0.003588	0.006367	-0.0485	0.005997	-0.0286	0.0758	0.01241	-0.01195
91	3	0	1	66	-0.02223	-0.010864	-0.0675	-0.02577	0.0372	0.001724	0.0828	-0.1003	0.0211	0.0002964	-0.01554	0.0524	-0.01666	-0.03305	0.001319	-0.03357	-0.002558	-0.09595	-0.01631	0.00914	0.0354	0.03592	0.01556	-0.0903	-0.01522	0.0171	-0.01523	0.1166	0.002436	-0.00858	0.067	0.01912	-0.01239	0.00314	-0.007782	-0.03897	0.03065	-0.00623	-0.008354	-0.04355	0.00958	-0.02179	0.06235	-0.007225	-0.02324
92	3	2	0	76	-0.0226	-0.01772	-0.0559	-0.03583	0.044	0.01249	0.0734	-0.0994	0.0168	-0.01473	-0.03061	0.0491	-0.011894	-0.03372	0.005413	-0.01569	0.006798	-0.0883	-0.00505	0.00903	0.02669	0.015175	0.010735	-0.0927	-0.005142	0.02832	-0.013664	0.11206	0.02187	-0.002813	0.07196	0.0213	0.00272	0.02252	-0.005352	-0.04166	0.0322	-0.009155	0.01139	-0.0555	0.0007257	-0.02327	0.0743	0.011635	-0.01313
93	3	0	1	70	-0.01591	-0.02158	-0.02922	-0.02682	0.0433	-0.001636	0.08777	-0.11237	0.01675	-0.00527	-0.00832	0.05118	-0.01193	-0.03183	0.00924	-0.02078	0.00174	-0.06168	-0.0001539	0.01193	0.03015	0.01913	0.002125	-0.04614	0.002922	0.0335	-0.0006366	0.0951	0.00966	-0.01515	0.0545	0.01639	0.003674	0.01573	-0.01752	-0.0414	0.02818	0.02657	0.0005713	-0.04318	0.0125	-0.02266	0.06964	0.02129	-0.02008
94	4	2	0	57	-0.00258	-0.003172	-0.0749	-0.02766	0.05453	-0.000257	0.0749	-0.1069	0.01865	-0.00828	-0.03026	0.0684	-0.00936	-0.052	0.02011	-0.03445	-0.006397	-0.0554	-0.00958	-0.00789	0.03069	0.03143	0.01407	-0.074	0.01162	0.02307	-0.01744	0.09937	-0.002205	0.00835	0.0694	0.01132	-0.001625	0.002739	-0.0006824	-0.03204	0.02454	0.01926	-0.01942	-0.02507	0.008644	-0.003136	0.075	0.001866	-0.010216
95	3	1	0	52	-0.01747	-0.01678	-0.0561	-0.01752	0.02457	0.006935	0.0789	-0.1226	-0.000105	-0.01078	-0.01578	0.04572	-0.03882	-0.04172	0.02368	-0.01329	-0.0005164	-0.04587	-0.01958	0.002653	0.007694	0.0212	-0.00801	-0.05066	-0.003014	0.0426	-0.01306	0.0731	0.0121	0.001274	0.05133	-0.00312	0.00843	0.006447	-0.009	-0.03616	0.0115	0.01061	-0.04028	-0.04358	0.01744	-0.00591	0.06033	0.0099	-0.01312
96	4	3	0	56	-0.02885	-0.01313	-0.0601	-0.01602	0.02733	0.02249	0.05576	-0.08484	0.000791	-0.01648	-0.0333	0.0741	-0.003328	-0.0608	0.002134	-0.01434	-0.00951	-0.055	-0.00979	-0.0002335	0.02708	0.03204	-0.002153	-0.06433	0.007446	0.0189	-0.006504	0.0922	0.0062	0.006065	0.04074	-0.004772	0.008514	0.01938	-0.01439	-0.02336	0.02435	0.01236	-0.03665	-0.03342	-0.01181	-0.01277	0.06946	0.00909	-0.01391
97	3	2	1	60	-0.02617	-0.01826	-0.0461	-0.002954	0.04205	0.01675	0.0631	-0.08844	0.001615	-0.002802	-0.0337	0.0637	0.002275	-0.03568	0.004826	-0.00579	0.01164	-0.06018	-0.01287	0.002146	0.03992	0.02754	-0.00175	-0.0705	0.001026	0.03555	-0.01233	0.0961	0.00465	0.000718	0.0434	0.010376	0.003536	0.01511	-0.003904	-0.0331	0.02776	0.01316	-0.0187	-0.0407	0.003632	-0.012115	0.0783	-0.0016	-0.01862
98	3	2	1	78	-0.007027	-0.01232	-0.02144	-0.02898	0.04504	0.005768	0.0767	-0.07965	0.02405	-0.00842	-0.00267	0.04886	0.004578	-0.04266	-0.004	-0.01558	-0.00823	-0.06854	0.01186	0.006428	0.02562	0.01772	0.004124	-0.05566	-0.004642	0.03708	0.00795	0.10925	0.01537	-0.00783	0.04565	0.010475	-0.001301	0.01189	-0.02386	-0.0525	0.03137	0.02054	-0.00062	-0.03384	-0.01304	-0.02614	0.0738	0.032	-0.01139
99	3	2	1	72	-0.01356	-0.007168	-0.07227	-0.0216	0.0408	0.00527	0.0866	-0.11584	0.01064	-0.00524	-0.0466	0.05032	-0.015045	-0.02164	0.01707	-0.03	0.002596	-0.07947	-0.000653	-0.01031	0.0508	0.03244	0.01527	-0.0772	-0.001632	0.01045	-0.004128	0.0996	0.00407	-0.00397	0.08215	0.01996	0.000653	0.010956	-0.01171	-0.03418	0.02083	-0.0001698	-0.004704	-0.04892	0.01569	-0.03058	0.0785	-0.005676	-0.02081
100	3	2	1	60	-0.01121	-0.001602	-0.04205	-0.02481	0.0414	0.00238	0.0978	-0.104	0.00897	-0.001441	-0.01507	0.04907	-0.01522	-0.02267	0.003662	-0.02205	0.00909	-0.0747	0.002338	0.0001911	0.02692	0.0299	-0.0002687	-0.05045	-0.012215	0.01244	-0.0089	0.0883	0.010124	-0.01457	0.04947	0.02246	0.01431	0.02756	-0.01528	-0.04974	0.02345	0.010735	0.01608	-0.0519	0.02948	-0.03668	0.0721	0.02379	-0.02113
101	3	2	1	57	-0.014435	-0.01102	-0.0575	-0.02411	0.0336	-0.0002992	0.088	-0.10547	0.02661	0.00215	-0.02396	0.03616	-0.01587	-0.03543	0.002586	-0.02966	-0.00437	-0.0867	-0.002007	0.01698	0.0436	0.02777	0.01483	-0.0809	-0.001037	0.03778	-0.00773	0.1	-0.005375	-0.01468	0.0682	0.01985	-0.00293	0.02469	-0.0224	-0.04984	0.02336	0.00656	0.007866	-0.0362	0.01356	-0.02005	0.0682	-0.006474	-0.02713
102	3	2	0	39	-0.00214	-0.0183	-0.0389	-0.02785	0.0371	0.01228	0.08716	-0.09296	0.01808	0.003298	-0.012405	0.04318	-0.01747	-0.02684	0.01564	-0.01904	0.006935	-0.0699	-0.00822	0.01807	0.0178	0.02887	0.001754	-0.03738	-0.01196	0.0354	0.002398	0.1058	0.01196	-0.01363	0.0461	0.02655	-0.002867	0.01121	-0.01923	-0.03592	0.01256	0.01909	0.003132	-0.05103	-0.002386	-0.0458	0.07074	0.0387	-0.0331
103	3	2	1	58	-0.02058	-0.03967	-0.03745	-0.007492	0.0443	-0.0002472	0.05792	-0.0977	-7.15e-06	0.03564	-0.0301	0.03094	-0.002085	-0.03345	0.02657	-0.02669	0.005802	-0.0878	-0.013535	0.002357	0.07324	0.0486	0.003452	-0.0926	-0.00824	0.005817	0.002577	0.0909	0.0328	-0.02986	0.05493	0.006573	-0.01685	0.0184	-0.01518	-0.02563	0.02794	0.00353	0.001422	-0.03473	0.001991	-0.0279	0.06586	0.006413	0.0168
104	3	2	1	51	0.001831	-0.002213	-0.0524	-0.02469	0.0287	0.004734	0.0804	-0.12244	0.003416	-0.01274	-0.0203	0.0509	-0.01608	-0.0253	0.003416	-0.02405	-0.012886	-0.06433	0.000505	-0.00286	0.011475	0.0364	-0.004726	-0.05063	-0.004585	0.02069	0.003683	0.0857	0.0183	0.00597	0.0484	0.01852	0.01026	0.006283	0.002947	-0.05505	0.02484	0.01136	0.000671	-0.04504	0.01863	-0.02675	0.07196	0.04202	-0.01523
105	3	2	1	61	-0.0329	-0.02487	-0.05496	-0.00869	0.0462	0.01566	0.078	-0.0919	0.0083	-0.007996	-0.02087	0.06366	-0.014175	-0.05286	0.02202	-0.01944	-0.00886	-0.0458	-0.00851	-0.003075	0.01765	0.02588	0.0124	-0.06274	0.01362	0.02574	-0.01855	0.08014	0.00841	0.00995	0.06647	0.001536	0.02405	0.01404	-0.00622	-0.02998	0.02701	0.00757	-0.02232	-0.0458	-0.00505	0.0002437	0.071	0.01654	-0.02045
106	3	2	0	48	0.006218	-0.005676	-0.03604	-0.02103	0.04642	0.00428	0.051	-0.0821	0.03247	0.003813	0.01141	0.0599	0.005657	-0.04492	0.0002568	-0.01503	-0.02107	-0.0693	0.004265	0.01558	0.0444	0.015305	-0.002703	-0.04404	0.005615	0.01901	-0.004124	0.11633	0.01326	-0.003813	0.0174	0.00473	0.01058	0.00399	-0.01595	-0.05658	0.01762	0.04346	0.01102	-0.01295	0.001203	0.00282	0.07465	0.03302	-0.00891
107	3	2	0	66	-0.00852	-0.02893	-0.0522	-0.02327	0.0589	0.01227	0.0772	-0.08246	0.01984	-0.003641	-0.0201	0.04855	-0.00745	-0.02936	0.012924	-0.02379	-0.001854	-0.0834	-0.00677	0.001401	0.0352	0.03305	0.003147	-0.0881	-0.00385	0.02518	0.00934	0.1152	0.014275	0.001585	0.0644	0.02184	-0.0041	0.02095	-0.003668	-0.04736	0.01756	0.003752	0.011734	-0.04703	0.02325	-0.02007	0.0658	0.005672	-0.02272
108	3	2	1	37	-0.01471	-0.02191	-0.0683	-0.02016	0.0176	0.01445	0.07404	-0.0999	0.01852	-0.01653	-0.0334	0.04233	-0.01572	-0.02249	0.012596	-0.0129	0.0002575	-0.0721	-0.00515	-0.02316	0.02788	0.03387	0.00329	-0.0796	-0.001161	0.0208	-0.003134	0.10626	0.01155	-0.01155	0.0569	0.00564	-0.01451	0.01135	-0.01886	-0.04364	0.005753	-0.0002654	-0.01457	-0.0481	0.01053	-0.02141	0.0854	0.0048	-0.027
109	3	2	1	55	-0.0001917	-0.01148	-0.04993	-0.03116	0.02103	-0.0003283	0.0794	-0.1023	0.012825	0.001425	-0.0154	0.05292	-0.02745	-0.03287	-0.0003042	-0.00889	-0.00941	-0.06476	-0.002361	-0.00559	0.0313	0.02379	-0.002304	-0.03123	0.000955	0.04184	-0.001408	0.0898	0.01409	-0.01542	0.05325	0.01797	0.001561	0.003235	-0.010315	-0.04486	0.01199	0.0414	-0.02441	-0.06076	0.02266	-0.02997	0.06915	0.01872	-0.03198
110	3	2	1	58	-0.0342	-0.009476	-0.0438	-0.0171	0.03506	-0.003122	0.07306	-0.08435	0.0002154	0.00296	-0.02303	0.067	0.00716	-0.05215	0.005238	-0.02269	-0.003763	-0.05847	0.006344	-0.01096	0.04037	0.03464	-0.003134	-0.06604	-0.01	0.02048	0.000984	0.0945	0.02792	-0.01389	0.0525	0.00887	0.0004122	0.01846	-0.001808	-0.04596	0.04105	0.01714	0.0266	-0.0601	0.01536	-0.02393	0.0742	0.029	-0.01536
111	3	0	1	45	-0.01572	-0.01437	-0.0749	-0.02112	0.0527	0.012184	0.0807	-0.1017	0.014305	0.002085	-0.03412	0.05273	-0.01877	-0.0318	0.006313	-0.03078	0.001747	-0.0822	-0.0011835	0.005898	0.0414	0.02652	0.0167	-0.0761	0.007664	0.0335	-0.01294	0.1093	0.00738	-0.009476	0.0706	0.02127	-0.002014	0.01345	-0.02203	-0.02995	0.02524	0.005547	-0.0017185	-0.05408	0.01263	-0.02011	0.06976	-0.01079	-0.02298
112	4	2	1	55	0.02618	-0.01431	-0.02673	-0.02344	0.0579	0.00164	0.04208	-0.08813	0.0288	0.012276	0.02347	0.048	0.02084	-0.02332	-0.008354	0.00941	-0.01645	-0.04837	-0.006775	-0.01726	0.03424	0.02129	-0.00628	-0.02689	0.007935	0.001541	0.001214	0.11975	0.001181	-0.0115	-0.001245	0.004864	0.001725	-0.002974	-0.02863	-0.05447	0.03305	0.0433	0.013916	-0.02063	0.005238	-0.013435	0.0658	0.05096	-0.0009327
113	3	2	1	51	-0.02171	-0.003983	-0.0546	-0.02278	0.0524	0.004246	0.05948	-0.0905	0.010506	-0.01182	-0.02869	0.0713	-0.00842	-0.04932	0.01277	-0.02052	-0.01378	-0.0703	0.001838	0.002512	0.02585	0.02573	0.0161	-0.0655	0.01093	0.02838	-0.010826	0.09894	0.001873	0.00127	0.06335	0.015495	-1.52e-05	0.02019	0.00054	-0.03955	0.03345	0.02066	-0.02153	-0.05453	-0.008995	-0.00997	0.07465	0.00515	-0.00886
114	3	0	0	60	-0.03647	-0.004917	-0.0648	-0.01878	0.04456	0.002443	0.0807	-0.1128	0.01504	-0.001822	-0.0384	0.0702	-0.0136	-0.04132	0.01048	-0.02167	-0.002039	-0.07635	-0.00891	0.007	0.04794	0.02094	0.002481	-0.0672	0.001165	0.02922	-0.00824	0.09705	0.0008025	-0.007584	0.074	0.01434	-0.002785	0.02008	-0.0001813	-0.03793	0.03156	0.002373	-0.00259	-0.0512	0.009674	-0.03027	0.0759	-0.012245	-0.01799
115	3	2	1	53	-0.0169	-0.01202	-0.05252	-0.03287	0.04376	0.02055	0.0843	-0.109	0.00611	0.001526	-0.01362	0.05075	-0.0008087	-0.0226	0.00238	-0.03278	0.007164	-0.08685	-0.001538	0.013306	0.03384	0.01756	-0.002659	-0.07434	-0.006462	0.003689	-0.010735	0.1016	0.01424	-0.003887	0.06033	0.0127	0.00529	0.01041	-0.009605	-0.04895	0.03885	-0.002722	0.02827	-0.0608	0.0192	-0.02368	0.0794	0.01772	-0.01633
116	4	2	1	58	-0.02228	-0.02545	-0.06964	-0.0261	0.04874	0.005024	0.0801	-0.10834	0.02249	-0.013	-0.02373	0.044	-0.010345	-0.0386	0.008194	-0.022	0.003384	-0.0644	-0.008026	0.009384	0.0566	0.01495	0.00636	-0.07477	0.0006986	0.02249	-0.00928	0.1101	-0.01372	-0.01595	0.06714	0.01344	-0.00396	0.01272	-0.00209	-0.0384	0.02078	0.001202	-0.007545	-0.05432	-0.002966	-0.00769	0.05902	-0.01923	-0.00434
117	3	1	1	53	-0.03802	0.01102	-0.04584	-0.0138	0.03986	-0.00884	0.05084	-0.121	-0.01848	-0.01598	-0.02435	0.08215	-0.001797	-0.04312	0.04044	-0.003332	-0.006855	-0.0508	-0.00708	-0.01675	0.03378	0.06287	-0.01869	-0.07446	-0.012886	-0.0013485	-0.0207	0.093	0.006577	-0.005245	0.04758	0.006527	4.33e-05	0.02629	-0.00336	-0.02284	0.01507	-0.0002596	-0.0329	-0.0848	-0.01848	-0.0306	0.0637	-0.037	-0.04123
118	3	2	1	70	-0.01229	-0.003967	-0.05844	-0.026	0.05084	0.004448	0.07764	-0.1002	0.02893	0.00924	-0.02477	0.05447	-0.009514	-0.0341	0.00684	-0.02893	-0.002121	-0.0877	-0.001922	0.01819	0.04544	0.03052	0.01646	-0.0792	0.0008554	0.01782	-0.00428	0.11035	0.002329	-0.01344	0.06433	0.01418	-0.003674	0.00956	-0.01935	-0.04282	0.0284	0.00623	0.001855	-0.04196	0.0139	-0.02463	0.08246	-0.005077	-0.01941
119	3	2	1	50	0.01585	-0.01488	-0.03592	-0.02977	0.03253	-0.00842	0.04	-0.0856	0.032	-0.00563	0.02292	0.05157	0.007275	-0.04044	-0.003176	-0.00786	-0.02367	-0.07043	-0.002687	-0.00471	0.04538	0.01634	-0.004833	-0.0247	0.00804	0.01813	-0.003424	0.09644	-0.00806	-0.00454	-0.001826	0.0195	0.0164	-0.00396	-0.02327	-0.0611	0.02037	0.04868	0.014046	-0.02348	0.01558	-0.00687	0.0606	0.0417	-0.000288
120	3	2	0	27	0.004288	-0.00817	-0.0668	-0.02863	0.0429	-0.004936	0.0793	-0.1119	0.0238	-0.002163	-0.02403	0.047	-0.01651	-0.03387	0.00838	-0.02333	0.006187	-0.0671	0.00652	0.01181	0.03284	0.02557	0.00947	-0.06537	0.006042	0.03018	-0.006584	0.0973	0.0072	-0.0172	0.05878	0.026	-0.00613	0.02045	-0.0146	-0.04004	0.02025	0.005836	-0.001793	-0.04495	0.014465	-0.01714	0.0744	0.00855	-0.02742
121	3	2	1	58	-0.0315	0.002468	-0.0696	-0.02272	0.0534	-0.008736	0.0702	-0.11835	0.00198	0.004044	-0.0188	0.05707	-0.01941	-0.04086	0.00089	-0.03833	-0.01158	-0.0753	0.002838	0.0008287	0.05414	0.03455	0.013885	-0.07684	0.001909	0.05157	-0.01273	0.07947	-0.01176	-0.00367	0.0761	0.008026	0.005898	0.0139	-0.0002666	-0.04956	0.01733	-0.00659	-0.01292	-0.0348	0.02007	-0.01277	0.0613	-0.01682	-0.02185
122	3	2	1	32	-0.002842	-0.0233	-0.0698	-0.02426	0.0299	0.005066	0.0674	-0.1255	0.02234	0.00611	-0.02008	0.03653	-0.02995	-0.05154	0.02	-0.0397	-0.01328	-0.058	-0.01831	-0.01291	0.0178	0.0276	0.003553	-0.05115	0.01442	0.04068	-0.0329	0.09125	0.0202	-0.00342	0.06744	0.01318	0.001293	-0.01672	0.004208	-0.05423	0.01761	0.01984	-0.03912	-0.05182	0.0115	-0.0029	0.07587	0.01014	-0.02614
123	4	2	1	41	-0.01688	0.000434	-0.08014	-0.04272	0.03757	0.001295	0.0685	-0.1013	0.02293	0.002708	-0.03305	0.06476	-0.01167	-0.0406	0.004585	-0.03162	-0.005848	-0.078	-0.006405	0.004097	0.03946	0.02435	0.01288	-0.07935	0.000756	0.02303	-0.007076	0.1062	0.000927	-0.007687	0.0756	0.002407	0.001077	0.0123	-0.0113	-0.0472	0.02576	0.00611	-0.01755	-0.02872	0.0168	-0.03111	0.0778	-0.01	-0.01926
124	4	2	1	53	-0.000431	-0.01971	-0.05005	-0.02623	0.04202	-0.000355	0.0698	-0.11255	0.02164	-0.002953	-0.01976	0.05127	-0.00502	-0.02783	0.00999	-0.02156	-0.00277	-0.07245	0.00873	0.01242	0.03473	0.02412	-0.00113	-0.0579	0.0001931	0.01657	0.00296	0.0996	0.01039	-0.0169	0.06354	0.01819	0.01469	0.008835	-0.01276	-0.05212	0.02237	0.0219	0.008804	-0.05637	0.0075	-0.02557	0.0764	0.01668	-0.01556
125	3	2	1	59	-0.01895	-0.01627	-0.04965	-0.03029	0.03955	0.009865	0.08405	-0.0841	0.01056	-0.006386	-0.014824	0.05472	-0.0197	-0.03394	0.0189	-0.005478	-0.00859	-0.08435	0.00231	0.003538	0.02199	0.01335	0.0062	-0.05646	0.002623	0.02347	-0.00749	0.08746	0.01039	-0.005264	0.03668	0.0111	0.0131	0.01486	-0.01343	-0.0437	0.02399	0.01186	-0.02463	-0.0309	0.00486	-0.009026	0.0733	0.01756	0.0015135
126	3	2	1	70	-0.008224	-0.01738	-0.03864	-0.02022	0.0331	0.0172	0.0993	-0.125	0.01006	-0.01936	-0.01086	0.04642	-0.006382	-0.03067	0.00832	-0.01541	0.007343	-0.0696	-0.003838	0.00508	0.01816	0.03244	-0.0005918	-0.04236	0.005898	0.01613	-0.01189	0.0944	0.00727	-0.01123	0.0519	0.00313	0.003471	0.01938	-0.00674	-0.04388	0.01049	0.00949	-0.009315	-0.057	0.01464	-0.01168	0.06805	0.01997	-0.02426
127	3	0	1	65	-0.0238	-0.02463	-0.04358	-0.02304	0.04062	-0.003633	0.09247	-0.08606	0.02945	-0.008415	-0.02557	0.04984	-0.00997	-0.05588	0.003788	0.001025	0.0008335	-0.0903	0.007267	0.002645	0.01746	0.014854	-0.003841	-0.06433	-0.01332	0.014854	-0.01326	0.10223	0.01048	-0.01048	0.06256	0.01406	-0.010796	0.02136	-0.03024	-0.03287	0.02759	0.01715	-0.01323	-0.0487	0.00994	-0.02129	0.0701	0.01391	-0.009895
128	3	2	1	39	-0.02328	-0.01735	-0.04358	-0.02296	0.04562	0.01935	0.05807	-0.09375	0.014336	-0.000938	-0.02536	0.06024	-0.00224	-0.0446	-0.00786	-0.00492	0.00276	-0.07324	0.007275	0.00955	0.03644	0.01212	0.002424	-0.0704	-0.001089	0.01499	-0.007336	0.10706	0.001855	-0.00702	0.05774	0.01694	-0.008194	0.02022	-0.004097	-0.03613	0.02725	0.004402	-0.01159	-0.0646	-0.001355	-0.02974	0.0793	0.007065	-0.01814
129	3	1	1	70	-0.00983	-0.0226	-0.041	-0.03497	0.03552	0.00529	0.08014	-0.1075	0.014	-0.002916	-0.0273	0.0385	-0.01794	-0.02133	-0.007458	-0.01752	-0.002518	-0.09045	0.00452	0.01304	0.02898	0.02861	0.00762	-0.07855	-0.01384	0.02055	-0.00776	0.1031	0.013794	-0.01472	0.06366	0.01152	-0.00533	0.01448	-0.02036	-0.05035	0.013435	0.0012245	0.003695	-0.0632	0.02594	-0.03055	0.0741	0.00991	-0.04034
130	3	2	0	66	-0.01297	-0.00805	-0.0575	-0.02596	0.04208	-0.003872	0.07733	-0.10645	0.02277	0.0007296	-0.00715	0.04434	-0.01372	-0.0356	0.00792	-0.01794	-0.013374	-0.07367	-0.003069	0.004353	0.03592	0.03534	0.006596	-0.05853	-0.00957	0.0246	-0.01027	0.0906	-0.005424	-0.0189	0.06934	0.01449	-0.00239	0.02005	-0.02063	-0.0472	0.01165	0.01884	-0.002914	-0.0423	0.01498	-0.01974	0.0662	0.00479	-0.02332
131	3	1	1	62	-0.006542	-0.01076	-0.0497	-0.00817	0.03354	0.004124	0.08777	-0.10614	0.02147	0.01133	-0.01611	0.03824	-0.02719	-0.02113	0.015236	-0.04367	0.01551	-0.06384	-0.009544	0.002502	0.03766	0.02043	0.01007	-0.06125	-0.001203	0.04327	-0.0155	0.09344	0.01533	0.001219	0.05316	0.02386	0.00736	0.0192	-0.01539	-0.0448	0.01305	0.001552	-0.00942	-0.02692	0.02531	-0.008095	0.03827	0.00476	-0.01965
132	3	1	1	53	-0.004105	-0.003233	-0.05228	-0.02338	0.04907	0.00075	0.08167	-0.0937	0.014786	0.00702	-0.02745	0.04062	-0.01073	-0.01984	-0.000758	-0.0316	0.01654	-0.08154	0.01533	0.01706	0.04785	0.02704	0.004745	-0.06204	-0.01507	0.0199	-0.005684	0.09546	0.00196	-0.006237	0.05893	0.02222	0.001078	0.01504	-0.013885	-0.04492	0.01551	-0.01118	0.02075	-0.04886	0.013336	-0.02605	0.0729	0.001485	-0.01749
133	3	2	0	58	-0.007236	-0.02037	-0.03394	-0.01634	0.044	0.01337	0.0713	-0.0777	0.01442	-0.00682	-0.004917	0.05185	-0.01197	-0.0433	0.001901	-0.01599	0.003515	-0.0647	0.0096	0.00433	0.03345	0.02771	0.002447	-0.05453	0.001408	0.02153	5.746e-05	0.09174	0.0127	0.001177	0.04462	0.01572	0.01051	0.01471	-0.001905	-0.03714	0.0355	0.02414	0.01718	-0.04852	0.0002178	-0.01364	0.08234	0.01944	-0.0004992
134	3	2	0	56	-0.012535	-0.02614	-0.05927	-0.03424	0.03117	0.01447	0.0781	-0.1227	0.01733	0.002232	-0.03072	0.03833	-0.0277	-0.02217	0.01646	-0.01784	-0.0001582	-0.0838	-0.000892	1.866e-05	0.01598	0.0318	0.00423	-0.05786	-0.007427	0.01822	-0.01267	0.09753	0.01131	-0.0047	0.05637	0.02592	0.01178	-0.005802	-0.01372	-0.05048	0.0203	-0.002174	-0.00241	-0.0644	0.00998	-0.02742	0.069	0.02972	-0.02007
135	3	2	1	58	0.003157	-0.01256	-0.03497	-0.003117	0.05167	0.01457	0.05856	-0.0778	0.03073	0.00526	0.03424	0.06076	0.002438	-0.045	0.00855	0.0056	0.001058	-0.05627	0.009056	0.001527	0.03165	-0.01205	-0.002438	-0.03278	0.004368	0.02307	0.005867	0.1059	-0.01023	-0.008766	-0.001258	0.004227	0.02202	0.00512	-0.03204	-0.04715	0.00603	0.041	0.00943	-0.0254	-0.01035	0.004314	0.06137	0.04236	0.000788
136	3	2	1	66	-0.005135	-0.002293	-0.0585	-0.0284	0.04114	0.00589	0.07874	-0.0936	0.0168	-0.001296	-0.02672	0.0698	-0.01407	-0.04565	0.01001	-0.02237	-0.0003424	-0.0743	-0.001938	0.01625	0.02907	0.03244	-0.00542	-0.05383	-0.00905	0.02814	-0.01095	0.0926	0.010216	-0.01967	0.0662	0.01738	-0.00801	0.01236	-0.00956	-0.04385	0.01172	0.00695	-0.00896	-0.05255	0.02023	-0.0264	0.09076	0.007244	-0.01965
137	3	2	1	48	-0.00412	-0.0142	-0.0433	-0.02483	0.03162	0.01662	0.07275	-0.0904	0.007774	-0.006992	0.013176	0.05865	-0.04126	-0.03317	0.011696	-0.01993	-9.465e-05	-0.06476	-0.01299	-0.002102	0.01531	0.0278	0.00687	-0.04425	-0.01636	0.01418	-0.00128	0.0854	0.02156	-0.006706	0.05893	0.02225	0.006573	0.01611	-0.02	-0.03357	0.00847	0.03117	-0.005432	-0.05133	0.03848	-0.0284	0.0691	0.03513	-0.02827
138	4	2	1	78	-0.03072	-0.02194	-0.0384	-0.00643	0.0383	0.01894	0.092	-0.07776	0.02452	-0.01379	-0.02617	0.0365	0.001245	-0.0505	-0.00914	-0.0216	0.00394	-0.0859	0.005108	0.002771	0.0317	0.01935	0.003643	-0.0771	0.006218	0.02116	-0.02087	0.1152	0.00931	0.00754	0.04398	0.029	0.012695	0.01102	0.002764	-0.05142	0.00719	0.00871	0.01746	-0.05164	-0.00798	-0.006405	0.07166	0.01349	0.00646
139	3	3	1	65	-0.01101	-0.00843	-0.06433	-0.01438	0.04465	-0.001262	0.0898	-0.1062	0.01581	-0.00623	-0.019	0.05786	-0.01793	-0.01262	0.02063	-0.0323	0.0003753	-0.0796	-0.004597	-0.00748	0.03702	0.03146	-0.00697	-0.05383	-0.01134	0.01362	-0.010155	0.1076	0.00992	0.003588	0.0752	0.02428	0.0004945	0.008995	-0.01486	-0.05133	0.01039	0.010414	-0.00627	-0.0565	0.02278	-0.03207	0.0676	0.01585	-0.02571
140	3	2	1	34	0.01245	-0.005527	-0.05325	-0.02663	0.02898	0.006737	0.08356	-0.1118	0.02393	-0.004517	-0.0221	0.0642	-0.02829	-0.03168	0.01541	-0.010544	2.94e-05	-0.0694	-0.001991	0.014366	0.0289	0.03192	-0.001174	-0.04263	-0.00405	0.02187	-0.00799	0.09265	0.01355	-0.000499	0.04034	0.01794	0.01462	0.00839	-0.00779	-0.04214	0.01813	0.02495	0.00738	-0.0454	0.01848	-0.0317	0.06903	0.01788	-0.01392
141	3	2	0	55	-0.01575	-0.00449	-0.01808	-0.01727	0.05228	0.001788	0.04227	-0.0828	-0.009445	0.006638	0.003431	0.06152	-0.0075	-0.02856	0.01176	-0.0188	-0.011566	-0.05893	0.003643	-0.01714	0.03	0.02419	-0.00684	-0.05582	-0.0145	0.01941	0.008934	0.0865	0.0208	-0.01779	0.0545	-0.003298	0.001549	0.02614	-0.03207	-0.04367	0.03494	0.03726	0.02057	-0.0468	0.00841	-0.02617	0.0882	0.01727	0.004063
142	3	2	1	47	-0.007313	-0.005665	-0.03174	-0.01325	0.02444	0.012596	0.04294	-0.0738	0.01581	0.01724	0.00723	0.05368	0.0027	-0.02762	-0.002876	-0.006958	-0.007065	-0.0604	0.007122	-0.00389	0.02411	0.01796	-0.0129	-0.0572	-0.02776	0.002434	0.006233	0.0962	0.02791	-0.01866	0.0511	-0.0014515	-0.01534	0.001349	-0.02014	-0.03012	0.01549	0.01942	0.03488	-0.03305	-0.005795	-0.02557	0.09106	0.009026	0.0185
143	3	3	0	61	-0.009056	0.003479	-0.0646	-0.01944	0.04337	-0.01344	0.0745	-0.1038	-0.001887	0.002	-0.03647	0.0633	-0.010925	-0.02666	0.01881	-0.03226	-0.003008	-0.0761	0.00781	-0.005344	0.05368	0.03308	0.007812	-0.0698	-0.00754	0.02852	-0.009476	0.10065	0.0111	-0.01575	0.0703	0.01985	-0.006184	0.005714	-0.01611	-0.04077	0.02417	0.01073	-0.003756	-0.0524	0.01604	-0.02968	0.08344	-0.005993	-0.00683
144	3	0	0	50	-0.02339	-0.0157	-0.05783	-0.00907	0.04218	0.00872	0.06183	-0.07495	0.008064	-0.01357	-0.03558	0.06744	-0.001737	-0.04916	0.02124	-0.01202	-0.006348	-0.0748	0.002432	-0.02238	0.0292	0.0337	0.002062	-0.06076	-0.01109	0.01782	-0.01378	0.10645	0.00851	-0.01384	0.0483	0.004078	0.000657	0.007256	-0.01526	-0.0317	0.03036	0.03482	-0.01222	-0.0587	-0.0202	-0.02101	0.08813	0.00792	7.373e-05
145	3	2	1	68	-0.007374	-0.01898	-0.0564	-0.0315	0.00498	0.03415	0.06305	-0.11127	0.01499	-0.00472	-0.02698	0.03146	-0.0093	0.002857	-0.002861	-0.01026	0.007294	-0.08246	-0.00541	-0.004353	0.04797	0.03293	-0.01393	-0.08594	-0.03195	0.01917	0.01478	0.10675	0.02356	-0.02989	0.04218	-0.01249	-0.000652	0.02858	-0.01743	-0.04715	0.003456	-0.00652	0.00985	-0.04697	0.02153	-0.04047	0.07904	-0.00444	-0.0315
146	3	2	1	50	0.01183	-0.00972	-0.05545	-0.02098	0.03754	0.002903	0.0802	-0.1048	0.006344	0.01265	-0.01525	0.0556	-0.002218	-0.0362	0.02106	-0.0347	0.011406	-0.0659	-0.001851	-0.013596	0.05753	0.031	0.002565	-0.06525	-0.007153	0.015076	0.00085	0.09656	0.01077	-0.02623	0.04657	0.010475	0.00933	0.004375	-0.001362	-0.03983	0.02089	0.02611	0.007687	-0.0412	0.009026	-0.03857	0.09344	0.006767	-0.009384
147	3	2	0	54	-0.00824	-0.01175	-0.0443	-0.03925	0.03973	-0.01203	0.06714	-0.0945	0.009254	0.01043	-0.00558	0.06586	0.007153	-0.03955	-0.00441	-0.02481	-0.002113	-0.0664	-0.0007086	0.004272	0.03873	0.03265	-0.004623	-0.06433	-0.006588	0.01627	0.01587	0.09875	0.02827	-0.01515	0.04987	0.01028	-0.003275	0.015526	-0.0008664	-0.06247	0.02106	0.02885	0.01765	-0.044	0.000426	-0.02501	0.08875	0.0307	-0.002003
148	4	2	1	68	-0.01092	-0.001096	-0.0522	-0.02054	0.04636	-0.007233	0.0647	-0.10364	0.01671	0.01383	-0.02173	0.05777	-0.00696	-0.03354	-0.00561	-0.03903	0.004055	-0.08856	-0.0109	-0.001179	0.03104	0.02394	0.01593	-0.0791	0.00841	0.03732	-0.005383	0.1113	0.02267	-0.02051	0.069	0.011856	0.005817	0.01141	-0.014275	-0.05386	0.03085	0.01242	0.0209	-0.03876	0.001018	-0.02667	0.08044	-0.004356	0.000172
149	3	2	1	66	-0.02711	-0.03032	-0.06366	0.0005684	0.04373	0.005566	0.0708	-0.08984	-0.01263	-0.008125	-0.04	0.06287	0.00274	-0.0305	0.02736	-0.011154	0.00554	-0.0774	-0.01694	-0.02171	0.04147	0.04697	-0.01397	-0.07404	-0.002329	0.01475	-0.01765	0.10864	0.03418	-0.00878	0.05774	0.02509	-0.01311	0.0184	-0.0194	-0.02603	0.03616	0.01195	0.005356	-0.0761	-0.003119	-0.01958	0.0924	-0.002478	-0.01796
150	4	2	0	66	-0.02196	-0.00505	-0.05072	0.002447	0.05252	-0.006607	0.078	-0.07025	0.00943	0.004414	-0.02266	0.073	-0.01441	-0.04413	0.01927	-0.02435	0.002829	-0.0783	-0.00175	-0.008865	0.02725	0.0273	0.006165	-0.0685	0.00426	0.04303	-0.007427	0.10266	0.02274	-0.0172	0.06396	0.02687	0.008865	0.01736	-0.02603	-0.02763	0.02968	0.0188	-0.006027	-0.04367	-0.01441	-0.004875	0.0802	0.00483	-0.000976
151	4	3	0	54	-0.02556	-0.005856	-0.04666	0.001065	0.04636	-0.002258	0.07874	-0.09076	0.00258	-0.016	-0.02306	0.05634	0.000959	-0.03683	0.03824	0.003033	0.002039	-0.07715	-0.00596	-0.02881	0.03415	0.04123	-0.01569	-0.0615	-0.01901	0.01567	-0.0202	0.11127	0.01164	-0.002285	0.0455	0.02185	0.0084	0.0278	0.0003707	-0.0355	0.02773	0.01997	-0.009575	-0.0602	-0.00827	-0.0298	0.0822	0.02193	-0.00658
152	3	2	1	65	-0.02042	-0.01146	-0.0427	0.0116	0.0367	0.02106	0.0826	-0.0876	0.0007052	-0.01288	-0.02719	0.0639	-0.00862	-0.0376	0.01535	-0.01953	0.0262	-0.0776	-0.006596	-0.012695	0.04224	0.03387	0.012924	-0.07635	0.006847	0.0313	-0.01428	0.1066	0.03061	-0.01458	0.04083	0.0127	-0.004036	0.010284	-0.01016	-0.02666	0.0338	0.01617	0.009964	-0.05048	-0.0195	-0.01066	0.0838	-0.006454	0.00416
153	3	0	1	53	-0.002117	-0.002623	-0.05865	-0.01846	0.04947	-0.01449	0.06082	-0.09485	-0.003378	0.00876	-0.014786	0.0527	-0.01201	-0.0324	-0.00591	-0.03043	-0.01427	-0.0772	0.01428	-0.006794	0.04083	0.03418	-0.004585	-0.0764	-0.00905	0.01402	0.002192	0.10187	0.01668	-0.03082	0.0703	-0.001824	-0.006866	0.01093	-0.0052	-0.0585	0.0404	0.013725	-0.0002997	-0.04062	0.00952	-0.02374	0.0864	-0.0007358	-0.01993
154	3	2	0	44	-0.001479	-0.0381	-0.05856	-0.015465	0.01272	-0.00886	0.0617	-0.11865	-0.00064	0.02536	-0.01357	0.03925	-0.0219	-0.03415	0.02353	-0.02083	0.01311	-0.06445	-0.01445	-0.03262	0.02635	0.01945	-0.02267	-0.05316	-0.01631	0.03137	-0.0353	0.0827	0.01639	-0.03586	0.0534	0.0005984	-0.02045	-0.02359	-0.001928	-0.0594	0.01067	0.02513	-0.02582	-0.09656	0.01707	-0.01756	0.0852	-0.00987	-0.0393
155	3	2	1	71	-0.009476	-0.001509	-0.0584	-0.01415	0.05295	-0.02133	0.0653	-0.12036	0.0008597	0.005554	-0.02881	0.05853	-0.0301	-0.02065	0.01581	-0.0349	-0.000401	-0.0693	-0.000963	-0.004147	0.0614	0.0328	0.01704	-0.07806	-0.002096	0.035	-0.005722	0.09576	0.01091	-0.02213	0.07043	0.010605	0.00696	0.01233	-0.01587	-0.04227	0.02986	0.003233	0.000746	-0.05304	0.00793	-0.02315	0.0876	-0.0333	-0.0061
156	3	2	1	40	-0.01483	-0.013916	-0.04688	-0.02953	0.03903	0.003616	0.064	-0.08093	-0.00901	0.01196	-0.01392	0.05722	0.001239	-0.02002	0.00569	-0.01695	-0.0006323	-0.07513	0.004635	-0.001338	0.04684	0.0365	-0.003632	-0.0688	-0.02135	0.0226	0.011444	0.1058	0.02867	-0.03522	0.06183	-0.005463	-0.01572	0.013115	-0.02167	-0.04813	0.02817	0.00886	0.01166	-0.04773	-0.001727	-0.04684	0.07574	0.01433	-0.01921
157	3	2	1	60	-0.0079	0.03082	-0.05734	-0.00988	0.03976	-0.03665	0.08044	-0.08704	-0.01372	0.02032	-0.0401	0.05618	-0.01107	-0.03525	0.015594	-0.03857	-0.00815	-0.06946	0.00562	-0.001626	0.04492	0.03433	-0.00859	-0.0858	-0.01099	0.01553	-0.02086	0.08276	0.004032	-0.02673	0.0769	0.004738	0.01003	0.03464	-0.02097	-0.03708	0.04285	-0.011894	-0.01596	-0.03735	-0.00764	-0.02957	0.06433	-0.04227	-0.02339
158	3	2	1	54	-0.02765	0.0132	-0.05475	-0.01967	0.02869	-0.0009065	0.06793	-0.10724	-0.006702	0.005386	-0.011665	0.06647	-0.002892	-0.0508	0.03247	-0.01595	0.00133	-0.06854	-0.01167	-0.01218	0.03265	0.058	0.007515	-0.0917	-0.003057	0.01278	-0.02214	0.0864	0.01576	-0.01672	0.07184	0.014336	0.004948	0.02948	0.003626	-0.02983	0.0342	-0.02351	-0.02135	-0.06415	-0.01738	-0.0311	0.0771	-0.0472	-0.0315
159	4	0	1	73	-0.01482	0.03598	-0.0606	-0.02069	0.03864	-0.01662	0.07355	-0.1131	-0.002134	0.00531	-0.04028	0.04114	-0.00797	-0.0414	0.02318	-0.03165	0.00849	-0.05624	-0.00412	-0.004684	0.05582	0.05292	-0.003784	-0.09827	-0.00529	-0.0004125	-0.01878	0.08105	-0.00825	-0.02667	0.0795	0.004616	0.00552	0.03506	-0.003675	-0.02806	0.02986	-0.0199	-0.02016	-0.0676	-0.00529	-0.01326	0.05795	-0.0541	-0.035
160	3	2	0	70	-0.013405	0.03812	-0.06494	-0.02786	0.02277	-0.004326	0.07056	-0.09406	0.000988	-0.00893	-0.03745	0.07263	0.005444	-0.02048	0.01185	-0.02121	0.006374	-0.0571	-0.01463	0.00586	0.05066	0.0369	-0.02246	-0.1073	-0.01773	-0.00789	-0.0247	0.093	0.004696	-0.01193	0.0703	-0.003529	-0.00441	0.03848	-0.008545	-0.01973	0.01811	-0.02141	-0.01418	-0.0677	-0.00516	-0.03632	0.08203	-0.03458	-0.03326
161	3	0	1	61	-0.01539	0.03102	-0.0621	-0.01799	0.0341	-0.01912	0.05078	-0.1016	-0.005035	0.01373	-0.02428	0.04575	-0.018	-0.03464	0.02094	-0.009384	-0.01374	-0.06726	0.006863	0.005447	0.04852	0.04684	-0.01298	-0.08484	-0.01186	0.00875	-0.01814	0.09534	-0.00454	-0.03818	0.0612	0.002214	0.010345	0.0321	-0.02682	-0.03757	0.02142	0.003273	-0.0361	-0.05807	0.002481	-0.008316	0.0631	-0.0592	-0.03336
162	3	0	1	76	-0.01043	0.01758	-0.05154	-0.01768	0.04507	-0.02252	0.0648	-0.1148	0.00216	0.02301	-0.03915	0.05206	-0.01021	-0.03442	0.01072	-0.04022	-0.006702	-0.0697	0.00883	-0.005848	0.03888	0.046	0.002703	-0.1093	-0.01484	0.002522	-0.006916	0.0925	-0.0103	-0.04007	0.0776	0.001995	0.02072	0.0274	-0.02788	-0.04117	0.04663	-0.007835	-0.02164	-0.059	-0.003418	-0.02055	0.06335	-0.0489	-0.02443
163	3	2	1	73	-0.0318	0.0088	-0.04425	-0.010925	0.04587	-0.0121	0.0642	-0.1017	-0.00821	0.000665	-0.0313	0.0559	-0.01947	-0.0414	0.03072	-0.001385	-0.00815	-0.0585	0.01311	-0.00976	0.0297	0.05273	-0.01461	-0.07684	-0.012054	0.010155	-0.01122	0.0942	-0.0089	-0.003983	0.0635	0.02008	0.00719	0.02684	-0.01559	-0.0365	0.01158	0.001596	-0.02533	-0.0706	-0.01024	-0.01674	0.08124	-0.02325	-0.03111
164	4	2	0	66	-0.01573	0.002228	-0.0501	-0.00974	0.01938	-0.010216	0.064	-0.09406	-0.003248	-0.005318	-0.006115	0.06866	-0.012924	-0.04828	0.02795	-0.01482	0.00791	-0.066	-0.006767	-0.003933	0.02463	0.0543	0.003149	-0.0881	-0.00489	0.02692	-0.01552	0.0792	0.007565	-0.02028	0.05338	0.01507	0.01826	0.0403	0.00258	-0.02916	0.03023	-0.01049	-0.02144	-0.05795	-0.01373	-0.01675	0.0805	-0.02457	-0.00823
165	4	1	0	57	-0.007053	0.0402	-0.05124	-0.024	0.02832	-0.006214	0.0647	-0.0818	-0.00344	-0.003086	-0.03784	0.04276	-0.004307	-0.03513	0.01092	-0.03488	-0.00922	-0.05573	0.000807	0.0143	0.0371	0.06055	0.006996	-0.0845	-0.00835	-0.00699	-0.003756	0.0839	0.02182	-0.01197	0.0702	-0.00519	0.013466	0.03586	-0.011314	-0.0388	0.0201	-0.004265	-0.007935	-0.04303	0.001607	-0.02321	0.0844	-0.03854	-0.02626
166	3	2	0	72	-0.01682	0.02583	-0.04517	-0.0338	0.047	-0.0293	0.05582	-0.0916	0.001151	0.004623	-0.03014	0.0658	-0.01056	-0.04367	0.012535	-0.02673	-0.01085	-0.05527	0.002857	-0.01135	0.0576	0.0427	-0.02174	-0.08057	-0.003502	0.002295	-0.00317	0.0828	0.01384	-0.01223	0.04935	-0.02126	0.01408	0.0375	-0.007797	-0.0439	0.01855	0.01956	-0.02527	-0.052	0.002363	-0.03656	0.0769	-0.03555	-0.02583
167	3	2	1	55	-0.01918	0.004635	-0.06616	-0.02148	0.03084	-0.00729	0.0894	-0.07434	-0.0164	0.002508	-0.0392	0.07263	-0.01105	-0.02992	0.01183	-0.03268	0.01313	-0.07135	-0.015526	-0.005764	0.0475	0.02962	-0.001138	-0.0746	-0.01859	0.03354	-0.004925	0.09924	0.014	-0.010956	0.0662	0.01318	-0.0123	0.0221	-0.00866	-0.0416	0.02734	-0.008095	0.01237	-0.05176	0.007725	-0.03632	0.0852	0.00557	-0.01936
168	3	2	1	64	-0.02798	-0.01697	-0.04193	-0.02081	0.04633	-0.00883	0.07947	-0.1199	-0.004642	-0.0023	-0.03427	0.05273	-0.01545	-0.02628	0.01326	-0.027	0.01131	-0.07654	-0.006214	-0.00838	0.04837	0.0329	-0.01125	-0.07965	-0.001271	0.0287	-0.01084	0.08936	0.02092	-0.01576	0.0488	0.008995	0.0003757	0.00975	-0.005917	-0.04935	0.02336	0.01088	0.01828	-0.05923	0.00248	-0.0301	0.07776	-0.01569	-0.01923
169	3	2	1	71	0.00962	-0.0002105	-0.03008	-0.02141	0.02666	-0.0124	0.0591	-0.0831	0.006584	0.003702	-0.006893	0.05542	-0.01784	-0.04114	-0.003775	-0.01909	0.001623	-0.05862	-0.00799	0.02214	0.02396	0.02113	-0.01139	-0.01729	-0.02507	0.02596	0.001458	0.0951	0.03317	-0.02655	0.0382	0.01355	0.01997	-0.001673	-0.003067	-0.03763	0.013054	0.0473	-0.001582	-0.04526	0.00858	-0.03232	0.0828	0.02753	0.001049
170	3	0	1	55	-0.00938	-0.01721	-0.04224	-0.01987	0.04388	0.01671	0.0803	-0.08484	-0.001056	-0.0016575	-0.02495	0.04547	-0.002533	-0.04413	0.00559	-0.02666	0.007637	-0.0802	0.005306	0.00346	0.02747	0.0308	0.002743	-0.0664	-0.00943	0.02191	-0.00904	0.1036	0.03342	-0.02422	0.05295	0.03113	0.005783	0.014755	-0.00906	-0.03232	0.0338	0.01252	0.004143	-0.04175	-0.01085	-0.0173	0.09033	0.00794	-0.004047
171	3	2	1	70	-0.00654	-0.008965	-0.05377	-0.02263	0.0463	0.00292	0.0735	-0.11084	0.00783	0.004044	-0.02292	0.05533	0.001476	-0.02979	0.003866	-0.03748	0.005547	-0.0755	0.004353	-0.002802	0.06082	0.03174	0.00587	-0.0881	-0.00412	0.01519	0.003563	0.1119	0.01306	-0.02287	0.0691	0.00869	0.0006375	0.0155	-0.01156	-0.0528	0.03268	0.01685	0.006565	-0.04706	0.00861	-0.0332	0.09546	-0.01204	-0.01446
172	3	0	1	69	-0.0001674	2.515e-05	-0.05328	-0.02692	0.04065	-0.001581	0.0849	-0.1033	0.006065	0.00463	-0.0089	0.05746	-0.004986	-0.02048	0.01784	-0.01726	0.003586	-0.055	0.002537	-0.00655	0.0332	0.03165	-6.71e-05	-0.0687	0.0004992	0.001301	0.003458	0.0894	0.009056	-0.02232	0.03503	0.003628	0.004	0.01208	0.0007844	-0.04272	0.013275	0.01721	0.007812	-0.05966	0.01656	-0.0412	0.09625	0.01127	-0.011444
173	3	2	1	73	-0.0235	0.00281	-0.03217	0.000592	0.05023	0.00487	0.06104	-0.08307	-0.0004475	0.00894	-0.013374	0.0687	0.001896	-0.0567	-0.00848	-0.02783	0.003727	-0.05832	-0.001318	0.001437	0.02469	0.03192	-0.002417	-0.06683	0.000278	0.02907	0.008835	0.08594	0.01277	-0.0126	0.0386	0.007214	0.02449	0.02228	-0.01039	-0.0412	0.0355	0.01909	0.00588	-0.02992	-0.02357	-0.02245	0.09454	0.01282	-0.011635
174	3	0	1	59	-0.0306	-0.0107	-0.0412	0.00383	0.05182	0.002571	0.07434	-0.08234	-0.007607	-0.01351	-0.03583	0.0631	0.0003679	-0.04437	-0.004086	-0.02533	0.003351	-0.0618	0.006638	-0.01141	0.0462	0.02722	-0.0082	-0.0717	0.007233	0.01938	-0.0053	0.0864	0.001068	-0.00233	0.04102	0.01428	0.01202	0.02739	0.01093	-0.0431	0.03198	0.01321	0.013336	-0.047	-0.01272	-0.01496	0.0945	0.01572	-0.001872
175	3	2	1	56	-0.013405	0.00688	-0.04614	-0.01107	0.03534	-0.0001907	0.0611	-0.06274	0.007507	-0.006996	-0.0148	0.0635	0.00582	-0.05295	0.0004234	-0.03424	0.00905	-0.05576	-0.00391	0.005264	0.0378	0.05234	-0.00582	-0.04834	-0.00813	0.02853	0.0049	0.09186	0.0257	-0.0093	0.04507	0.01462	0.01483	0.01843	0.003174	-0.03894	0.0364	0.02518	0.01037	-0.02338	-0.01306	-0.01622	0.09625	0.01312	0.004433
176	3	2	0	59	0.009735	-0.003172	-0.05765	-0.01903	0.04642	-0.002016	0.0758	-0.0989	0.003216	0.002586	-0.03108	0.05304	-0.00761	-0.03516	0.01817	-0.03464	0.01012	-0.06775	-0.00144	-0.0126	0.04657	0.03674	0.002632	-0.0668	-0.0044	0.02388	-0.00518	0.10956	0.01085	-0.01467	0.0628	0.0155	-0.002224	0.00916	-0.01465	-0.04202	0.03348	0.012436	0.003841	-0.04056	-0.00405	-0.032	0.07855	0.00011814	-0.01511
177	3	0	1	61	-0.02711	-0.02531	-0.06042	-0.01261	0.05322	0.01945	0.0642	-0.0986	-0.01203	0.000214	-0.02069	0.06256	-0.001869	-0.03888	0.01874	-0.02684	0.013016	-0.0681	0.006195	-0.01636	0.0324	0.05408	0.01002	-0.06934	0.003046	0.02527	-0.005318	0.09393	0.02328	-0.01599	0.05124	0.01078	-0.0016775	0.02504	0.004307	-0.0295	0.02846	0.010315	-0.007767	-0.05746	-0.0179	-0.007072	0.07117	-0.02577	-0.002626
178	3	2	1	61	-0.000721	-0.00521	-0.05493	-0.02434	0.0467	-0.005066	0.06775	-0.0905	0.013725	0.01611	-0.02571	0.06073	-0.002867	-0.03192	0.01171	-0.02872	-0.002356	-0.06274	0.001594	0.01678	0.04333	0.03662	0.002531	-0.0656	0.00308	0.02594	0.004234	0.1134	0.0246	-0.01657	0.06204	0.01357	-0.003391	0.01662	-0.013824	-0.0501	0.0224	0.02242	-0.0018635	-0.04495	-0.004566	-0.03442	0.086	0.007183	-0.02744
179	3	3	1	57	0.007057	-0.0009246	-0.02936	-0.01421	0.05072	-0.010445	0.0641	-0.07825	-0.0009036	0.005665	0.001777	0.05	0.013176	-0.01729	-8.1e-05	-0.00238	-0.01023	-0.0494	-0.00546	-0.00796	0.0368	0.03635	-0.01028	-0.02272	-0.00606	0.02376	0.02014	0.109	0.01692	-0.01639	0.04404	0.00607	-0.00973	0.013466	-0.02983	-0.0531	0.03394	0.02847	0.01536	-0.0351	-0.010124	-0.03403	0.08185	0.0401	-0.0004096
180	3	2	1	57	-0.02763	-0.02283	-0.04535	-0.01965	0.04498	0.00751	0.0724	-0.0852	0.000623	-0.00623	-0.02054	0.05914	0.005836	-0.03397	-0.002422	-0.0226	-0.0041	-0.0719	0.00652	-0.000818	0.04782	0.0358	0.001302	-0.0811	-0.000926	0.01903	0.002768	0.0924	0.01791	0.0002267	0.0525	0.00812	0.013824	0.03044	-0.00489	-0.04297	0.03897	0.004463	0.01426	-0.0503	-0.01041	-0.01819	0.09235	0.01527	-0.01375
181	3	2	1	72	-0.02388	-0.001932	-0.051	-0.02681	0.0551	-0.002136	0.0829	-0.0802	0.00107	0.002605	-0.02463	0.05048	-0.002022	-0.02892	0.01019	-0.03287	0.00895	-0.07306	0.005142	0.002619	0.05118	0.02663	0.004387	-0.0735	-0.002651	0.03357	0.00689	0.10364	0.012505	-0.006527	0.05676	0.006958	6.14e-05	0.02625	-0.005928	-0.05255	0.02263	0.006596	0.005726	-0.05075	0.002672	-0.03091	0.0769	0.006668	-0.01196
182	3	2	0	74	-0.01636	-0.01298	-0.0587	-0.01441	0.04285	0.002205	0.0806	-0.0878	0.005238	0.006474	-0.02913	0.04776	-0.0002092	-0.0276	0.00931	-0.04327	0.0086	-0.0802	-0.006794	-0.001198	0.06046	0.03085	0.005657	-0.09515	-0.006435	0.01778	0.004864	0.10004	0.01318	-0.011314	0.06995	0.01193	-0.006477	0.02116	-0.002346	-0.04623	0.02902	-0.00832	0.01312	-0.0411	0.005604	-0.0249	0.09515	-0.009026	-0.007713
183	4	1	1	63	-0.034	-0.01529	-0.04678	-0.001991	0.04636	0.00984	0.0783	-0.0859	-0.00556	-0.00789	-0.03488	0.07	-0.004353	-0.04828	-0.003302	-0.02359	0.00904	-0.06015	0.006245	-0.01264	0.02814	0.0353	-0.005436	-0.08167	0.003065	0.02132	-0.002048	0.0837	0.02997	0.0009747	0.04932	0.0123	0.015396	0.02481	-0.003357	-0.02968	0.02608	0.00447	0.005856	-0.05914	-0.01822	-0.01153	0.0799	0.00418	-0.01222
184	3	2	1	43	0.002354	-0.00875	-0.0542	-0.027	0.02972	0.01962	0.08624	-0.0942	0.002392	-0.0005217	-0.02724	0.0581	0.001446	-0.02084	0.011536	-0.0246	0.00591	-0.0781	-0.01042	-0.000255	0.03342	0.0368	-0.004623	-0.06223	-0.02222	0.00948	-0.002993	0.1272	0.0316	-0.02106	0.05463	0.01276	-0.00708	0.00364	-0.013306	-0.04495	0.0262	0.007042	0.009964	-0.0579	-0.000982	-0.0455	0.0936	0.0288	-0.01566
185	3	2	1	60	-0.008675	-0.002443	-0.05402	-0.02783	0.04645	-0.004143	0.071	-0.0851	0.006413	0.007454	-0.0258	0.0671	-0.004265	-0.04633	0.008736	-0.0354	0.001013	-0.06696	0.001443	0.001725	0.05002	0.02551	0.002937	-0.07245	-0.001781	0.028	0.006195	0.10034	0.02994	-0.01105	0.06476	0.00551	0.0003529	0.01862	-0.01248	-0.04666	0.03168	0.01697	0.013336	-0.05005	0.001045	-0.02237	0.0936	0.007195	-0.006287
186	3	2	1	58	0.008965	-0.01164	-0.05115	-0.02356	0.0379	0.00968	0.0688	-0.09247	0.002193	0.005688	-0.02142	0.0406	0.001846	-0.03174	-0.0001367	-0.03503	0.01569	-0.06903	0.02126	0.00946	0.05002	0.04196	-0.006744	-0.06714	-0.001609	0.01377	0.00628	0.1111	0.01718	-0.01859	0.0567	0.02173	0.001366	0.01391	-0.00797	-0.0479	0.0228	0.00438	0.00972	-0.04745	-0.00395	-0.02876	0.0888	0.00846	-0.01645
187	3	2	1	56	-0.02724	-0.02002	-0.04187	0.001758	0.0628	0.00683	0.0782	-0.0857	0.01605	0.01654	0.007587	0.05594	-0.011955	-0.0401	0.00876	-0.02585	0.011345	-0.0819	4.56e-05	0.01005	0.04285	0.04202	0.00809	-0.0752	-0.001103	0.04498	0.004715	0.10516	0.00451	-0.01987	0.04062	0.00931	0.005764	0.02165	0.00492	-0.03152	0.03552	0.011505	-0.00349	-0.02895	-0.004887	0.00545	0.0747	-0.02182	0.0004926
188	4	2	1	68	-0.006226	-0.001058	-0.0554	-0.0183	0.03296	0.006073	0.0738	-0.09283	0.00631	0.00874	-0.01744	0.06323	-0.012115	-0.04907	0.01105	-0.03363	0.000931	-0.0743	-0.004265	0.001468	0.02838	0.02971	-0.002539	-0.05853	-0.01354	0.02028	-0.01081	0.10486	0.04138	-0.02188	0.05334	0.007812	0.00448	0.00383	-0.0248	-0.04172	0.02576	0.02524	0.002861	-0.04733	-0.001522	-0.0394	0.0825	0.01907	-0.007233
189	3	0	0	50	-0.02792	-0.005703	-0.06384	-0.01598	0.05655	0.009926	0.0631	-0.0888	-0.003138	-0.0003817	-0.02664	0.0521	-0.0016	-0.0315	0.0154	-0.03693	0.001827	-0.06946	0.00653	0.01388	0.0412	0.0422	0.012695	-0.09595	-0.0001599	0.01116	0.00819	0.0981	0.02283	-0.01541	0.0771	0.012695	-0.0001783	0.01845	-0.002653	-0.03918	0.02219	0.002302	0.002596	-0.05453	-0.002897	-0.00852	0.08044	-0.01232	-0.007767
190	3	2	0	64	0.003784	-0.000484	-0.0558	-0.01811	0.03079	-0.002716	0.0862	-0.0837	0.013535	0.00213	-0.0192	0.05658	7.427e-05	-0.0461	0.00912	-0.03494	0.02135	-0.0835	0.00432	-0.02449	0.06714	0.05124	-0.01305	-0.06073	-0.03024	0.007004	-0.01563	0.1201	0.01092	-0.01874	0.0627	0.01717	-0.005684	-0.004646	-0.01747	-0.03882	0.0285	0.02747	0.0083	-0.04092	-0.01216	-0.02008	0.0913	0.01328	-0.001769
191	3	0	1	68	0.004116	-0.013374	-0.04706	-0.01611	0.04306	0.00887	0.08673	-0.0857	0.01688	0.01086	-0.014015	0.04102	0.002918	-0.02718	0.01519	-0.03098	0.01895	-0.08856	0.02129	0.003365	0.0548	0.02094	0.005524	-0.0725	-0.006603	0.02124	0.004177	0.1188	0.02777	-0.02155	0.0606	0.01912	-0.01406	0.01793	-0.02826	-0.04276	0.0219	0.0103	0.02904	-0.0594	0.005676	-0.02168	0.0741	0.003727	-0.01587
192	3	2	1	71	0.01756	-0.02647	-0.04535	-0.02881	0.02658	0.01613	0.0706	-0.0835	0.01736	-0.001624	0.00969	0.04825	-0.005974	-0.03026	-0.0005913	-0.01472	-0.001865	-0.06537	-0.0008326	-0.001156	0.05746	0.04407	-0.00836	-0.05515	-0.02321	0.002996	0.03357	0.1047	0.03555	-0.02565	0.03568	0.00945	-0.00705	0.0166	0.00163	-0.0472	0.01106	0.03473	0.02126	-0.04462	0.01297	-0.0285	0.0734	0.04263	-0.01125
193	3	2	1	36	-0.02098	-0.009964	-0.04724	-0.00895	0.0648	0.00991	0.06714	-0.0792	-0.003445	0.002619	-0.02983	0.0586	-0.0001899	-0.04626	0.01103	-0.03014	0.00985	-0.0764	0.006794	0.005867	0.0463	0.03732	0.01339	-0.0926	0.005844	0.0392	-0.000708	0.10504	0.00811	-0.004974	0.0742	0.02063	0.003662	0.00881	-0.00995	-0.04	0.02702	0.01006	-0.006172	-0.02864	-0.01117	-0.01475	0.0858	-0.01747	-0.00899
194	3	2	1	61	-0.01223	-0.01279	-0.03638	-0.03125	0.0415	-0.002928	0.0707	-0.09656	0.01714	-0.004776	-0.02545	0.06116	0.002487	-0.02814	0.002026	-0.02856	0.01062	-0.08325	0.005257	-0.004204	0.04657	0.03094	0.003798	-0.0899	-0.0017185	0.02536	0.01479	0.1088	0.0265	-0.015175	0.05792	0.011406	-0.004833	0.00991	-0.01336	-0.03867	0.03732	0.00595	0.02751	-0.05078	-0.00978	-0.03084	0.08405	-0.007133	-0.01461
195	3	2	1	54	-0.00954	-0.01357	-0.0609	-0.0365	0.02478	-0.00392	0.0777	-0.1168	-0.002798	-0.005695	-0.01935	0.04483	-0.003431	-0.0372	-0.006554	-0.03397	-0.008484	-0.07	0.009186	-0.00921	0.02478	0.03287	0.00892	-0.0634	-0.01241	0.01186	-0.002731	0.1046	0.00049	-0.01435	0.05722	0.007217	-0.0001417	0.01441	-0.005257	-0.06116	0.0155	0.01598	-0.000698	-0.0581	0.02193	-0.01163	0.0863	0.006763	-0.02328
196	3	2	1	55	0.01156	-0.01892	-0.04132	-0.02034	0.0548	-0.01157	0.05338	-0.09393	0.002768	0.01335	-0.01526	0.0491	-0.007374	-0.0271	0.004036	-0.04068	0.005997	-0.06903	0.002567	0.00597	0.05215	0.04608	-0.004642	-0.0852	-0.002325	0.00787	0.001601	0.10236	0.01297	-0.02748	0.05203	0.02061	0.009964	0.0189	0.0007253	-0.0496	0.02637	0.01694	0.014946	-0.0329	-0.002886	-0.02606	0.0953	-0.000889	-0.00471
197	3	0	1	47	-0.00455	-0.00512	-0.04636	-0.0216	0.03096	-0.010414	0.0667	-0.09924	-0.0006533	-0.004745	-0.02074	0.0562	-0.00811	-0.0473	-0.00946	-0.04083	0.00853	-0.0619	0.01912	-0.004536	0.07166	0.02373	0.001634	-0.0684	0.00916	0.02574	0.01169	0.079	0.02156	-0.01865	0.0587	0.01194	0.00798	0.01973	0.0136	-0.05347	0.02138	0.00859	0.0124	-0.02756	0.00423	-0.01749	0.0845	0.00948	-0.00171
198	3	2	1	49	0.008995	-0.000571	-0.042	-0.04373	0.01875	-0.01111	0.0681	-0.0954	0.000532	0.01559	-0.02959	0.04135	0.00759	-0.02939	-0.006786	-0.0353	0.00274	-0.05365	-0.02211	0.015396	0.0338	0.02133	-0.000924	-0.04333	-0.02495	0.01779	0.003649	0.0938	0.02054	-0.02132	0.03824	0.02026	0.002214	0.001487	-0.0066	-0.04626	0.012184	0.01462	0.005646	-0.0437	-0.01441	-0.04758	0.0771	0.03366	-0.005478
199	4	1	1	52	-0.0187	0.00058	-0.05774	-0.00866	0.05093	-0.00776	0.0719	-0.0875	-0.01888	0.001689	-0.03986	0.04367	-0.01108	-0.03177	0.007534	-0.03111	0.004356	-0.06964	-0.004795	-0.005013	0.04922	0.0289	-0.01208	-0.0805	-0.0083	0.02425	0.002167	0.09503	0.006382	-0.01504	0.0755	0.003744	0.00877	0.013176	-0.01086	-0.05264	0.03528	0.010445	0.01325	-0.0448	0.00208	-0.02501	0.0822	-0.003382	-8.065e-05
200	3	2	0	37	-0.014915	-0.00371	-0.0532	-0.02019	0.0353	0.001274	0.07935	-0.092	0.004826	0.00911	-0.02086	0.03976	-0.01671	-0.04907	0.006927	-0.02823	0.0010395	-0.0691	-0.02145	-0.012344	0.04047	0.04504	-0.00887	-0.0694	-0.02045	0.0339	-0.005974	0.1129	0.006947	-0.02737	0.04346	-0.005226	0.00702	-0.003786	-0.003418	-0.0444	0.03888	0.028	0.01058	-0.05414	-0.001886	-0.02025	0.08636	-0.01492	-0.0174
201	3	2	1	63	-0.02023	-0.01959	-0.05176	-0.01366	0.03604	0.01762	0.0729	-0.0818	-0.002987	-0.001587	-0.005108	0.06116	-0.001864	-0.0476	0.00919	-0.02246	-0.001432	-0.07947	-0.003866	-0.01269	0.04172	0.06158	0.00846	-0.0757	-0.006535	0.02545	0.0009093	0.0967	0.012054	-0.00972	0.0436	0.00631	0.00908	0.00728	-0.007748	-0.02876	0.02902	0.00559	-0.008484	-0.04544	-0.012276	-0.02513	0.0806	-0.01215	-0.02174
202	3	2	0	42	0.01455	-0.0166	-0.042	-0.02917	0.03992	-0.002125	0.07745	-0.0954	0.01537	0.00942	-0.002447	0.05414	-0.000414	-0.04837	0.005432	-0.0308	0.00793	-0.0698	0.00453	-0.00345	0.03912	0.03406	0.003075	-0.0637	0.002167	0.01086	-0.01303	0.1073	0.01098	-0.02716	0.05096	0.002481	-0.00527	0.011604	-0.01627	-0.04272	0.02646	0.02434	0.01235	-0.04724	0.00835	-0.03128	0.08685	-0.00351	-0.01325
203	3	2	1	41	-0.01395	-0.01883	-0.05673	-0.02843	0.01636	0.023	0.0846	-0.1079	0.005215	0.001038	-0.02478	0.04495	-0.01304	-0.02057	0.01078	-0.02052	0.02612	-0.0942	0.006786	0.00625	0.05234	0.02402	-0.004417	-0.08936	-0.01743	0.01027	0.006798	0.1142	0.01358	-0.03287	0.0546	0.01692	-0.01358	0.001406	-0.0222	-0.04285	0.02081	0.007298	0.0376	-0.0516	0.00477	-0.03687	0.08295	-0.0002122	-0.00966
204	3	0	0	51	0.01106	-0.02373	-0.04584	-0.01808	0.02936	0.01727	0.0958	-0.0949	0.022	0.004234	-0.006626	0.0693	-9.74e-05	-0.03275	0.004745	-0.02518	0.02232	-0.0875	0.01116	0.002903	0.0498	0.0319	0.003191	-0.0625	-0.01435	0.01625	0.003672	0.12274	0.01398	-0.01926	0.06036	0.0314	-0.02002	0.01409	-0.02325	-0.03683	0.01826	0.01974	0.01811	-0.05768	-0.0008984	-0.02045	0.08527	-0.00322	-0.02505
205	3	3	1	67	0.00655	-0.01348	-0.0288	-0.02321	0.04697	0.01331	0.0823	-0.09454	0.02057	0.001331	0.006577	0.05753	-0.006687	-0.03455	0.02321	-0.01022	0.02094	-0.04895	0.000533	-0.0143	0.05972	0.03867	0.00789	-0.04047	-0.01094	0.03607	0.01833	0.09863	0.006573	-0.008446	0.006935	0.0115	0.01409	0.01675	-0.01361	-0.0328	0.02258	0.0281	-0.00645	-0.03116	-0.01991	-0.02534	0.0689	0.01654	-0.007065
206	3	3	1	57	-0.01033	-0.005295	-0.0401	-0.03036	0.05804	-0.01076	0.0715	-0.0855	0.005833	0.00639	-0.02109	0.05	0.000646	-0.03986	0.001711	-0.04657	0.0176	-0.076	0.01367	-0.00493	0.06158	0.0287	0.00748	-0.0794	-0.002123	0.02939	0.00689	0.09314	0.010735	-0.00918	0.06384	0.0173	-0.003283	0.02136	-0.0097	-0.0621	0.0343	0.01063	0.01956	-0.03035	0.001482	-0.01256	0.07874	0.00999	-0.02074
207	3	0	0	67	-0.01345	-0.00952	-0.0637	-0.01457	0.0403	-0.002472	0.0647	-0.1	-0.01013	0.01112	-0.03467	0.03964	-0.02393	-0.03183	0.01387	-0.02458	0.003052	-0.0685	-0.01069	0.001005	0.04642	0.02779	0.01967	-0.0721	-8.225e-05	0.02806	0.003777	0.0981	0.00687	-0.03625	0.0804	-0.0084	-0.01188	0.000404	-0.0266	-0.01903	0.04755	0.005806	0.00886	-0.05533	0.003914	-0.01694	0.08057	-0.02644	0.006535
208	3	2	1	55	0.000329	-0.004944	-0.0404	-0.03406	0.0506	-0.0161	0.05774	-0.09796	0.01721	-0.003782	0.004692	0.0706	0.004704	-0.0264	0.00254	-0.00871	-0.006798	-0.06125	0.0214	0.01221	0.03558	0.02614	-0.01633	-0.05728	0.005688	0.01066	0.001043	0.1059	0.01743	-0.01852	0.04767	0.006287	-0.00888	-0.00648	-0.0371	-0.05273	0.03415	0.01793	-0.00714	-0.03253	0.01521	-0.0366	0.0694	0.00916	-0.02623
209	3	2	1	60	-0.014206	0.007015	-0.04248	-0.009834	0.04184	-0.010735	0.074	-0.0756	-0.01593	0.008026	-0.02365	0.0551	-0.01542	-0.02928	0.003567	-0.04645	-0.005356	-0.07007	0.004498	0.006264	0.04672	0.02605	0.006878	-0.0754	-0.01075	0.02702	0.003994	0.0838	0.02188	-0.00995	0.0576	0.001505	-0.01799	0.02365	-0.006424	-0.05484	0.02058	0.003283	0.01066	-0.03558	0.01453	-0.01087	0.10095	0.007076	-0.02005
210	3	0	0	42	-0.004898	-0.01073	-0.0547	-0.0292	0.05524	-0.001591	0.07715	-0.08386	0.00671	-0.002682	-0.0177	0.05887	0.003096	-0.0225	0.02148	-0.0253	-0.002232	-0.07764	-0.00664	-0.00203	0.0363	0.03632	-0.00787	-0.06696	-0.01578	0.01581	-0.00437	0.1057	0.02196	-0.0157	0.05203	0.01563	0.002123	0.005104	-0.006435	-0.05386	0.03262	0.02502	0.002283	-0.0543	0.0082	-0.02438	0.0893	0.01859	-0.01493
211	3	0	1	63	0.004776	-0.01489	-0.02797	-0.02872	0.02623	-0.0145	0.0658	-0.0983	0.01329	0.01271	-0.001708	0.0582	-0.00285	-0.02435	-0.001286	-0.01935	-0.007423	-0.0785	0.006298	0.001196	0.03757	0.01996	-0.01622	-0.05164	-0.01202	0.01967	0.002274	0.0956	0.03918	-0.02736	0.0486	0.001639	0.0002685	0.0124	-0.02036	-0.0682	0.03053	0.0191	0.01688	-0.0357	0.00972	-0.02179	0.0714	0.03848	-0.02501
212	3	2	1	60	-0.00347	-0.02298	-0.05637	-0.01936	0.03053	0.00551	0.0844	-0.09283	0.003933	0.003315	-0.015205	0.04333	-0.001774	-0.02512	0.006832	-0.02596	0.014435	-0.09064	0.006275	-0.00959	0.04367	0.0234	0.001109	-0.06995	-0.01422	0.01953	0.002222	0.1073	0.0163	-0.02843	0.05563	0.00759	0.00874	0.002829	-0.01073	-0.04184	0.035	0.02042	0.01471	-0.03857	0.001652	-0.02664	0.0773	0.004116	-0.00745
213	4	2	0	31	0.013405	0.00416	-0.06204	-0.0335	0.0435	-0.0148	0.0653	-0.09033	0.008896	0.00535	-0.01239	0.0603	-0.0143	-0.03207	0.007374	-0.02779	0.01342	-0.0641	0.015526	0.002964	0.05038	0.0335	0.003822	-0.0642	-0.02084	0.0183	0.02402	0.09344	0.006397	-0.02345	0.05093	0.0138	-0.00836	0.01147	-0.01424	-0.05524	0.02858	0.0319	0.0087	-0.02719	0.01286	-0.03424	0.08575	0.01354	0.003435
214	3	2	0	69	-0.01267	-0.015	-0.0396	-0.02744	0.04218	0.0127	0.07153	-0.06757	0.02174	0.001421	0.0139	0.06247	-0.01354	-0.0465	0.006893	-0.0153	0.01944	-0.06158	-0.005043	-0.00525	0.03955	0.02701	-0.01567	-0.0493	-0.0166	0.02885	0.01773	0.0955	0.01482	-0.02795	0.0344	0.00935	0.00626	0.005093	-0.01967	-0.04028	0.02603	0.04828	0.00535	-0.03134	0.0002241	-0.01567	0.0694	0.01822	-0.00808
215	3	3	1	47	-0.03152	-0.01933	-0.04315	-0.01833	0.0471	0.000796	0.07715	-0.1049	-0.0089	0.005486	-0.01127	0.05685	-0.00993	-0.0343	0.00659	-0.02666	0.00773	-0.07275	-0.0082	-2.116e-05	0.0434	0.03806	0.01039	-0.09467	-2.3e-05	0.0371	-0.00321	0.0971	0.02191	-0.006447	0.0503	0.0043	-0.01072	0.02644	0.002264	-0.04755	0.0302	-0.00635	-0.002872	-0.03848	-0.01395	-0.019	0.0881	-0.001432	-0.0222
216	3	3	1	74	-0.004105	-0.01802	-0.05133	-0.01472	0.04346	0.01904	0.07043	-0.0982	0.001428	-0.01224	-0.0137	0.05978	-0.02031	-0.03638	0.01794	-0.0229	0.01779	-0.0672	-0.001331	-0.008	0.02371	0.03693	0.01011	-0.0741	-0.001173	0.014206	-0.002157	0.0896	0.0179	-0.02562	0.0477	0.011116	0.00949	0.01881	-0.011536	-0.02707	0.03204	0.00877	-0.01302	-0.04202	-0.012726	-0.02095	0.0797	-0.01553	-0.0125
217	3	0	1	68	-0.02708	0.009514	-0.0376	-0.0305	0.04028	-0.002174	0.05893	-0.0863	-0.00117	0.00817	-0.015465	0.0528	-0.006134	-0.02754	-0.00493	-0.02322	-0.01846	-0.0662	0.002851	-0.007122	0.03253	0.03238	-0.004555	-0.08496	-0.00567	0.0111	0.0078	0.09454	0.01555	-0.02023	0.05496	-0.002764	-0.0121	0.012955	0.006546	-0.06223	0.0259	0.013664	0.01988	-0.06088	0.003937	-0.02086	0.09814	0.00434	-0.01854
218	3	2	0	74	-0.006683	-0.00523	-0.06537	-0.03064	0.03406	0.002644	0.067	-0.10236	-0.001446	0.009705	-0.01729	0.06604	-0.01901	-0.0392	0.01519	-0.03613	0.003103	-0.0861	-0.0163	0.0005856	0.0464	0.0239	0.01909	-0.07477	-0.01168	0.02705	-0.02556	0.1198	0.00626	-0.01582	0.05392	0.01952	0.0187	-0.007645	0.000264	-0.0521	0.0286	0.01941	-0.01061	-0.04816	0.012726	-0.02513	0.0883	-0.02702	-0.00895
219	3	2	1	56	-0.006836	-0.006416	-0.04272	-0.02522	0.02605	-0.00544	0.0789	-0.0864	0.00888	0.004776	-0.002811	0.06104	-0.013405	-0.03696	0.01062	-0.01269	-0.0001662	-0.065	-0.008446	0.012276	0.05298	0.01651	-0.004513	-0.03656	-0.00878	0.03445	0.004314	0.1093	0.0194	-0.00958	0.03577	0.01613	0.013275	0.00892	-0.002678	-0.05643	0.0207	0.02542	0.013596	-0.035	0.0156	-0.04285	0.07697	0.02086	-0.007996
220	4	2	1	53	-0.002205	-0.011116	-0.05005	-0.01842	0.036	-0.01108	0.0766	-0.0955	0.004364	0.006035	-0.01222	0.04865	-0.005283	-0.04187	0.00983	-0.03967	0.01441	-0.0808	0.001441	-0.00935	0.05457	0.03372	0.009125	-0.0737	-0.007618	0.02649	0.0055	0.0917	0.01138	-0.02934	0.06003	0.004307	0.006916	0.0009775	-0.01098	-0.0471	0.03262	0.001616	0.002443	-0.04572	-0.0039	-0.02267	0.08636	-0.01761	0.00817
221	4	2	1	47	-0.01154	0.01	-0.0489	-0.01463	0.0524	-0.008835	0.06042	-0.08923	-0.009575	-0.00328	-0.035	0.05246	0.00446	-0.02917	-0.003119	-0.02815	-0.004276	-0.06036	0.00944	-0.00944	0.03265	0.0345	-0.009094	-0.0591	0.003374	0.0178	0.0002271	0.0991	0.01127	-0.02928	0.06555	0.01299	-0.00437	0.01381	-0.005226	-0.05743	0.02771	0.02493	0.00853	-0.04056	-0.005646	-0.02821	0.09436	0.006542	-0.01907
222	3	2	1	75	-0.01985	-0.01524	-0.05972	-0.0335	0.02946	0.0155	0.0805	-0.1039	0.01536	0.00455	-0.014984	0.0338	-0.03412	-0.0353	0.01124	-0.0301	0.0006638	-0.0846	-0.01012	-0.005276	0.01624	0.03137	0.00974	-0.0597	-0.00491	0.03525	-0.01585	0.1041	0.006504	-0.01254	0.04254	0.01842	0.000495	-0.006298	-0.01573	-0.05396	0.01509	0.002945	-0.01039	-0.05322	0.0003502	-0.02611	0.06573	0.00894	-0.02289
223	3	2	1	65	-0.009186	0.001429	-0.0629	-0.02867	0.0504	-0.015175	0.06946	-0.1018	0.002335	0.002726	-0.03014	0.05383	-0.00682	-0.03183	0.007725	-0.04285	0.00681	-0.0707	-0.003862	-0.006145	0.05292	0.03314	0.01031	-0.0838	-0.00847	0.02516	-0.002207	0.10016	0.005325	-0.01281	0.06464	0.012726	0.00187	0.0176	-0.00559	-0.0481	0.0334	0.02054	0.00126	-0.046	0.006905	-0.02707	0.0827	-0.01279	-0.01204
224	3	0	0	60	-0.00345	-0.01173	-0.06006	-0.02585	0.02666	0.00254	0.08746	-0.1028	-0.00759	0.0136	-0.0214	0.04895	-0.02626	-0.024	0.02092	-0.02962	0.01007	-0.0765	-0.01659	-0.01058	0.02902	0.036	0.00931	-0.06323	-0.0322	0.03284	-0.008896	0.0994	0.01707	-0.004543	0.04398	0.00899	0.001318	0.011955	-0.01357	-0.0531	0.012535	0.006462	-0.01793	-0.03833	0.01917	-0.04086	0.0714	0.004284	-0.02782
225	3	2	1	55	-0.001386	-0.014565	-0.07025	-0.01408	0.04147	0.003326	0.06573	-0.0912	0.00391	0.0097	-0.04083	0.049	-0.01694	-0.02287	0.01448	-0.03812	0.000975	-0.06232	-0.005188	-0.00514	0.03687	0.03415	-0.002405	-0.05118	-0.009834	0.01414	-0.01837	0.11285	0.01767	-0.02863	0.0565	0.01052	-0.005623	0.014595	-0.00317	-0.03983	0.0231	0.01628	0.002752	-0.06143	0.008224	-0.04178	0.08453	0.0003977	-0.02473
226	4	2	1	67	-0.03595	-0.0132	-0.04907	-0.006737	0.05246	0.004997	0.06116	-0.0816	-0.005993	-0.0142	-0.03128	0.05695	-0.007153	-0.04907	0.007633	-0.013435	0.00562	-0.06125	0.00128	-0.0212	0.0186	0.0334	-0.00998	-0.0725	-0.005234	0.0207	-0.001553	0.0856	0.02834	-0.01078	0.0558	0.01622	0.012	0.02457	-0.004684	-0.0354	0.0229	0.0193	-0.001101	-0.0568	-0.01179	-0.02425	0.093	0.012215	-0.003733
227	3	2	1	63	-0.00411	-0.002457	-0.05942	-0.01836	0.02072	0.001207	0.0768	-0.1002	0.001718	0.001726	-0.03061	0.04605	-0.01511	-0.0427	-0.00822	-0.01923	0.01678	-0.085	0.01862	-0.005093	0.05283	0.03029	-0.00808	-0.06476	-0.01602	0.02866	0.004013	0.1078	0.01613	-0.03152	0.05878	-0.005535	-0.01105	-0.000517	-0.01756	-0.04285	0.03833	0.007084	0.01014	-0.0587	-0.007725	-0.01654	0.087	-0.005676	-0.001934
228	3	2	0	49	-0.0225	-0.0215	-0.02975	-0.01401	0.04776	-0.004513	0.07965	-0.08167	0.01756	-0.007633	-0.00668	0.06604	-0.015305	-0.03543	0.01418	-0.02367	0.002272	-0.07526	0.01017	0.004364	0.03008	0.03714	0.005157	-0.06537	0.005165	0.02916	0.001692	0.1013	0.02507	-0.00748	0.03784	0.01913	0.003187	0.02733	-0.010925	-0.0468	0.02014	0.02812	0.00765	-0.0366	-0.001665	-0.02654	0.0731	0.02228	-0.008835
229	3	2	1	51	-0.01727	0.000968	-0.04385	-0.03314	0.05203	-0.003677	0.0756	-0.084	0.001288	-0.00577	-0.0217	0.063	0.007435	-0.0456	0.014565	-0.01525	0.007298	-0.0625	0.004692	0.01062	0.03235	0.03458	0.003159	-0.0745	-0.00753	0.02794	0.01802	0.08	0.002502	-0.007343	0.06186	-3.844e-05	-0.007305	0.02776	-0.01355	-0.04065	0.03772	0.0177	-0.01037	-0.03041	-0.01642	-0.02913	0.08154	-0.004364	-0.0023
230	3	0	0	53	-0.01863	-0.01327	-0.0665	-0.01	0.0436	0.00124	0.07904	-0.1042	0.00865	0.00366	-0.02428	0.05814	-0.02504	-0.03574	0.006943	-0.02924	-0.00394	-0.07007	-0.02173	-0.00431	0.03986	0.03513	0.006557	-0.0859	-0.00783	0.01564	-0.00637	0.095	0.0208	-0.01406	0.0601	0.00838	0.00696	0.01003	-0.009605	-0.03818	0.03812	0.01727	0.00863	-0.05133	0.0145	-0.0183	0.0763	-0.01543	-0.0082
231	3	0	1	50	-0.01247	-0.0099	-0.02652	-0.01248	0.04434	0.01678	0.043	-0.094	0.01753	-0.01997	-0.00664	0.0701	0.0078	-0.03204	0.00961	-0.001394	-0.02858	-0.048	-0.002014	-0.002384	0.01035	0.012	0.00641	-0.0598	-0.011215	0.00668	0.007187	0.0857	0.0087	-0.004536	0.02309	-0.003136	0.0145	0.01234	-0.02643	-0.02495	0.03397	0.015434	-0.005783	-0.03223	-0.01665	-0.01248	0.0917	0.02776	0.01189
232	3	0	1	47	-0.03873	-0.00146	-0.0406	-0.000581	0.0538	0.0126	0.0804	-0.0988	-0.00714	-0.01782	-0.03008	0.06198	0.00824	-0.03226	0.01242	-0.01094	-0.0183	-0.0484	-0.00555	-0.000332	0.02208	0.01273	0.00864	-0.05936	0.001579	0.02234	-0.02765	0.0727	0.0006084	0.01625	0.04877	0.014244	0.0146	0.0301	-0.003695	-0.02089	0.02905	-0.02231	-0.0001074	-0.04782	-0.003172	-0.00756	0.07404	0.01648	-0.00792
233	3	0	0	53	-0.02342	-0.01131	-0.0506	-0.0313	0.01996	0.001438	0.0849	-0.1167	0.0006714	-0.00348	-0.02551	0.05173	-0.03806	-0.02611	0.01953	-0.01099	0.000395	-0.0775	-0.01468	0.01034	0.007812	0.02899	-0.007046	-0.03696	-0.02795	0.03061	-0.02904	0.0949	0.02359	-0.00508	0.03943	0.02818	0.005016	0.002514	-0.02441	-0.04947	0.01122	0.01663	-0.02429	-0.04825	0.01349	-0.03516	0.07214	0.02576	-0.03342
234	3	2	0	58	-0.01446	-0.00996	-0.07513	-0.02698	0.03702	0.007275	0.0923	-0.1003	0.012184	0.004036	-0.02757	0.05396	-0.01784	-0.0346	0.005955	-0.0293	0.0089	-0.0917	-0.00861	0.001211	0.03238	0.03128	0.01311	-0.06244	-0.01527	0.03622	-0.01223	0.10614	0.003693	-0.01636	0.05136	0.008804	-0.011955	-0.002808	-0.02652	-0.039	0.0135	0.001846	-0.01439	-0.0685	0.01988	-0.03061	0.06445	-0.01429	-0.04602
235	3	0	0	59	0.001339	-0.0314	-0.04	-0.01436	0.04294	0.003853	0.09143	-0.0992	-0.00448	-0.004494	-0.01375	0.04623	0.00393	-0.03162	0.005016	-0.02538	0.004368	-0.06033	0.001231	-0.00487	0.0492	0.03897	-0.006344	-0.0744	0.00931	0.01438	0.002472	0.09515	0.02364	-0.01587	0.0525	0.02138	-0.003738	0.01274	-0.00413	-0.0519	0.03065	0.0192	0.01066	-0.03558	0.02292	-0.01375	0.0762	0.03284	-0.01383
236	3	2	1	59	-0.0163	-0.0202	-0.06183	-0.02515	0.041	0.00768	0.0704	-0.08545	0.01775	0.00328	-0.02522	0.0507	-0.02415	-0.0261	0.001872	-0.0228	0.01352	-0.0964	-0.001914	-0.002367	0.04333	0.0384	0.009544	-0.0914	-0.01473	0.03687	-0.002016	0.1123	0.01434	-0.01648	0.06354	0.010826	-0.000572	0.0101	-0.02936	-0.03494	0.04337	-0.0195	-0.01122	-0.03928	-0.01782	-0.001424	0.06885	-0.0235	-0.01343
237	3	0	1	57	-0.00294	-0.002249	-0.06152	-0.01979	0.03937	0.01964	0.0757	-0.07336	0.0097	-0.0005975	-0.01614	0.0586	-0.008865	-0.0644	0.002213	-0.03705	0.01329	-0.075	-0.003572	-0.01172	0.03168	0.035	0.01735	-0.0673	-0.007812	0.02702	0.000527	0.1019	0.0132	-0.02339	0.0655	0.01065	-0.001158	0.01984	-0.0318	-0.0301	0.03088	0.0184	-0.007435	-0.02844	-0.01548	-0.01422	0.089	-0.01665	-0.001264
238	3	2	1	52	-0.01491	-0.0121	-0.05142	-0.011665	0.0516	-0.00906	0.08264	-0.09717	0.00896	0.0003777	-0.0366	0.06042	-0.02336	-0.02434	0.01184	-0.02422	0.000965	-0.0646	-0.00418	0.011734	0.052	0.04303	0.01041	-0.0726	0.005947	0.0384	-0.01273	0.098	0.02583	0.003128	0.05527	0.01746	-0.006737	0.02928	-0.01562	-0.03787	0.02315	-0.001727	0.006016	-0.03882	0.00976	-0.01591	0.06415	-0.002964	-0.02435
239	3	2	1	58	-0.006546	-0.006783	-0.05533	-0.007263	0.02509	0.0009775	0.06995	-0.1168	0.001833	-0.002092	-0.03038	0.05426	-0.02278	-0.03032	0.003695	-0.02429	-0.00113	-0.07196	-0.0211	-0.03137	0.0377	0.036	-0.00796	-0.06976	-0.01516	0.00974	-0.01292	0.0911	0.01654	-0.00937	0.05945	0.002308	0.009384	-0.0001007	-0.0005784	-0.04782	0.02402	0.01617	-0.0017	-0.0638	0.0003908	-0.01935	0.088	0.00786	-0.02057
240	3	2	1	51	-0.03284	-0.01562	-0.0367	-0.00849	0.04922	-0.00749	0.087	-0.05896	0.01715	0.000977	-0.01499	0.06445	-0.002666	-0.0659	0.0094	-0.02162	-0.006012	-0.06866	0.00305	0.006176	0.0354	0.03082	0.00197	-0.0745	0.003798	0.04333	0.002758	0.0897	0.02634	-0.002382	0.05627	0.001584	0.0004473	0.0259	-0.0108	-0.03964	0.02982	0.01536	-0.00283	-0.0288	-0.012665	-0.00637	0.09186	-0.0006475	-0.00883
241	3	2	1	56	0.00567	-0.0001353	-0.04468	-0.013306	0.03029	-0.008865	0.0799	-0.07263	0.004543	0.005466	-0.006306	0.0539	-0.02686	-0.03284	-0.001263	-0.04614	0.006897	-0.06866	-0.01161	0.01093	0.0356	0.02452	-0.003706	-0.04034	-0.01569	0.04086	0.003107	0.0837	0.015526	-0.02275	0.06186	0.02107	0.00011885	0.012505	-0.011665	-0.046	0.01703	0.03084	0.00343	-0.047	0.02008	-0.02553	0.07983	0.02032	-0.02611
242	3	0	1	56	-0.01001	-0.014366	-0.04138	-0.01677	0.0525	-0.00039	0.0911	-0.0921	0.00987	-0.01831	-0.02634	0.06076	-0.00727	-0.03915	-0.000575	-0.0194	0.01881	-0.0662	-0.0014515	-0.00612	0.03598	0.03174	-0.01046	-0.07074	0.000905	0.01767	-0.010994	0.10095	0.00865	-0.000871	0.05673	0.02914	0.003212	0.01692	-0.0158	-0.04056	0.02338	0.01585	0.001612	-0.0511	0.01268	-0.01548	0.07135	0.00269	-0.02567
243	3	2	1	65	-0.02206	-0.013695	-0.04755	-0.02927	0.04773	-0.000664	0.06537	-0.0931	0.013374	-0.01355	-0.02924	0.0543	-0.005424	-0.02864	0.004795	-0.0241	0.00419	-0.07574	0.00535	0.012436	0.04868	0.03198	-0.005653	-0.0752	-0.006943	0.02095	-0.00621	0.10547	0.0155	-0.004265	0.0521	0.03308	0.005543	0.014175	-0.0146	-0.05246	0.0357	0.01107	0.006687	-0.0439	0.01179	-0.01788	0.076	0.00998	-0.00997
244	3	2	1	68	-0.02159	-0.02322	-0.0616	-0.00843	0.04974	0.00387	0.08295	-0.08	-0.004044	-0.0002723	-0.02313	0.05737	0.00669	-0.04504	0.01949	-0.0274	0.002026	-0.07263	-0.01903	-0.009056	0.03152	0.0441	0.00482	-0.07196	-0.0003624	0.02309	-0.00563	0.0957	0.013306	-0.003132	0.05624	0.02242	0.00577	0.02019	-0.00889	-0.03357	0.03702	0.002457	0.001803	-0.0486	-0.010284	-0.0248	0.0931	0.00397	-0.00866
245	3	0	1	71	-0.006954	-0.007065	-0.04346	-0.01416	0.04965	-0.01704	0.0662	-0.10345	0.01311	0.01329	-0.0229	0.0689	-0.0116	-0.0151	-0.0001147	-0.03802	-0.006916	-0.07983	-0.002111	0.00821	0.0565	0.0356	0.00444	-0.08185	-0.009094	0.03354	-0.002773	0.09485	0.004166	-0.0004094	0.06354	0.02357	0.007996	0.02055	-0.02518	-0.05542	0.02718	-0.004433	0.005665	-0.0406	0.02202	-0.02617	0.08075	-0.007866	-0.03104
246	3	2	1	51	-0.04044	-0.02298	-0.05597	0.002987	0.05566	0.00676	0.0659	-0.1037	-0.01874	-0.01854	-0.03296	0.0811	0.00891	-0.0293	0.005943	-0.01339	-0.012825	-0.0691	-0.006058	-0.02248	0.02437	0.0335	0.003325	-0.07434	0.00434	0.02242	-0.00649	0.0867	0.01131	0.005775	0.0564	0.006836	0.007072	0.01305	0.000797	-0.02376	0.04135	-0.004272	-0.01027	-0.0592	-0.002625	-0.01752	0.0844	0.004395	-0.01683
247	3	2	1	73	-0.0259	-0.007965	-0.0592	-0.04117	0.05658	0.01581	0.0906	-0.0848	0.012	-0.00946	-0.0256	0.064	-0.01256	-0.0462	0.0163	-0.02187	0.00882	-0.0824	-0.014084	0.00864	0.02205	0.0321	0.01296	-0.0815	0.01015	0.03323	-0.006264	0.1054	0.01813	0.006115	0.05652	0.02148	0.01382	0.03043	-0.007694	-0.02934	0.03394	-0.002268	-0.006687	-0.04053	-0.00567	-0.01665	0.07	-0.000349	-0.01171
248	3	1	1	38	-0.01744	-0.01206	-0.05716	-0.02048	0.04666	0.01862	0.07654	-0.09344	0.01519	-0.00552	-0.01959	0.0529	-0.01508	-0.03928	0.012146	-0.02643	0.005573	-0.0831	0.008575	0.01418	0.03873	0.03113	0.004524	-0.08514	-0.01023	0.02263	-0.005222	0.10815	0.00395	-0.014305	0.05588	0.02527	-0.003126	0.00927	-0.01859	-0.03912	0.03119	-0.001033	-0.0003433	-0.0465	-0.00525	-0.01138	0.0776	0.003075	-0.001656
249	3	2	1	53	-0.02724	-0.010735	-0.04572	0.0004766	0.05908	-0.004795	0.0735	-0.0964	0.001166	-0.011826	-0.02295	0.0811	0.01517	-0.04645	-0.0014715	-0.02794	0.003298	-0.0735	-0.00815	-0.02055	0.03842	0.0286	0.001874	-0.0689	-0.004086	0.02576	-0.009964	0.09985	0.0177	0.01272	0.05347	0.01362	0.007645	0.0178	0.005013	-0.0376	0.03427	0.007324	0.002432	-0.04855	-0.00541	-0.0162	0.0803	0.01081	-0.01924
250	3	1	0	50	-0.00804	-0.00813	-0.05978	-0.03116	0.0484	-0.0157	0.068	-0.1189	0.0148	0.0002056	-0.0256	0.0618	-0.008354	-0.03009	0.00977	-0.0363	-0.00787	-0.0741	-0.009254	0.006847	0.05347	0.02458	0.00706	-0.07275	-0.00749	0.02638	0.003555	0.10034	-0.006153	-0.00817	0.06113	0.0254	0.01289	0.0176	-0.0006185	-0.04865	0.02463	0.01329	-0.001342	-0.04907	0.005913	-0.02753	0.08276	0.001906	-0.0202
251	3	2	1	60	0.00299	-0.01787	-0.05313	-0.01492	0.0563	-0.0125	0.06433	-0.0863	0.02293	-0.006275	-0.0239	0.05814	-0.005978	-0.04797	0.00763	-0.0166	-0.01476	-0.0718	-0.001743	0.00425	0.04205	0.03683	-0.007935	-0.0688	0.005722	0.01273	0.001824	0.0979	0.0195	-0.01207	0.0669	0.02333	0.00639	0.00716	-0.01718	-0.0552	0.0289	0.02626	-0.003082	-0.02803	0.00788	0.01222	0.07733	0.01541	-0.01502
252	3	2	1	40	-0.0001582	-0.00523	-0.05582	-0.0347	0.0359	0.006557	0.05246	-0.0929	0.02606	-0.005898	0.00213	0.06384	0.002487	-0.033	-0.004456	-0.01351	-0.0156	-0.07983	0.00871	0.0189	0.02344	0.03418	-0.02359	-0.0562	-0.015594	-0.0006504	0.0003877	0.1148	0.01414	-0.02829	0.0379	0.01143	0.00584	0.01326	-0.02095	-0.05673	0.02885	0.01628	0.01935	-0.03296	0.01523	-0.03119	0.08856	0.03644	-0.00953
253	4	2	1	57	-0.003462	-0.02711	-0.03543	-0.02386	0.0492	0.01442	0.08417	-0.0773	0.0333	-0.00988	-0.01895	0.05295	-0.00554	-0.03983	0.00631	-0.02002	0.00847	-0.06506	0.002625	0.002047	0.03955	0.02223	-0.01688	-0.04	0.0007696	0.01797	0.000935	0.1117	0.01666	-0.006752	0.04965	0.04477	0.01628	0.004307	-0.00698	-0.0523	0.01715	0.01935	0.02484	-0.05725	0.007175	-0.01567	0.0633	0.02643	-0.01387
254	3	0	1	65	-0.02248	-0.00781	-0.0631	-0.007435	0.05908	-0.01238	0.0828	-0.07544	-0.00116	-0.01127	-0.036	0.06287	-0.01616	-0.0425	0.02531	-0.02177	0.00584	-0.06192	-0.01607	-0.01007	0.01582	0.03134	0.01119	-0.05963	-0.001654	0.0265	-0.00907	0.1006	0.01675	0.004173	0.05945	0.0229	0.00973	0.01449	-0.01132	-0.02864	0.03177	-0.005074	-0.00493	-0.04324	0.00864	-0.00737	0.0843	0.01291	0.00598
255	3	2	1	52	-0.01808	-0.03674	-0.05746	-0.0151	0.04684	0.00868	0.0715	-0.10156	0.003021	-0.01071	-0.04156	0.0667	-0.00791	-0.05093	0.012085	-0.01736	0.006367	-0.0732	-0.006355	-0.0132	0.04346	0.0415	0.003542	-0.075	0.00976	0.02962	-0.02171	0.09064	0.01566	0.01071	0.06027	0.012825	0.01273	0.01727	-0.00199	-0.02716	0.0322	-0.00633	0.002617	-0.0641	-0.002127	-0.00851	0.0679	0.01309	-0.011894
256	4	0	1	50	-0.01958	-0.006615	-0.05243	-0.03041	0.03278	0.00879	0.08453	-0.09344	0.02907	-0.00688	-0.01614	0.052	0.002533	-0.05075	0.015045	-0.0319	-0.00885	-0.0789	-0.005573	-0.0001223	0.03778	0.04312	-0.013756	-0.05145	0.002266	0.0196	-0.012474	0.10925	0.0334	-0.006516	0.0381	0.01408	0.01269	0.00634	-0.005947	-0.04156	0.0201	0.03537	0.006874	-0.0477	-0.000913	-0.0185	0.07275	0.02686	-0.02449
257	3	2	1	48	-0.02895	-0.02255	-0.04752	-0.02863	0.02519	-0.001407	0.06836	-0.0782	0.02667	-0.01617	-0.03336	0.05038	-0.007412	-0.0721	-0.00602	-0.012535	0.0172	-0.0928	0.01201	-0.0158	0.047	0.02483	-0.002327	-0.0979	-0.01904	0.0396	0.01756	0.11145	0.03053	-0.006195	0.06137	0.01216	-0.00559	0.015495	-0.0306	-0.04828	0.01756	0.0182	0.004166	-0.04498	-0.03085	-0.002289	0.1021	-0.00971	0.006237
258	4	2	1	71	-0.008255	-0.01063	-0.05588	-0.02611	0.04352	-0.0001117	0.06604	-0.1026	0.01674	-0.006157	-0.02486	0.0685	-0.01368	-0.02417	0.00822	-0.01962	-0.01478	-0.0791	-0.01377	0.01497	0.04318	0.0335	-0.00634	-0.0685	-0.01544	0.01802	0.002344	0.1081	0.01976	-0.00687	0.06183	0.03156	0.006195	0.02213	-0.00848	-0.04556	0.03394	0.009834	0.010254	-0.04282	0.01545	-0.04004	0.0924	0.02522	-0.01672
259	3	1	1	46	-0.03214	-0.02032	-0.0518	-0.007305	0.04254	0.00957	0.07385	-0.09045	0.00916	0.00947	-0.01672	0.0603	-0.00828	-0.0407	0.0165	-0.01468	0.005016	-0.07135	-0.01575	-0.009	0.02869	0.0337	0.02196	-0.0771	0.002232	0.02525	-0.01662	0.09344	0.01631	-0.00565	0.0455	0.003687	0.005787	0.01796	-0.005722	-0.02559	0.05106	0.0034	-0.0175	-0.03427	-0.01165	-0.00814	0.0884	-0.003483	-0.003859
260	3	0	1	71	-0.01744	-0.02382	-0.05566	-0.00931	0.04446	0.001359	0.0607	-0.0784	0.009674	-0.002502	-0.03035	0.0481	-0.00485	-0.04346	0.002197	-0.01945	0.003523	-0.0828	-0.01124	-0.0308	0.03128	0.01591	-0.002563	-0.0768	0.005413	0.0281	-0.01038	0.0923	-0.002193	-0.009995	0.0388	0.01334	0.01363	0.00989	-0.007324	-0.04245	0.02156	0.0179	-0.003967	-0.02965	-0.01091	-0.02048	0.09375	0.0172	0.000983
261	4	1	1	57	-0.003155	-0.01139	-0.057	-0.02423	0.04556	0.003065	0.0746	-0.0951	0.0222	0.001798	-0.01959	0.05804	-0.00205	-0.03607	-0.00512	-0.0368	0.01058	-0.097	0.00784	0.0134	0.0461	0.0288	0.01747	-0.09595	-0.005085	0.01111	-0.00466	0.105	-8.6e-05	-0.01704	0.0604	0.01862	0.003244	0.01614	-0.013214	-0.04858	0.0152	-0.01135	0.01659	-0.03073	0.0018635	-0.02545	0.08594	-0.02022	-0.003325
262	3	2	1	42	-0.00876	-0.01927	-0.05414	-0.012886	0.05173	0.002266	0.07697	-0.08856	-0.001669	-0.00784	-0.0214	0.0488	-0.0009413	-0.02855	-0.00431	-0.02321	-0.005787	-0.0571	0.005936	0.00804	0.02902	0.04095	-0.008026	-0.07513	-0.004517	0.00724	0.00445	0.0962	0.010345	-0.002802	0.053	0.0169	0.003277	0.02623	-0.001148	-0.04477	0.02975	0.01252	0.012024	-0.0524	0.000627	-0.02109	0.0736	0.02988	-0.02522
263	3	3	0	62	-0.01854	-0.001225	-0.05765	-0.01936	0.0462	-0.002874	0.0723	-0.0945	0.02086	-0.002901	-0.03091	0.05667	-0.004814	-0.03992	0.00818	-0.03516	-0.002186	-0.0718	0.01046	0.00913	0.0548	0.0335	0.002691	-0.07733	0.00458	0.0164	-0.0003493	0.0886	0.00656	-0.00559	0.0691	0.01901	0.006638	0.02364	0.0004466	-0.05093	0.02965	0.01205	0.0129	-0.04422	0.01778	-0.01438	0.0792	0.01201	-0.01845
264	3	0	1	49	-0.03568	-0.01235	-0.04498	-0.01794	0.0257	0.01868	0.05658	-0.0767	0.01694	-0.02452	-0.00901	0.0661	5.24e-05	-0.05402	-0.000504	-0.01105	-0.01502	-0.0661	-0.002558	0.009735	0.02914	0.02066	-0.00759	-0.0808	-0.01467	0.02884	0.0016	0.10333	0.01953	-0.006603	0.0315	-0.00761	-0.00447	0.02336	-0.02342	-0.0464	0.00921	0.02605	-0.008736	-0.04065	0.01999	-0.01511	0.07874	0.02812	-0.02199
265	3	2	1	32	-0.01901	-0.01183	-0.04883	-0.011314	0.05426	0.00948	0.0717	-0.10474	-0.007	-0.00195	-0.03745	0.04538	-0.002928	-0.02043	0.0112	-0.00841	-0.004654	-0.0723	-0.023	-0.01163	0.01677	0.01545	0.00819	-0.07434	-0.0101	0.007763	-0.02907	0.0959	0.01201	0.0007772	0.063	0.02069	-0.004425	0.03214	-0.02943	-0.02272	0.03476	-0.010605	-0.01197	-0.05936	-0.01293	-0.01868	0.0862	0.004818	-0.01752
266	3	2	1	74	0.00779	0.0056	-0.0553	-0.02246	0.03833	-0.007195	0.0626	-0.0769	0.00821	-0.00885	-0.02158	0.04874	-0.00999	-0.04785	-0.013885	-0.03598	-0.002039	-0.0641	0.01323	0.008286	0.02773	0.0313	-0.01084	-0.0523	-0.00586	0.01804	-0.004536	0.07996	0.00873	-0.01332	0.06018	0.02191	0.00995	0.002962	0.003017	-0.04727	0.002337	0.02322	0.004375	-0.04288	0.01953	-0.002317	0.0772	0.01782	-0.00639
267	4	2	1	69	-0.019	-0.01831	-0.05713	-0.006676	0.0528	0.00927	0.0786	-0.0866	0.02576	-0.00973	-0.02982	0.04834	0.00887	-0.03296	0.007275	-0.01245	-0.0005264	-0.0851	0.01466	-0.01117	0.04016	0.03027	-0.001621	-0.065	0.00435	0.01507	-0.00488	0.10785	0.003836	-0.003157	0.0541	0.02242	0.007427	0.01558	-0.003477	-0.04788	0.02985	0.00599	-0.00855	-0.06046	-0.01093	-0.02325	0.0798	0.00626	-0.00568
268	4	1	1	67	-0.006817	-0.006172	-0.0665	-0.01973	0.04504	0.00753	0.0871	-0.1157	0.006386	-0.003881	-0.0354	0.06012	-0.02153	-0.03952	0.01962	-0.0269	-0.003447	-0.0667	0.0004716	-0.003998	0.04233	0.03104	0.009544	-0.05887	0.001278	0.003735	-0.00601	0.10004	0.004017	-0.007393	0.0705	0.01814	0.00744	0.02109	-0.00983	-0.0343	0.01915	0.01314	0.003681	-0.05872	0.01161	-0.01715	0.0761	0.003149	-0.02856
269	3	2	1	72	0.0005713	-0.011185	-0.04858	-0.0289	0.03433	0.00372	0.08215	-0.10345	0.02075	-0.00326	-0.01634	0.05905	-0.00836	-0.03033	0.001189	-0.02116	0.00833	-0.0797	0.01874	0.00357	0.03915	0.03455	-0.000752	-0.05695	-0.010735	0.01726	0.000873	0.1082	0.01029	-0.01424	0.06256	0.03384	-0.00421	0.01506	-0.02449	-0.05164	0.025	0.01208	0.000443	-0.0631	0.00791	-0.02658	0.0756	0.02876	-0.01817
270	3	2	1	42	-0.01531	-0.02487	-0.05307	-0.02715	0.04297	0.00787	0.0799	-0.101	0.005833	-0.01732	-0.01929	0.05667	-0.01023	-0.04138	0.00815	-0.02579	0.02283	-0.0672	-0.00973	0.001306	0.02805	0.01442	0.0002109	-0.04724	-0.01845	0.02533	-0.02296	0.1109	0.01987	0.006977	0.05222	0.03062	0.00473	0.011955	-0.009346	-0.0383	0.02014	0.01631	0.00457	-0.0507	-0.003418	-0.01585	0.07623	0.007637	-0.005554
271	3	3	0	41	-0.007465	-0.03656	-0.05527	-0.03001	0.01576	0.01499	0.06757	-0.1262	0.0263	-0.01187	-0.01064	0.06714	-0.015366	-0.03925	0.01427	0.003098	0.00813	-0.06744	-0.01613	-0.03754	0.03455	0.02386	-0.01142	-0.05414	-0.0091	0.01949	-0.01671	0.0842	0.01259	-0.00806	0.04355	0.004864	0.007565	-0.01765	-0.00797	-0.04016	0.007576	0.015335	-0.03436	-0.079	0.01698	-0.0144	0.0858	0.03867	-0.03017
272	3	1	1	68	-0.00442	-0.0447	-0.0629	-0.008705	0.01668	-0.01675	0.06964	-0.15	0.003403	0.00564	-0.02391	0.02895	-0.03555	-0.02249	0.03123	-0.03162	-0.001762	-0.05322	-0.01019	-0.02486	0.02817	0.02504	0.014626	-0.06076	0.00361	0.0487	-0.02528	0.08575	0.01153	-0.013214	0.07605	0.003618	-0.02298	0.006218	-0.0216	-0.0351	0.00957	0.001621	-0.0451	-0.06186	0.02094	-0.00888	0.06204	-0.01129	-0.0342
273	3	3	1	46	-0.013535	-0.00924	-0.06775	-0.02713	0.0493	0.004333	0.06506	-0.08044	0.007282	0.00719	-0.0291	0.05347	-0.012985	-0.03378	0.00893	-0.02055	0.001747	-0.0908	-0.012184	0.006824	0.02261	0.02785	0.013374	-0.0852	-0.006203	0.0243	-0.00782	0.11505	0.01029	-0.00695	0.0759	0.01438	-0.00987	0.01446	-0.017	-0.0362	0.03165	-0.01143	-0.01562	-0.0603	-0.0083	-0.01788	0.0826	-0.004677	-0.01256
274	3	0	1	61	-0.006702	-0.005466	-0.03735	-0.02542	0.05	-0.00905	0.0643	-0.109	0.01845	0.000914	-0.0207	0.05518	-0.00761	-0.01814	0.004673	-0.014496	-0.01813	-0.0694	-0.001352	0.01187	0.0365	0.02365	-0.00594	-0.0483	-0.0002618	0.02641	0.008385	0.108	0.00855	-0.01324	0.05392	0.014404	0.004265	0.01255	-0.01636	-0.05725	0.03152	0.0259	-0.001196	-0.0429	0.01246	-0.0315	0.0795	0.0198	-0.02237
275	4	2	0	34	-0.001527	-0.00228	-0.0656	-0.0331	0.04245	0.0004692	0.0609	-0.0993	0.0233	0.01171	-0.01831	0.06058	-0.01043	-0.03108	0.004715	-0.0208	-0.002779	-0.08374	-0.001844	0.013725	0.02806	0.03119	-0.002907	-0.05795	-0.014275	0.01598	-0.00786	0.09326	-0.0001488	-0.02235	0.05902	0.01834	0.012375	0.002455	-0.01988	-0.04822	0.02367	0.02017	-0.005074	-0.0446	0.01491	-0.02698	0.0834	0.007065	-0.02382
276	4	2	1	39	-0.006676	-0.00845	-0.0561	-0.01778	0.04398	-0.006443	0.07764	-0.1043	0.01315	0.002192	-0.02325	0.05923	-0.01234	-0.02835	0.016	-0.02373	-0.01002	-0.08704	0.01221	-0.002663	0.03223	0.0289	0.003239	-0.06192	-0.003796	0.01753	-0.003286	0.0996	0.00927	-0.02255	0.0679	0.02495	0.008606	0.013695	-0.03223	-0.0434	0.04034	0.01851	0.002016	-0.0569	0.002947	-0.0248	0.07983	0.01322	-0.0246
277	3	2	1	53	-0.02647	-0.02089	-0.0338	-0.003172	0.04108	0.01941	0.0681	-0.093	0.0117	-0.0108	-0.02188	0.0641	0.006264	-0.0596	-0.0079	-0.01993	0.01066	-0.06168	0.0089	-0.004555	0.02985	0.02243	0.001032	-0.06714	0.00818	0.02385	0.002958	0.0966	0.005417	-0.00798	0.03418	0.01564	0.01903	0.010254	0.0008774	-0.04138	0.02316	0.02524	0.0108	-0.04813	-0.01541	-0.02042	0.09045	0.02667	-0.007435
278	3	2	1	42	-0.00995	-0.00944	-0.0487	-0.02032	0.0504	-0.000443	0.07556	-0.08386	0.00851	-0.003561	-0.03026	0.0597	-0.004223	-0.03662	0.01083	-0.02655	-0.01313	-0.078	0.00844	0.00644	0.04755	0.02908	0.0049	-0.06744	-0.009445	0.02782	-0.00836	0.0989	0.00879	-0.01407	0.0664	0.01852	0.00586	0.01634	-0.01198	-0.0507	0.035	0.01817	0.00941	-0.04922	0.01053	-0.03497	0.07996	0.012726	-0.02388
279	3	2	1	58	-0.02147	-0.01474	-0.06036	-0.02217	0.05225	0.0007052	0.0666	-0.10205	0.01851	-0.01496	-0.02454	0.05295	-0.01532	-0.04086	0.00817	-0.02133	0.01076	-0.06235	-0.003183	-0.004864	0.05164	0.03366	-0.005177	-0.07947	-0.01564	0.01397	0.003458	0.1192	-0.009674	-0.007343	0.0517	0.00885	0.010414	0.01298	-0.0184	-0.04248	0.01903	0.0197	-0.01134	-0.0482	-0.004223	-0.02777	0.07477	-0.002855	-0.00582
280	4	2	1	65	-0.01429	0.00418	-0.03845	-0.02402	0.0378	-0.01637	0.0697	-0.09314	0.009155	-0.005344	-0.02306	0.05032	-0.01484	-0.03738	0.0006676	-0.02614	0.0001451	-0.0715	0.00902	0.002846	0.0509	0.02966	-0.00648	-0.04633	-0.0079	0.03244	-0.002855	0.086	-0.0002061	-0.01068	0.04123	0.02188	0.004387	0.01662	-0.01247	-0.0612	0.01875	0.0347	0.01062	-0.03345	0.007225	-0.01744	0.0746	0.01411	-0.02716
281	3	0	1	67	-0.004803	-0.01942	-0.05225	-0.01997	0.03772	0.01854	0.0989	-0.11456	0.002407	-0.00948	-0.02466	0.06323	3.9e-06	-0.02986	0.01451	-0.0343	0.01126	-0.0657	-0.008865	0.006912	0.04306	0.0282	0.00567	-0.0453	-0.00192	0.011406	-0.009834	0.0942	0.02472	0.01868	0.04572	0.02014	0.02747	0.014565	0.01413	-0.04047	0.0325	0.01127	0.007866	-0.0437	0.00817	-0.01458	0.06824	0.01802	-0.006348
282	3	1	0	63	-0.02075	-0.0252	-0.03894	-0.0296	0.02785	0.01194	0.1047	-0.0859	0.02237	-0.00594	0.001559	0.0578	-0.008255	-0.06024	0.01015	0.002697	0.00693	-0.0703	0.00392	0.01027	0.04218	0.01869	-0.002954	-0.05093	-0.00206	0.03818	-0.00369	0.10474	0.013275	0.0072	0.03998	0.01607	0.0102	0.0159	-0.0236	-0.04224	0.02681	0.02304	-0.012474	-0.01659	-0.00764	0.00494	0.06055	0.014656	-0.01582
283	3	2	0	64	-0.01695	-0.006897	-0.05536	-0.02577	0.05383	-0.00627	0.0761	-0.1128	0.002554	0.002613	-0.02621	0.05435	-0.00899	-0.03226	0.01036	-0.0242	-0.00192	-0.08136	-0.002686	0.006634	0.03207	0.03464	0.014534	-0.06006	0.000852	0.02989	-0.00671	0.1018	0.00374	0.008385	0.05493	0.01659	0.01718	0.00991	-0.006336	-0.04727	0.02979	0.007065	-0.005955	-0.05054	0.00318	-0.02907	0.07446	-0.01236	-0.01284
284	3	2	1	54	0.00474	-0.011284	-0.04312	-0.03165	0.03546	0.0115	0.0649	-0.0959	0.007774	-0.01788	0.007393	0.05344	-0.0082	-0.01593	0.006386	-0.009575	-0.01967	-0.0651	0.00542	-0.003683	0.0325	0.02382	-0.02019	-0.0351	-0.00625	0.01662	0.00863	0.0961	0.003342	-0.01512	0.03137	0.0225	0.02092	0.00385	-0.02318	-0.05417	0.03093	0.0326	-0.004684	-0.03625	0.01822	-0.03198	0.06744	0.0354	-0.01707
285	4	3	0	58	-0.01749	-0.02118	-0.04617	-0.02016	0.0568	0.01187	0.08374	-0.09406	0.01196	-0.010735	-0.03	0.0541	0.006336	-0.03934	0.00763	-0.01755	0.01141	-0.07697	0.00467	0.01004	0.04126	0.024	0.0008607	-0.0818	0.013855	0.0272	-0.0179	0.1055	0.00739	0.006947	0.05548	0.03117	0.0092	0.02837	0.001625	-0.04785	0.02415	0.00578	0.009575	-0.05347	-0.01666	-0.02206	0.09216	0.01087	-0.0003288
286	4	2	0	47	-0.011	-0.0311	-0.07587	-0.02193	0.04498	0.02554	0.0679	-0.0984	0.00603	-0.001902	-0.03986	0.03995	-0.00949	-0.02829	-0.002125	-0.01913	0.009766	-0.0924	0.00809	0.02652	0.04218	0.02763	-0.00402	-0.08356	-0.007442	0.010704	-0.011665	0.11554	0.02005	-0.013855	0.0632	0.02861	-0.006435	0.006184	-0.02214	-0.0313	0.03226	-0.014244	0.02934	-0.07294	-0.00572	-0.01125	0.0769	-0.005455	-0.008286
287	4	2	1	40	-0.00916	-0.01536	-0.05078	-0.0158	0.0427	0.00787	0.0899	-0.09906	0.01663	0.00476	-0.011765	0.06128	-0.0107	-0.033	0.00812	-0.01692	0.01367	-0.06866	0.02168	-0.001781	0.04843	0.0384	-0.004482	-0.0399	-0.01634	0.00937	-0.009834	0.10175	0.02759	-0.00806	0.04187	0.02792	0.005733	0.0186	-0.00758	-0.04764	0.03476	0.01032	0.03708	-0.06805	0.010544	-0.0217	0.0724	0.02652	-0.00682
288	4	3	0	45	-0.02496	-0.01985	-0.04492	-0.01973	0.0495	0.00927	0.0775	-0.09717	0.009285	0.007137	-0.005817	0.0689	-0.006992	-0.03464	-0.005363	-0.02405	-0.002695	-0.0869	0.02083	0.01197	0.038	0.0357	-0.006756	-0.0751	3.254e-05	0.02669	-0.00868	0.07935	0.02719	-0.01025	0.07184	0.02547	0.00978	0.01348	-0.01617	-0.04886	0.02887	0.00572	0.01108	-0.04422	0.006577	-0.013245	0.06934	0.006725	-0.02733
289	3	2	0	47	-0.006855	-0.0185	-0.0533	-0.03152	0.03973	0.00686	0.07684	-0.0919	0.02283	-0.003788	-0.009094	0.04724	-0.006516	-0.01379	0.007	-0.009895	-0.01413	-0.0783	0.01134	0.01642	0.04227	0.0378	-0.006065	-0.03897	-0.0232	0.02167	-0.002766	0.1066	0.02124	-0.02281	0.04565	0.0369	0.002247	0.01428	-0.01287	-0.05255	0.01616	0.003757	0.02353	-0.05405	0.01823	-0.03207	0.07776	0.02988	-0.013985
290	4	2	1	45	-0.01097	-0.002443	-0.0519	-0.01765	0.03928	0.003338	0.08124	-0.0777	0.01865	0.002733	-0.0202	0.06445	0.00205	-0.05148	0.006878	-0.01765	0.005943	-0.07446	0.0077	0.003963	0.03326	0.03323	-0.003365	-0.05756	-0.00924	0.01628	-0.01555	0.10187	0.02054	-0.01678	0.05087	0.0076	-0.002686	0.01559	-0.00866	-0.0346	0.04514	0.013336	0.011475	-0.04803	-0.004044	-0.01999	0.08545	0.00621	-0.00506
291	3	0	1	56	-0.009094	-0.01799	-0.03041	-0.02328	0.0286	0.01461	0.0803	-0.09796	0.02118	-0.00917	0.0071	0.0653	0.00951	-0.02002	-0.003643	-0.005222	0.0062	-0.07184	0.001918	0.01895	0.01724	0.02075	-0.014275	-0.0429	-0.01039	0.01076	-0.003113	0.11206	0.02434	-0.02379	0.04102	0.01627	0.00401	0.00789	-0.02095	-0.04852	0.02011	0.01611	0.01079	-0.05933	0.011604	-0.02858	0.08453	0.02998	-0.01808
292	4	2	0	51	-0.0207	-0.005543	-0.07166	-0.02477	0.0517	0.01046	0.06464	-0.09924	0.013626	-0.005123	-0.03415	0.05508	-0.0102	-0.03452	0.00803	-0.02148	0.0014515	-0.0851	0.006508	0.01662	0.05502	0.02515	0.008545	-0.0819	-0.002188	0.01872	-0.01509	0.10547	-0.00218	-0.010056	0.05835	0.0216	0.006847	0.0161	-0.005814	-0.0394	0.03015	-0.0006213	0.02478	-0.06036	0.00237	-0.01217	0.06726	-0.02551	-0.01599
293	3	2	0	51	-0.015	-0.000935	-0.04156	-0.00534	0.01516	-0.001218	0.0991	-0.0971	0.02937	0.006958	-0.003254	0.0599	-0.01642	-0.03375	0.00887	-0.02107	-0.0001829	-0.078	-0.006176	-0.01351	0.0352	0.03333	-0.009415	-0.0353	-0.02255	0.0465	-0.013565	0.0941	0.02325	-0.02263	0.05185	0.012695	-0.006184	0.003052	-0.0306	-0.04956	0.02441	0.02222	-0.004196	-0.0609	0.01174	-0.02086	0.0648	0.01743	-0.02979
294	3	2	1	23	-0.007336	-0.02641	-0.0628	0.004337	0.04932	0.02234	0.0989	-0.075	-0.003593	-0.012634	-0.02115	0.0706	0.002089	-0.0403	0.01159	-0.01084	0.007538	-0.06445	-0.00951	-0.02455	0.02298	0.03732	0.00835	-0.06506	-0.0128	0.0007668	-0.01399	0.1026	0.02661	0.003841	0.039	0.022	0.014114	0.00606	-0.0196	-0.02359	0.03024	0.0163	-0.00772	-0.0568	-0.01179	-0.02647	0.087	0.0317	-0.01422
295	3	2	1	58	-0.01704	-0.01047	-0.06036	-0.006428	0.03998	0.004555	0.0862	-0.1362	0.00909	-0.00501	-0.03625	0.0725	-0.01762	-0.037	0.0167	-0.02168	0.003336	-0.0699	-0.01115	-0.01787	0.04367	0.03653	-0.01081	-0.0583	-0.01417	0.0223	-0.02461	0.0898	0.01862	0.005688	0.05576	0.003868	0.00914	0.01036	-0.001944	-0.04633	0.02422	-0.002607	0.00996	-0.0794	0.01805	-0.0174	0.0653	-0.00787	-0.02277
296	3	2	1	63	0.01222	-0.041	-0.04797	-0.02737	0.04156	0.02336	0.06036	-0.1156	0.02187	0.007362	-0.0266	0.05133	0.003494	-0.013756	-0.009705	-0.01064	-0.00711	-0.0899	0.01534	0.007217	0.0323	0.0229	-0.002718	-0.0695	-0.001131	-0.002157	-0.004673	0.1289	0.008644	-0.02866	0.06555	0.03143	0.002323	0.006985	-0.01799	-0.052	0.0327	0.002127	0.02347	-0.08014	-0.006847	-0.02296	0.0813	-0.004635	-0.0181
297	4	3	0	35	-0.00926	-0.01086	-0.0709	-0.0173	0.061	0.002327	0.0845	-0.1074	0.01428	0.00642	-0.02974	0.0637	-0.02454	-0.04712	0.01862	-0.02968	-0.010086	-0.0734	0.001791	0.010414	0.03784	0.04184	0.01339	-0.0744	0.01324	0.02293	-0.02705	0.0982	0.02014	-0.00454	0.06415	0.02931	0.0091	0.003656	0.00104	-0.04715	0.02187	-0.000989	7.9e-06	-0.0674	0.01755	0.001028	0.06464	-0.01327	-0.0142
298	3	3	1	46	-0.002636	-0.003042	-0.05096	-0.02512	0.04276	0.00367	0.06137	-0.0728	0.0109	-0.00629	-0.01272	0.05487	0.01804	-0.0337	-0.01178	-0.02367	-0.003119	-0.0929	-0.001616	0.0197	0.02744	0.0278	-0.00508	-0.068	-0.02278	0.014626	-0.01058	0.11383	0.02057	-0.01044	0.05356	0.00901	0.00805	0.009735	-0.01296	-0.0518	0.04248	0.01432	0.03094	-0.02818	0.004887	-0.01326	0.09485	0.0082	-0.001491
299	3	1	0	46	-0.02167	-0.01852	-0.04996	-0.004948	0.05804	-0.003574	0.1021	-0.0828	-0.0001345	-0.014015	-0.01912	0.05594	-0.0187	-0.03235	0.01706	-0.01637	0.00915	-0.0728	0.01034	-0.0004203	0.02287	0.02834	0.00602	-0.06323	0.00604	0.03876	-0.00896	0.0866	0.01003	0.002737	0.0475	0.02377	0.008	0.02736	-0.01554	-0.04355	0.02768	-0.0066	-0.01263	-0.0392	0.00373	-0.01152	0.07086	0.01255	0.00467
300	4	0	0	60	-0.01188	-0.005783	-0.05527	-0.0191	0.0488	0.000963	0.08057	-0.0821	0.0185	0.001259	-0.02388	0.0522	-0.01383	-0.0328	0.01813	-0.01692	-0.01106	-0.08167	0.00481	0.00935	0.0342	0.04044	0.01958	-0.0657	0.001698	0.02214	0.002668	0.1092	0.0176	-0.009605	0.06155	0.01188	-0.011696	0.0267	-0.014854	-0.03787	0.0366	0.006397	-0.001374	-0.04675	0.002008	-0.0238	0.07764	0.01399	-0.02016
301	3	2	1	51	-0.02174	-0.01602	-0.05646	-0.02013	0.06396	0.00669	0.0796	-0.08746	0.00828	-0.00459	-0.02972	0.0813	-0.003887	-0.05896	0.01126	-0.003975	-0.002707	-0.06744	-0.01775	-0.006897	0.03214	0.0299	0.011765	-0.06696	0.0009103	0.02345	-0.01543	0.1042	0.012665	0.00973	0.06256	0.009995	0.0005426	0.02269	-0.01025	-0.03265	0.04166	0.01967	-0.01817	-0.0586	-0.00391	-0.02232	0.07697	0.005035	-0.01471
302	3	2	1	52	-0.0288	0.01404	-0.05307	-0.02754	0.04916	0.007385	0.0603	-0.0853	0.004242	0.0007153	-0.02141	0.0687	-0.004005	-0.03943	0.004974	-0.01545	-0.001413	-0.08746	0.00193	0.01901	0.02438	0.02347	0.004734	-0.07666	0.0006895	0.02557	0.004417	0.0922	0.01416	-0.001282	0.0662	0.00397	0.001118	0.02522	-0.03024	-0.0433	0.03937	0.001781	0.002388	-0.0315	-0.0085	-0.013725	0.081	-0.01158	-0.01072
303	3	2	1	60	-0.003265	-0.01912	-0.0452	-0.006523	0.03662	0.01595	0.0759	-0.0966	0.02032	0.0008006	0.00278	0.05896	-0.005215	-0.01311	-0.001166	-0.0206	0.01055	-0.07214	0.01229	0.007355	0.0328	0.03119	-0.006985	-0.0457	-0.0006742	0.02377	0.00692	0.10596	0.02522	-0.00294	0.05157	0.0279	-0.001196	0.02544	-0.009155	-0.04337	0.0227	0.004578	0.00862	-0.07184	0.01519	-0.03357	0.05402	0.02742	-0.03625
304	3	2	1	72	-0.02487	-0.02219	-0.03757	-0.002596	0.0406	-0.004475	0.0748	-0.08246	0.01595	-0.006695	-0.006496	0.0716	-0.002176	-0.0578	0.003424	-0.01061	-0.00927	-0.06024	0.0003223	0.000636	0.03174	0.02707	-0.0007896	-0.05597	0.004017	0.01862	0.00201	0.093	0.0316	0.003778	0.0631	0.02318	-0.001204	0.03073	-0.0059	-0.0451	0.03134	0.02481	-0.00846	-0.0519	0.01329	-0.0068	0.07556	0.03488	-0.007286
305	3	2	1	63	-0.02718	-0.01015	-0.05118	0.00352	0.05444	0.00526	0.09503	-0.08813	0.00919	-0.00734	-0.03262	0.0762	-2.43e-05	-0.04303	0.01967	-0.002073	-0.01154	-0.07684	-0.009285	-0.01465	0.02946	0.02695	-0.0003936	-0.05032	-0.01706	0.0208	-0.01865	0.1176	0.00672	0.00576	0.05017	0.00848	-0.0008516	0.0164	-0.0115	-0.02933	0.0394	0.00851	-0.001923	-0.064	-0.007233	-0.018	0.0748	0.01906	-0.01532
306	3	2	0	45	-0.01575	-0.00482	-0.05353	-0.0138	0.04904	0.00955	0.0672	-0.1006	0.00883	-0.002575	-0.02008	0.0673	-0.01301	-0.04047	0.01816	-0.007397	-0.01002	-0.065	-0.01379	-0.01509	0.03873	0.039	0.000874	-0.0552	-0.01698	0.02768	-0.007343	0.08856	0.004898	0.004982	0.04196	0.00995	0.013435	0.007866	-0.001253	-0.04297	0.0207	0.02245	-0.01697	-0.0543	0.01507	-0.02754	0.07886	0.008255	-0.02794
307	3	2	1	55	-0.0374	-0.01263	-0.0716	-0.005882	0.06036	0.007492	0.075	-0.08307	0.002647	0.0001699	-0.03177	0.0601	-0.00899	-0.04233	0.01493	-0.0159	-0.00507	-0.0714	-0.003038	-0.002298	0.04184	0.02774	0.004913	-0.07306	-0.006454	0.02957	-0.01059	0.09155	0.01639	-0.001438	0.05084	-0.00468	-0.00792	0.02567	-0.004326	-0.0398	0.03522	0.003292	-0.001023	-0.0526	0.01034	-0.006462	0.0797	0.008026	-0.01081
308	4	1	1	65	-0.02136	-0.02649	-0.0765	-0.001398	0.05396	-0.00422	0.0815	-0.09924	0.01484	-0.001109	-0.0303	0.04657	-0.01791	-0.0228	0.02158	-0.02652	-0.002579	-0.0859	-0.01212	-0.01329	0.05844	0.04437	0.01021	-0.0925	-0.01404	0.02307	-0.02289	0.1251	0.01352	-0.02293	0.0802	0.0209	-0.00706	0.007366	-0.02231	-0.03111	0.03442	-0.00939	0.00249	-0.0771	0.001157	-0.01869	0.0721	-0.01816	-0.01326
309	3	2	1	67	-0.02727	-0.002787	-0.06287	-0.0107	0.02383	0.02686	0.06274	-0.06885	0.00607	-0.01851	-0.00936	0.03842	0.01211	-0.03986	0.02051	-0.004986	-0.006252	-0.08246	-0.007393	0.005257	0.03467	0.04218	0.002106	-0.06067	-0.0144	0.03336	-0.003115	0.0976	0.0484	-0.01804	0.02966	-0.01484	-0.01559	0.03546	-0.01602	-0.03076	0.007675	0.00636	0.01852	-0.0574	0.007458	-0.04044	0.06586	-0.013824	-0.002995
310	3	2	0	55	-0.00823	-0.002932	-0.03528	-0.01962	0.05408	0.01123	0.0641	-0.08215	0.03662	-0.00836	0.015	0.0626	-0.002295	-0.02568	0.00495	-0.00898	-0.012085	-0.07477	0.0175	0.007793	0.02722	0.03653	-0.0222	-0.04187	-0.00841	0.0127	0.00551	0.1107	0.02051	-0.004826	0.03595	0.01881	0.01441	0.01595	-0.02153	-0.04956	0.0258	0.01161	0.0244	-0.04984	0.0222	-0.0267	0.06525	0.03708	-0.01753
311	3	2	1	74	-0.012566	-0.02681	-0.04025	-0.01569	0.0429	0.01591	0.0729	-0.096	0.02791	0.008026	0.002522	0.05283	-0.00726	-0.0276	0.012115	-0.001495	-0.01582	-0.07947	0.006466	0.00533	0.02318	0.02026	0.00872	-0.06213	-0.01035	0.03333	0.002928	0.10724	0.00929	-0.01746	0.04828	0.00875	-0.014854	0.02455	-0.03333	-0.03598	0.03748	0.005463	0.00642	-0.05682	0.002676	-0.01406	0.0796	0.02278	-0.01784
312	3	2	1	66	-0.01869	-0.0133	-0.05078	-0.01646	0.0511	0.008934	0.07764	-0.0776	0.03156	0.0057	-0.01508	0.0601	0.005733	-0.02574	0.002626	-0.02103	-0.01304	-0.0792	0.01349	0.005142	0.0459	0.04178	-0.00396	-0.0701	-0.01208	0.001795	0.007114	0.11005	0.01402	-0.02042	0.04803	0.0138	0.007336	0.01588	-0.02074	-0.05197	0.02342	0.02263	0.02654	-0.04788	0.01509	-0.02528	0.0837	0.02632	-0.02013
313	3	0	0	36	-0.01481	0.0011635	-0.06555	-0.0231	0.05847	-0.003338	0.0731	-0.1034	0.006588	0.009094	-0.0315	0.0549	-0.0129	-0.02798	0.01677	-0.02185	-0.012985	-0.0804	0.01628	0.00805	0.03796	0.0405	0.002592	-0.06573	-0.003397	0.01322	-0.013885	0.1027	0.01071	-0.014305	0.0627	0.01921	0.0186	0.01134	-0.00868	-0.05255	0.02371	0.0166	0.007523	-0.05612	0.01909	-0.01845	0.08105	0.00774	-0.02956
314	3	0	0	38	-0.005756	-0.003824	-0.04932	-0.01437	0.057	-0.00286	0.0748	-0.09064	0.015274	-0.00806	-0.00586	0.0806	0.004272	-0.04547	0.007637	-0.007286	-0.00475	-0.03595	-0.01361	-0.02023	0.03406	0.0469	0.00362	-0.05774	-0.0023	0.02338	0.01657	0.109	0.0283	-0.002062	0.03973	0.001138	0.003035	0.014565	-0.002726	-0.0349	0.03857	0.02402	0.00795	-0.0551	-0.0077	-0.0269	0.088	0.003515	-0.00873
315	3	2	1	71	-0.005787	-0.001449	-0.04352	-0.006332	0.02115	0.02533	0.0806	-0.09485	0.00974	0.00369	-0.0206	0.0559	-0.007793	-0.031	-0.007275	-0.01401	0.02324	-0.05237	-0.01149	-0.002012	0.01784	0.0396	-0.00558	-0.02997	-0.0194	0.01248	0.0004396	0.08325	0.03488	-0.00576	0.03262	0.01611	0.007763	0.00478	-0.0005884	-0.03357	0.0251	0.005802	0.01707	-0.05942	0.02005	-0.04675	0.0902	0.03256	-0.01999
316	3	2	1	53	-0.01662	-0.01397	-0.05576	-0.01302	0.0498	0.004704	0.06573	-0.09033	0.011826	0.001386	-0.0037	0.0669	0.004314	-0.0418	0.007763	-0.0191	-0.004288	-0.0746	0.001036	0.00767	0.03476	0.0287	-0.003672	-0.05508	-0.004143	0.01772	0.002415	0.1004	0.01401	-0.02527	0.04724	0.00965	0.002197	0.005936	-0.01614	-0.04822	0.04968	0.01564	0.01567	-0.05978	-0.001972	-0.0301	0.08386	0.006954	-0.014946
317	3	3	0	75	0.01819	-0.01356	-0.04425	-0.0193	0.05652	-0.001022	0.04233	-0.09875	0.02815	0.01494	0.02069	0.04065	0.01608	-0.03464	-0.001666	-0.01492	-0.014336	-0.0566	-0.00852	-0.010666	0.03308	0.01772	0.0174	-0.04718	0.01053	-0.000717	0.00801	0.1037	0.0095	-0.00726	0.014694	0.01102	0.02736	0.002254	-0.02165	-0.05112	0.0462	0.03004	0.01246	-0.03117	0.01921	-0.0006614	0.071	0.03824	-0.004627
318	3	2	0	46	-0.02429	-0.02092	-0.06046	0.00473	0.05716	-0.001562	0.08765	-0.09607	0.00811	-0.01791	-0.02592	0.08167	-0.00105	-0.05664	0.006336	-0.02682	0.00859	-0.0598	-0.01833	-0.01857	0.0413	0.02939	-0.001668	-0.0745	-0.00806	0.00966	-0.015	0.1097	0.00567	0.00519	0.0727	0.01029	0.002083	0.01926	-0.001918	-0.01653	0.0275	0.005737	-0.010925	-0.0617	0.0007596	-0.01003	0.0747	0.00574	-0.0204
319	3	2	0	71	-0.02005	-0.002941	-0.0662	-0.01329	0.04648	0.002779	0.07983	-0.12	0.01834	-0.007412	-0.02678	0.05078	-0.004364	-0.04196	0.003485	-0.02933	-0.002289	-0.07086	-0.007233	-0.0005713	0.04666	0.04483	-0.000848	-0.0871	-0.0153	0.01457	-0.009964	0.1113	0.00383	-0.006783	0.067	0.01342	-0.00955	0.01926	0.0012665	-0.04333	0.02802	0.00472	0.00949	-0.0716	0.01417	-0.00947	0.0724	-0.000676	-0.0238
320	3	2	1	60	-0.02919	-0.01898	-0.05667	-0.01147	0.04327	0.01686	0.083	-0.0894	0.00796	-0.009254	-0.02745	0.06885	0.003464	-0.0396	0.01823	-0.00833	-0.005276	-0.07104	-0.0068	-0.0061	0.01067	0.03314	0.01677	-0.0736	0.00398	0.01826	-0.00522	0.10486	0.01624	-0.0005183	0.05548	-0.005337	0.001436	0.01572	-0.01513	-0.0325	0.0348	-0.0002074	-0.00871	-0.05392	-0.010185	-0.01101	0.07416	0.01345	-0.01941
321	3	0	1	43	-0.01779	-0.01755	-0.05826	-0.004852	0.04846	0.01585	0.083	-0.07983	0.02455	-0.007324	-0.003798	0.0666	0.001556	-0.02744	0.01889	-0.01457	0.006645	-0.07776	0.01399	0.01196	0.02638	0.0311	-0.006264	-0.04218	0.003963	0.02219	-0.01987	0.10504	0.0383	0.0004685	0.06042	0.03235	0.003006	0.0356	-0.01631	-0.0381	0.03488	-0.001692	0.02087	-0.0621	0.002548	0.001817	0.0686	0.02766	-0.01413
322	3	2	1	58	-0.0217	-0.01368	-0.0672	-0.00657	0.06006	0.0126	0.0791	-0.0778	-0.001858	0.00653	-0.02573	0.0542	0.001286	-0.02843	0.02373	-0.01537	-0.001549	-0.08704	-0.011795	-0.005768	0.03793	0.04486	0.014824	-0.0715	-0.001124	0.02713	-0.0219	0.112	0.01694	0.001081	0.0648	0.0253	-0.001435	0.03108	-0.010895	-0.02444	0.04227	-0.01495	0.0004344	-0.06052	-0.007637	-0.02477	0.08075	-0.01319	-0.01569
323	3	1	1	54	-0.01949	-0.01296	-0.07025	-0.007965	0.056	0.00619	0.0567	-0.1048	0.01497	0.01285	-0.0186	0.0538	-0.02542	-0.012924	-0.00684	-0.03061	-0.00353	-0.1075	-0.0097	0.006058	0.04004	0.02396	0.02135	-0.0978	-0.008095	0.02304	-0.0156	0.1193	0.02257	-0.01462	0.0661	0.01633	0.01584	-0.004562	-0.02908	-0.035	0.03506	-0.01165	-0.00448	-0.05524	0.01425	-0.01246	0.07526	-0.03308	-0.02115
324	3	2	1	63	-0.03198	-0.01514	-0.06934	0.0001363	0.0401	0.01953	0.08997	-0.0893	0.0085	-0.009224	-0.03079	0.06165	-0.01796	-0.02354	0.02322	-0.0088	-0.00795	-0.0698	-0.00897	-0.014534	0.03983	0.03445	-0.006317	-0.04666	-0.004364	0.02391	-0.0002424	0.113	0.01762	-0.007492	0.04315	0.0109	0.00236	0.01222	-0.01706	-0.04498	0.03204	0.0081	-0.00642	-0.0697	0.0228	-0.01599	0.06903	-0.000882	-0.01541
325	3	2	1	57	-0.007618	-0.009766	-0.05783	-0.02354	0.0255	0.001972	0.0664	-0.1012	0.02502	-0.009766	0.006554	0.06494	-0.02026	-0.06238	0.01416	-0.008545	-0.004436	-0.06506	0.003672	0.00741	0.02084	0.03078	0.005386	-0.05038	-0.00814	-0.001674	-0.02574	0.0921	0.01683	-0.00391	0.05298	0.006027	0.02504	-0.004776	-0.0177	-0.04184	0.03534	0.0224	-0.00646	-0.0625	0.01129	-0.006363	0.06464	0.003462	-0.01062
326	3	2	0	55	-0.0167	-0.01396	-0.05063	-0.03123	0.04083	-0.001468	0.05942	-0.08923	0.00732	0.001796	0.001826	0.06195	-0.00961	-0.01765	0.006866	-0.010635	-0.0183	-0.0764	-0.003817	0.03026	0.0411	0.02725	-0.011955	-0.0451	-0.01602	0.02657	-0.0002375	0.1125	0.01631	-0.02028	0.04593	0.01634	0.0003746	0.007538	-0.02184	-0.05814	0.03104	0.01668	0.004337	-0.03815	0.021	-0.02791	0.0665	0.00923	-0.02824
327	3	2	1	66	-0.01392	-0.01542	-0.05685	-0.04547	0.03708	0.00849	0.0818	-0.09	0.02142	-0.0006175	-0.02203	0.06052	-0.008644	-0.04413	0.010506	-0.004417	-0.010475	-0.0742	-0.00897	-0.01183	0.03616	0.02069	-0.0134	-0.0455	-0.01137	0.01804	-0.007206	0.1062	0.02425	-0.01772	0.05124	0.00839	-2.67e-05	0.0109	-0.02089	-0.05365	0.01452	0.02287	-0.009895	-0.0529	0.01079	-0.02924	0.0649	0.01432	-0.0264
328	3	0	0	55	0.001178	-0.00766	-0.0648	-0.03604	0.03683	0.001816	0.0752	-0.0994	0.02255	0.0004165	-0.01404	0.0575	-0.006493	-0.02116	0.01462	-0.012856	-0.00662	-0.0757	0.005646	0.003756	0.02048	0.04184	-0.00827	-0.05194	-0.01631	0.0004828	-0.01324	0.11475	0.02379	-0.0238	0.05237	0.00956	-0.0006833	0.00591	-0.01753	-0.03958	0.02165	0.003746	0.005592	-0.0789	0.007473	-0.012985	0.0824	0.0056	-0.01392
329	3	3	1	63	-0.005775	-0.007385	-0.0621	-0.01212	0.0495	-0.000623	0.0792	-0.09076	0.003983	0.00787	-0.02383	0.0702	-0.00794	-0.02376	0.00501	-0.03302	-0.005905	-0.0777	0.003069	-0.0003104	0.05573	0.03403	0.00829	-0.06256	-0.012146	0.02397	-0.00821	0.1027	0.02544	0.003845	0.0651	0.02109	0.01101	0.01974	-0.01363	-0.0482	0.02171	-0.00302	0.002207	-0.05075	0.02438	-0.0186	0.07574	0.01095	-0.01942
330	3	2	1	48	-0.02896	0.01139	-0.0501	-0.01813	0.045	0.0071	0.05893	-0.0938	0.00937	0.00837	-0.01509	0.04285	0.02339	-0.02298	0.00956	-0.02914	-0.03293	-0.0787	-0.01329	0.007416	0.04626	0.03918	0.009674	-0.08484	-0.01462	0.01496	-0.00782	0.09247	0.03033	-0.005417	0.07275	0.010796	0.003178	0.02908	-0.0047	-0.03763	0.04	-0.00965	0.04117	-0.05295	0.00401	-0.04602	0.07904	-0.00572	-0.011566
331	3	3	1	67	-0.01282	-0.01199	-0.04846	-0.0302	0.03677	-0.004936	0.0794	-0.0926	0.01436	-0.0001717	-0.002754	0.05853	0.0004003	-0.02402	0.01406	-0.003841	-0.010025	-0.0729	-0.01926	0.005997	0.04572	0.01944	-0.005863	-0.07886	-0.01836	0.02324	0.002598	0.0872	0.01256	-0.006935	0.05566	0.003897	0.001834	0.02675	-0.02002	-0.0485	0.01883	0.03067	0.0133	-0.0302	0.02411	-0.0379	0.07434	0.01822	-0.01717
332	3	3	1	49	-0.01425	0.001199	-0.03284	-0.011536	0.03342	-0.0003834	0.05475	-0.0815	0.01493	0.01797	0.02795	0.03876	0.00918	-0.03415	0.0115	-0.026	-0.02457	-0.0755	-0.02002	-0.0174	0.03522	0.02757	0.00816	-0.0423	-0.00779	0.02643	0.00907	0.09784	0.0442	-0.013794	0.04218	-0.00333	0.0001487	0.0338	-0.0384	-0.04315	0.0274	0.0323	0.03342	-0.0459	0.00328	-0.04712	0.07263	0.02501	-0.01194
333	3	3	1	71	-0.02748	0.00765	-0.05206	-0.00931	0.03394	0.01581	0.07007	-0.07385	0.009865	-0.004047	-0.00939	0.05087	0.01808	-0.05475	0.01201	-0.02193	-0.01698	-0.0801	-0.01461	0.00949	0.0299	0.0452	0.01036	-0.07587	0.00435	0.02612	-0.014465	0.11255	0.0459	-0.010895	0.0517	0.01088	-0.008194	0.02818	-0.00741	-0.01955	0.02367	0.001516	0.02687	-0.05463	-0.0001638	-0.02757	0.06824	-0.007587	-0.003052
334	3	2	1	74	-0.02963	0.004353	-0.04633	-0.00822	0.0287	0.00807	0.06055	-0.0875	-0.02399	-0.007244	-0.01249	0.04922	0.015396	-0.02945	0.01797	-0.01779	-0.01784	-0.0913	-0.00957	0.004173	0.04883	0.02696	0.001785	-0.0717	-0.02194	0.01994	-0.01336	0.0899	0.02228	-0.02715	0.06128	0.006054	-0.002121	0.01863	-0.00923	-0.0363	0.04153	0.005177	0.03696	-0.05096	0.013664	-0.05872	0.0766	0.006397	-0.0009036
335	3	0	1	52	-0.02356	0.00736	-0.05032	-0.002138	0.0421	-0.00934	0.06116	-0.08276	-0.009315	0.01414	-0.02486	0.0407	0.01234	-0.0371	0.007206	-0.0348	-0.00853	-0.0816	0.00688	-0.002542	0.05304	0.03857	0.005585	-0.08716	-0.02557	0.02005	-0.0222	0.0926	0.02061	-0.02362	0.07263	0.003704	-0.009544	0.0335	-0.01819	-0.03113	0.04947	-0.01263	0.02402	-0.05292	0.004745	-0.0445	0.0764	-0.01959	-0.01375
336	3	0	0	43	-0.02808	0.014206	-0.04547	-0.02777	0.03964	0.01688	0.06384	-0.07385	0.02213	-0.007084	-0.0094	0.04672	0.02374	-0.04544	0.01639	-0.02097	-0.01695	-0.08	-0.00591	0.00931	0.02875	0.0496	-0.0001234	-0.0684	-0.00553	0.0243	-0.004093	0.1025	0.03595	-0.01032	0.057	0.003807	0.001011	0.0181	-0.002764	-0.03693	0.03244	0.001744	0.04413	-0.0656	-0.001185	-0.02667	0.0756	-0.01348	0.00406
337	3	0	1	61	-0.02109	-0.004166	-0.0782	-0.01584	0.04956	-0.006195	0.07404	-0.07855	0.000679	-0.003632	-0.007244	0.0579	0.01406	-0.049	0.02109	-0.03078	-0.014015	-0.0714	-0.01933	-0.003956	0.02606	0.04788	0.01595	-0.0779	0.002409	0.03008	-0.006702	0.0931	0.03207	-0.002716	0.0606	0.003157	-0.005013	0.02005	0.002035	-0.02016	0.02904	-0.010635	0.00799	-0.04718	0.005833	-0.0393	0.07	-0.02126	-0.01872
338	4	2	1	50	-0.02512	0.02126	-0.05075	-0.01506	0.0484	-0.01503	0.0581	-0.08923	0.004925	0.00769	-0.02258	0.03882	0.01056	-0.0365	0.01154	-0.03574	-0.0209	-0.0843	-0.01698	0.01357	0.0499	0.0415	0.014084	-0.0745	-0.01002	0.02972	-0.02414	0.09625	0.01991	-0.01045	0.06366	0.004433	0.012085	0.0171	-0.00541	-0.03708	0.04547	-0.00741	0.03113	-0.04657	0.01411	-0.0315	0.07166	-0.02208	-0.001952
339	3	2	0	45	-0.03265	0.005913	-0.07275	-0.00521	0.03735	0.006073	0.073	-0.0962	0.00146	0.001067	-0.02592	0.0569	0.01996	-0.03864	0.02205	-0.010994	-0.01096	-0.08344	-0.01794	-0.005615	0.0461	0.03998	0.013855	-0.08514	-0.00976	0.0171	-0.0188	0.10455	0.03952	-0.007313	0.0721	0.010056	-0.007904	0.02084	-0.007423	-0.011505	0.04755	-0.02095	0.011246	-0.04752	0.014915	-0.03952	0.07056	-0.02524	0.004562
340	3	1	0	68	-0.01656	0.01465	-0.0486	-0.015076	0.0373	-0.00716	0.07916	-0.09033	0.002743	0.00681	-0.0183	0.0396	0.01657	-0.0212	0.02063	-0.02371	-0.001893	-0.08795	-0.006042	-0.008286	0.06137	0.042	-0.001026	-0.0737	-0.009	0.0332	-0.01651	0.1136	0.03232	-0.006195	0.0666	0.01026	-0.01465	0.015335	-0.01002	-0.02417	0.03564	-0.00978	0.01936	-0.0631	0.01712	-0.05457	0.05585	-0.018	-0.02374
341	3	1	0	60	-0.0212	0.01505	-0.06757	-0.02673	0.02136	-0.02565	0.0826	-0.0999	1.276e-05	0.0198	-0.03394	0.04965	-0.02545	-0.0418	0.02959	-0.01776	-0.0003629	-0.06525	-0.01113	-0.01404	0.0548	0.04623	-0.02802	-0.06647	-0.00932	-0.003345	-0.0316	0.0819	0.01247	-0.02386	0.0615	-0.0002942	0.01578	0.02129	-0.00442	-0.04932	0.0359	0.01276	-0.03745	-0.07	0.00791	-0.01947	0.06076	-0.05148	-0.0459
342	4	0	1	50	-0.03111	0.0004592	-0.0586	0.00686	0.04758	0.01927	0.06726	-0.07465	0.0008574	-0.0001885	-0.01339	0.05832	0.01913	-0.05304	0.01023	-0.01784	-0.012985	-0.0727	-0.01311	-0.007206	0.02635	0.04453	0.00838	-0.0631	0.00441	0.0322	-0.00253	0.08154	0.04602	-0.002048	0.05536	0.00503	0.01142	0.03096	0.004147	-0.01865	0.03595	-0.01724	0.02148	-0.05164	0.0001631	-0.02528	0.08044	-0.002	0.002916
343	3	3	1	73	-0.016	-0.007004	-0.03693	-0.02795	0.05606	-0.001066	0.0685	-0.0849	0.02727	-0.004375	-0.004036	0.0628	0.005264	-0.03464	0.009125	-0.00744	-0.01152	-0.0809	0.004856	0.00529	0.04138	0.03119	-0.01604	-0.06775	-0.014725	0.02234	0.003857	0.11426	0.01395	-0.001109	0.06128	0.013664	-0.00575	0.02698	-0.01401	-0.05005	0.02148	0.01278	0.002552	-0.03464	0.00352	-0.03113	0.0714	0.01665	-0.02405
344	3	2	1	65	-0.02602	-0.009125	-0.0363	-0.02661	0.03555	0.01093	0.0685	-0.07385	0.01025	-0.004524	-0.01004	0.0666	0.0002577	-0.0566	-0.00333	-0.00822	-0.01312	-0.0693	-0.007294	0.01106	0.03574	0.02728	0.002005	-0.0569	-0.00664	0.02391	-0.01014	0.09393	0.01834	-0.002695	0.0566	0.0003405	0.003712	0.01764	-0.01791	-0.04782	0.03287	0.01499	0.005226	-0.0404	0.0145	-0.015495	0.08276	0.02394	-0.02338
345	4	0	1	65	-0.02625	-0.01942	-0.05566	-0.004528	0.0611	0.01633	0.07416	-0.0669	0.00805	-0.003443	-0.02777	0.07153	-0.001407	-0.04456	0.01949	-0.01031	-0.00449	-0.0726	-0.01706	-0.001498	0.02332	0.03198	0.0003107	-0.0675	-0.02013	0.01859	-0.01162	0.1265	0.007607	-0.0145	0.05264	0.02827	-0.0004363	0.02339	-0.02257	-0.02455	0.03418	0.0176	0.001309	-0.0568	-0.013336	-0.0335	0.0872	0.013245	-0.00869
346	3	2	1	48	-0.01028	-0.006126	-0.03069	-0.02336	0.05145	0.01339	0.07434	-0.0756	0.02785	0.00965	0.003338	0.0627	-0.0019	-0.0446	0.01978	-0.01232	-0.003822	-0.08167	-0.0006223	0.01429	0.03906	0.0331	0.002672	-0.0571	0.003439	0.04022	-0.005318	0.09796	0.03049	4.7e-05	0.03732	0.005062	0.000786	0.0415	-0.015526	-0.05222	0.02191	0.01926	0.01072	-0.02246	-0.005253	-0.01761	0.07	0.01802	-0.02255
347	3	0	0	47	-0.02808	-0.004986	-0.0412	-0.02248	0.04337	0.0009	0.085	-0.0858	0.003456	-0.00922	-0.0241	0.07104	0.004864	-0.04758	0.01214	-0.02138	0.0101	-0.07056	-0.01055	0.003885	0.04803	0.03882	0.001563	-0.06537	-0.00714	0.02736	-0.01063	0.1059	0.00906	-0.002289	0.04523	0.01714	0.01059	0.03186	-0.005795	-0.02914	0.03836	-0.0002985	0.01345	-0.03867	-0.005653	-0.0364	0.07697	0.00838	-0.01314
348	3	2	0	52	0.00713	-0.01404	-0.01947	-0.02617	0.03317	0.00863	0.03604	-0.08417	0.02988	-0.00598	0.03079	0.0689	0.005196	-0.0298	0.002607	0.00258	-0.005302	-0.07245	-0.02008	-0.01167	0.02835	0.02379	-0.00883	-0.04996	0.000614	0.02031	0.003185	0.1152	0.01596	-0.009125	-0.000772	0.007553	0.0266	-0.000858	-0.02489	-0.05466	0.03354	0.0313	0.003918	-0.012375	0.0016165	-0.02548	0.0843	0.0459	0.002506
349	3	1	1	22	-0.01874	-0.02087	-0.05106	-0.005234	0.06207	0.02153	0.0978	-0.0784	0.0265	0.007812	-0.0244	0.06226	0.004196	-0.0355	0.02797	-0.006023	0.01895	-0.07434	-0.009445	0.01091	0.04175	0.03845	-0.002342	-0.0642	-0.00578	0.01656	-0.022	0.11694	0.02582	-0.005753	0.04596	0.02916	-0.004772	0.02911	-0.013794	-0.03308	0.042	0.006474	0.02298	-0.05725	-0.003845	-0.01857	0.0777	0.0245	-0.01437
350	3	3	1	57	-0.02087	-0.005154	-0.0501	-0.001845	0.0393	0.000245	0.0883	-0.089	0.000945	0.001	-0.01674	0.07056	0.0002842	-0.03375	0.00411	-0.01036	0.001585	-0.06305	0.001873	-0.00499	0.03384	0.03375	-0.01643	-0.05267	-0.00853	0.01239	-0.01516	0.1057	0.03117	-0.015335	0.04352	0.004696	0.001628	0.0077	-0.02232	-0.0472	0.03375	0.0176	0.01271	-0.05573	0.01562	-0.02498	0.0829	0.02507	-0.02185
351	3	2	0	36	-0.03482	0.00251	-0.03506	-0.02155	0.0435	0.00802	0.05426	-0.07837	0.0126	0.00909	-0.007217	0.05005	0.02231	-0.04633	0.01176	-0.03104	-0.03247	-0.07855	-0.001817	0.001784	0.0371	0.04395	-0.0005183	-0.07965	-0.0258	0.01659	-0.005833	0.10223	0.02737	-0.00596	0.0616	0.01018	0.000611	0.03784	-0.01133	-0.04645	0.0406	0.01134	0.0376	-0.0436	-0.002607	-0.04428	0.087	0.003012	-0.0028
352	3	2	0	67	-0.03162	-0.01086	-0.04782	-0.0305	0.05048	0.007584	0.0903	-0.084	0.02374	0.002468	-0.02464	0.0682	-0.00906	-0.0381	0.01654	-0.01854	0.004	-0.086	-0.00464	0.008064	0.0508	0.04266	0.001575	-0.0845	-0.010666	0.03214	0.0002388	0.116	0.011955	-0.005135	0.06696	0.01312	-0.014915	0.02618	-0.01336	-0.0466	0.0327	-0.001017	0.001261	-0.0478	-0.01186	-0.0181	0.08234	-0.00711	-0.01921
353	3	2	1	43	-0.00929	-0.00577	-0.0488	-0.02826	0.04416	-0.02098	0.0692	-0.1088	0.03093	-0.002707	-0.001278	0.07574	-0.00644	-0.03235	0.02463	-0.02797	-0.01291	-0.05878	-0.01449	-0.01077	0.0575	0.03745	-0.00739	-0.07513	-0.01277	0.02959	-0.006256	0.0957	0.008675	-0.01776	0.0591	0.00797	0.0003088	0.02257	-0.0213	-0.03928	0.02876	0.02068	-0.012276	-0.01537	-0.003422	-0.03415	0.0887	-0.01019	-0.013725
354	3	1	1	41	-0.0221	-0.02072	-0.0679	-0.01701	0.05853	0.010506	0.08563	-0.0775	0.009605	0.007103	-0.03506	0.0693	-0.007233	-0.0429	0.02368	-0.01772	0.0135	-0.07556	-0.0086	0.003273	0.0432	0.03308	0.00974	-0.08673	0.000581	0.02827	-0.01112	0.10474	0.01837	-0.0044	0.0693	0.0152	-0.009895	0.02672	-0.01268	-0.0281	0.0373	-0.00897	0.00646	-0.04626	-0.003672	-0.006004	0.0806	-0.01072	-0.010284
355	3	0	1	21	-0.011	-0.0174	-0.05618	-0.02928	0.0495	0.000467	0.0764	-0.0782	0.02148	-0.005054	-0.02109	0.05707	0.003906	-0.02927	0.013664	-0.005642	0.007797	-0.0806	-0.002443	0.00581	0.04788	0.03308	-0.007595	-0.05444	-0.01026	0.01355	-0.010025	0.1277	0.0122	-0.01445	0.05975	0.03226	-0.01543	0.0176	-0.02428	-0.0412	0.03003	0.01159	0.01578	-0.05142	0.0058	-0.03537	0.07513	0.007183	-0.01354
356	3	2	0	66	-0.01854	-0.01497	-0.03403	-0.0326	0.02667	0.01247	0.0922	-0.1049	0.007614	-0.00797	-0.00096	0.0719	-0.0165	-0.02565	0.01034	-0.001211	0.03026	-0.05667	-0.02159	0.01125	0.0172	0.02922	-0.02167	-0.01736	-0.014435	0.01952	-0.01904	0.1089	0.03574	0.011246	0.01642	0.02884	0.02438	0.02994	-0.01965	-0.03128	0.01823	0.02646	0.001914	-0.0492	0.01828	-0.0311	0.06757	0.02957	-0.0207
357	4	2	0	59	-0.02289	0.01396	-0.05405	-0.02493	0.0511	-0.008575	0.07825	-0.08704	0.01089	-0.0007706	-0.01805	0.0417	0.004375	-0.04605	0.01305	-0.02954	-0.01105	-0.0823	-0.0134	0.006336	0.05304	0.04147	0.01894	-0.072	-0.00618	0.02438	-0.006107	0.0953	0.02405	-0.0061	0.0599	0.02469	0.00296	0.02615	-0.00501	-0.02791	0.03583	-0.01033	0.03198	-0.05817	0.000545	-0.03003	0.05588	-0.03223	-0.001241
358	3	2	1	63	-0.02597	-0.00581	-0.0746	-0.010216	0.04745	0.0046	0.0886	-0.1083	0.00416	0.01205	-0.02917	0.06012	-0.0247	-0.02873	0.02322	-0.02606	0.01283	-0.0725	-0.01269	0.007298	0.0393	0.04514	0.008705	-0.0693	0.003986	0.02158	-0.02713	0.0942	0.02254	-0.007534	0.0659	0.01428	0.01044	0.01257	-0.01325	-0.03708	0.02357	-0.01132	-0.001065	-0.07904	0.019	-0.005672	0.0643	-0.015175	-0.02094
359	4	2	0	63	0.00154	-0.01217	-0.06384	-0.02046	0.06125	-0.006027	0.0712	-0.07837	0.02855	0.00869	-0.0224	0.06714	0.004982	-0.02312	0.01852	-0.01973	-0.001308	-0.06198	-0.0148	-0.00326	0.04688	0.04016	-0.00882	-0.0729	-0.01964	0.00891	-0.004845	0.1193	0.01226	-0.02475	0.05402	0.02576	-0.002024	0.00822	-0.01643	-0.04495	0.04315	0.0263	0.01912	-0.05865	0.01727	-0.03357	0.08374	0.01611	-0.00826
360	3	0	1	65	-0.011925	-0.02632	-0.0687	-0.001576	0.03268	-0.00242	0.07227	-0.08325	0.01029	-0.02	-0.01614	0.0743	-0.00763	-0.05862	0.01898	-0.015434	0.012	-0.0614	-0.00843	-0.02626	0.03235	0.0416	0.00229	-0.07056	-0.003357	0.02582	-0.02777	0.0993	0.02788	0.001425	0.04575	0.01796	-0.005943	0.01657	-0.01953	-0.02167	0.0213	0.0251	-0.009796	-0.05792	-0.01351	-0.01668	0.0852	0.012856	-0.00907
361	3	2	0	71	-0.01602	-0.01539	-0.0534	-0.004066	0.0433	0.01892	0.1039	-0.1022	0.01892	0.00835	-0.015465	0.0805	-0.01956	-0.02943	0.02808	-0.01857	0.02579	-0.06287	-0.01889	0.00711	0.03738	0.03534	-0.01094	-0.04074	-0.007275	0.0173	-0.02094	0.09924	0.02866	-0.011185	0.0559	0.02106	0.004208	0.0204	-0.0082	-0.03278	0.01286	0.01087	-0.007164	-0.05966	0.02446	-0.02751	0.0631	0.003412	-0.01956
362	3	2	1	70	-0.02939	-0.02216	-0.0482	0.003279	0.06415	0.01921	0.09064	-0.077	0.01145	0.005367	-0.03397	0.05966	-0.002443	-0.036	0.01805	-0.0201	0.00968	-0.07227	-0.00828	-0.0118	0.04224	0.03598	-0.002348	-0.06726	0.01061	0.02327	-0.01541	0.1058	0.0314	0.003473	0.06213	0.02142	0.005474	0.0258	-0.00528	-0.03867	0.03564	-0.002712	0.02232	-0.05548	-0.0006495	-0.005936	0.08057	0.00798	-0.01204
363	3	2	1	45	-0.00434	-0.02684	-0.02788	-0.003952	0.03613	0.011284	0.06995	-0.0871	0.00892	-0.002949	0.00726	0.07025	-0.00647	-0.0184	0.0136	-0.01883	-0.00243	-0.05902	-0.010574	-0.007725	0.02283	0.02562	-0.006145	-0.05035	-0.005707	0.010605	0.004734	0.1156	0.04257	0.003458	0.03214	0.01445	0.003864	0.02003	-0.02377	-0.05023	0.02795	0.02356	0.013756	-0.0485	0.02698	-0.02838	0.0814	0.04694	-0.0248
364	3	3	1	56	-0.02275	-0.00681	-0.03845	-0.03021	0.0533	0.001365	0.0717	-0.0689	0.02817	0.01307	-0.01073	0.0723	0.004604	-0.04947	0.009315	-0.002138	-0.0089	-0.07043	0.001356	0.01756	0.02983	0.02872	-0.00751	-0.05832	-0.0096	0.02005	-0.01651	0.10596	0.0157	-0.00919	0.04312	0.01552	-0.00784	0.01104	-0.02757	-0.04858	0.03668	0.02138	0.01787	-0.02556	-0.003435	-0.03012	0.082	0.02768	-0.00797
365	4	2	1	39	-0.02733	-0.007935	-0.0646	-0.01307	0.0463	0.012566	0.0757	-0.09845	0.010445	-0.001308	-0.02817	0.05545	-0.01431	-0.02711	0.009964	-0.0282	0.001357	-0.0716	0.003334	0.006424	0.04587	0.0412	-0.0089	-0.06854	-0.00622	0.01582	-0.02095	0.0959	0.02525	-0.01022	0.0609	0.02095	0.009315	0.010475	-0.0201	-0.04294	0.0381	0.01614	0.01253	-0.06433	0.01979	-0.01255	0.0757	0.01735	-0.01863
366	3	0	1	58	-0.02045	-0.00602	-0.06757	-0.01842	0.0441	-0.006443	0.0813	-0.0966	0.01778	0.011604	-0.0369	0.05756	-0.011505	-0.02618	0.01633	-0.02477	0.012924	-0.0787	-0.00699	-0.001322	0.05466	0.03806	0.002077	-0.081	-0.00982	0.02519	-0.00779	0.11	0.00778	-0.01361	0.07086	0.01848	-0.01261	0.01689	-0.01717	-0.05017	0.0366	-0.003572	0.006382	-0.0699	0.00754	-0.02544	0.0832	-0.01622	-0.01881
367	3	0	1	52	-0.0362	-0.01715	-0.07074	-0.000121	0.05316	0.007	0.0799	-0.09705	0.0004377	0.00888	-0.034	0.05338	-0.02888	-0.0382	0.01463	-0.02046	0.01133	-0.0726	-0.0125	0.00269	0.06476	0.0403	-0.00083	-0.0777	0.0004077	0.0352	-0.02112	0.10486	0.02518	-0.011894	0.064	0.008316	0.001485	-0.000614	-0.01422	-0.03111	0.0306	-0.001816	0.01312	-0.05164	0.01239	-0.00785	0.069	-0.02553	-0.004272
368	3	1	1	49	-0.01974	-0.0072	-0.05188	-0.02185	0.04953	0.008865	0.0752	-0.08026	0.012405	0.00618	-0.0243	0.05743	-0.002323	-0.0383	0.01091	-0.01729	-0.004883	-0.08124	-0.00746	0.011055	0.02692	0.03726	0.002848	-0.0718	0.000584	0.02696	-0.00776	0.11066	0.03537	-0.00189	0.0684	0.01797	0.001441	0.0316	-0.00961	-0.04	0.0467	0.001674	0.00744	-0.05142	-0.01231	-0.01942	0.0826	0.014694	-0.02063
369	3	1	1	47	-0.02446	-0.01843	-0.04303	-0.004295	0.04456	0.00907	0.0962	-0.0987	0.0113	0.007442	-0.0166	0.05463	-0.01297	-0.0229	0.01463	-0.01496	0.0005984	-0.06104	-0.014175	0.00833	0.0618	0.0324	-0.01326	-0.06995	-0.000778	0.03772	0.000956	0.1024	0.01335	-0.009964	0.0495	0.01192	0.00671	0.0122	-0.01495	-0.0518	0.02896	0.009315	0.00956	-0.04718	0.01854	-0.02246	0.05756	0.02185	-0.02977
370	3	1	1	61	0.00253	-0.02913	-0.04358	-0.01869	0.01886	0.03677	0.0621	-0.1072	0.01625	-0.00428	-0.03073	0.0646	0.01022	-0.02931	0.005417	0.005325	0.0203	-0.0745	-0.02725	0.000867	0.02228	0.02206	-0.0209	-0.0575	-0.01863	0.02011	-0.01584	0.1312	0.04718	0.007866	0.04602	0.02591	0.00545	0.0007496	-0.01161	-0.04382	0.00939	0.00471	0.001294	-0.0631	0.0158	-0.03278	0.0785	0.01614	-0.01744
371	4	2	0	50	-0.0304	-0.0074	-0.0594	-0.010704	0.04996	0.01956	0.0746	-0.0844	0.005276	-0.002665	-0.0316	0.0781	-0.002726	-0.04138	0.02116	-0.01953	0.000894	-0.05774	-0.010994	-0.003004	0.0289	0.04623	0.005756	-0.0638	0.00043	0.01517	-0.0174	0.095	0.02664	0.00925	0.0559	0.0151	0.002726	0.02539	-0.003382	-0.02644	0.0353	0.01361	0.01892	-0.05612	0.003717	-0.02403	0.0798	0.01624	-0.01286
372	3	2	1	44	-0.01053	-0.0094	-0.04666	-0.02884	0.04483	0.004284	0.07556	-0.0941	0.02403	0.00677	-0.00864	0.06174	-0.01973	-0.01805	0.01356	-0.0095	-0.01723	-0.0725	-0.007248	0.00828	0.03833	0.0397	-0.000164	-0.04575	-0.005474	0.01499	-0.00763	0.1168	0.04742	-0.01521	0.04886	0.02408	-0.006588	0.01573	-0.03033	-0.04483	0.03445	0.01297	0.004593	-0.05176	0.01184	-0.03354	0.0751	0.02916	-0.03384
373	3	2	1	62	-0.0258	-0.02382	-0.05188	-0.01029	0.05157	0.01107	0.0798	-0.0867	0.00399	-0.00941	-0.02747	0.0873	-0.0009613	-0.06165	0.01819	-0.01478	-0.00211	-0.05615	-0.0201	-0.01724	0.0314	0.03928	0.00753	-0.07166	-0.00291	0.01675	-0.010475	0.09985	0.02911	0.004284	0.04385	0.0081	0.008965	0.02266	-0.0069	-0.032	0.02983	0.01833	-0.005054	-0.04752	-0.007168	-0.018	0.0859	0.01069	-0.0153
374	3	2	1	69	-0.006706	-0.01794	-0.04062	-0.01894	0.0495	-0.005104	0.08246	-0.0872	0.01967	0.005856	-0.008	0.0638	-0.002443	-0.02892	0.002563	-0.01505	-0.00986	-0.06396	-0.004025	0.008965	0.04465	0.04004	-0.00792	-0.04745	-0.01215	0.023	0.001168	0.111	0.02884	-0.00768	0.03702	0.022	-0.00932	0.02115	-0.02138	-0.04376	0.02243	0.01869	0.005325	-0.04395	0.014786	-0.03217	0.0735	0.0261	-0.02072
375	4	2	0	70	-0.01773	-0.005455	-0.0694	2.074e-05	0.0367	0.03047	0.07587	-0.07587	0.00579	-0.01613	-0.01808	0.04095	0.02438	-0.0512	0.0253	-0.00821	-0.002514	-0.0728	-0.00783	-0.01364	0.0288	0.0433	0.00873	-0.05606	-0.005955	0.03162	-0.01703	0.0957	0.04626	-0.001805	0.04623	0.010765	0.004124	0.02824	-0.006977	-0.01178	0.0262	-0.01959	0.00931	-0.0684	-0.003937	-0.04794	0.06586	-0.00684	-0.002743
376	3	2	1	72	-0.02328	-0.01554	-0.05704	-0.008644	0.04926	0.00552	0.08716	-0.0823	0.012184	0.007523	-0.0152	0.0703	-0.004704	-0.0346	0.00706	-0.02509	0.02179	-0.0733	-0.00458	0.01965	0.04773	0.02089	-0.012764	-0.05652	-0.00010186	0.01906	-0.01752	0.1186	0.03632	-0.004463	0.04633	0.02531	0.0004222	0.0269	-0.0205	-0.03833	0.0318	0.00782	0.02193	-0.04224	0.02068	-0.0338	0.06494	0.01566	-0.02696
377	3	2	0	57	-0.01694	-0.005676	-0.04834	-0.028	0.04028	-0.00513	0.07794	-0.08984	0.02824	-0.004734	-0.01834	0.05695	-0.001256	-0.03522	0.00937	-0.02153	-0.01078	-0.0808	0.006523	0.0124	0.05542	0.0361	-0.0024	-0.0674	-0.00865	0.01567	-0.007378	0.1094	0.01814	-0.00951	0.0706	0.02863	0.002161	0.02032	-0.01682	-0.05573	0.03467	0.01965	0.02257	-0.0492	0.01831	-0.01714	0.0834	0.00885	-0.02441
378	3	2	1	62	-0.01657	-0.01788	-0.05814	-0.003208	0.02489	0.005707	0.0914	-0.1146	0.007523	-0.005962	-0.01114	0.06586	-0.007996	-0.0355	0.01624	-0.02797	0.00937	-0.0614	-0.01344	-0.02377	0.01617	0.03084	-0.00995	-0.04892	-0.01772	0.02586	-0.0286	0.1137	0.03207	-0.00862	0.0335	0.002647	0.01895	0.01281	-0.01322	-0.0276	0.03818	0.00526	-0.003584	-0.0787	0.01634	-0.02525	0.06555	0.02557	-0.03836
379	3	2	1	76	-0.0177	-1.8e-06	-0.0753	-0.01127	0.05933	0.02272	0.0772	-0.08264	0.007175	0.00598	-0.01993	0.0759	-0.00774	-0.0382	0.02444	-0.01071	0.008705	-0.0624	-0.02547	0.01084	0.02763	0.05023	0.003778	-0.0534	-0.000615	0.01284	-0.02988	0.1035	0.02025	-0.003387	0.05063	0.007595	-0.007534	0.02576	-0.0002532	-0.02802	0.02995	0.001167	0.002884	-0.06036	-0.002687	-0.01361	0.0754	-0.01643	-0.01845
380	4	2	1	62	-0.003778	-0.00873	-0.06555	-0.00722	0.04657	0.00358	0.0865	-0.0968	0.02022	0.002842	-0.02365	0.04987	-0.01956	-0.02528	0.02507	-0.027	0.00437	-0.0739	-0.000498	-0.01267	0.05765	0.0362	0.001874	-0.05804	-0.005825	0.02785	-0.01015	0.1176	0.01314	-0.002712	0.04575	0.012276	0.002522	0.015015	-0.01994	-0.0447	0.02199	0.01701	0.00688	-0.0534	0.01477	-0.02718	0.07605	0.001503	-0.02197
381	3	1	0	63	-0.007027	-0.00525	-0.04825	-0.02266	0.0353	-0.00549	0.07336	-0.0861	0.02972	-0.0002923	-0.02515	0.0769	-0.002459	-0.03943	-0.00139	-0.0227	-0.01233	-0.0655	-0.006596	0.0103	0.04764	0.032	-0.00641	-0.0722	-0.0139	0.01049	-0.001251	0.1014	0.007545	-0.00585	0.0547	0.0103	-0.006012	0.006504	-0.00729	-0.0508	0.01489	0.02055	0.001897	-0.0478	0.012215	-0.02536	0.09247	-0.0004642	-0.02287
382	3	2	0	34	-0.01573	-0.03296	-0.02982	-0.01692	0.04175	0.007275	0.0928	-0.0724	0.03674	-0.002584	0.002247	0.05972	0.010925	-0.03326	0.00802	0.006973	0.0127	-0.07043	-0.001391	-0.0006166	0.0186	0.02444	-0.01573	-0.0562	-0.0023	0.02132	0.01241	0.10114	0.00776	-0.01133	0.0318	0.013565	-0.004246	0.02094	-0.01724	-0.04193	0.02542	0.02565	0.00353	-0.04285	-0.0008373	-0.01392	0.0725	0.03372	-0.01268
383	3	1	1	71	-0.01668	-0.01602	-0.04886	-0.018	0.03088	0.01332	0.07074	-0.1035	0.010086	-0.001706	-0.02766	0.05252	-0.00356	-0.03244	0.005417	-0.03308	0.00562	-0.0772	0.003218	0.006157	0.04977	0.03595	0.004414	-0.0847	0.00348	0.013275	0.000986	0.096	0.02129	-0.0015135	0.05927	0.02562	0.008736	0.017	0.00865	-0.05994	0.02583	-0.00902	0.02687	-0.048	0.01152	-0.02165	0.0897	0.004913	-0.00674
384	4	3	0	63	-0.02388	-0.00976	-0.06665	-0.014206	0.04855	0.00905	0.07007	-0.0827	0.008896	-0.00607	-0.01883	0.06793	0.004665	-0.05118	0.01779	-0.01607	0.006805	-0.06647	-0.013565	-0.013626	0.04214	0.04337	-0.003918	-0.07135	-0.007355	0.01947	-0.01839	0.1017	0.00931	0.0006857	0.0499	0.015434	-0.002172	0.01604	-0.00632	-0.03482	0.03012	0.0228	-0.00461	-0.04987	0.002146	-0.0215	0.0818	0.00151	-0.01218
385	3	2	1	63	-0.01309	-0.01398	-0.05133	-0.02718	0.04514	-0.004093	0.07526	-0.10333	0.0167	0.001477	-0.0288	0.0559	-0.0003264	-0.01999	-0.006878	-0.02174	-0.009895	-0.07355	0.0294	0.002	0.05386	0.03592	-0.001253	-0.07007	-0.00237	0.006893	0.00994	0.098	0.01503	-0.01148	0.0609	0.02649	-0.005608	0.02069	-0.0132	-0.05356	0.02626	0.01837	0.02528	-0.05222	0.00892	-0.02548	0.0802	0.02072	-0.02658
386	3	3	1	47	-0.003235	-0.01429	-0.0692	-0.02603	0.04456	0.001474	0.08844	-0.08844	0.01662	0.003723	-0.03123	0.0528	-0.00498	-0.03824	0.01139	-0.03632	0.005264	-0.0756	-0.012985	-0.003624	0.05032	0.03882	0.000884	-0.0736	-0.01209	0.02844	-0.007713	0.1109	0.02234	-0.00384	0.0667	0.02711	-0.004654	0.018	-0.01304	-0.03976	0.03998	0.003197	0.00863	-0.03793	0.005295	-0.023	0.0758	0.01196	-0.0165
387	3	2	0	54	-0.02036	-0.02162	-0.06	-0.02513	0.05432	0.01066	0.07245	-0.0865	0.01511	-0.00804	-0.0367	0.0519	-0.013596	-0.0355	0.01642	-0.001665	0.00593	-0.0768	-0.006836	0.006466	0.03873	0.031	-0.00964	-0.06195	-0.004425	0.01791	-0.01453	0.11646	0.02374	0.001444	0.0566	0.03072	-0.002548	0.01845	-0.01286	-0.03503	0.03056	0.0053	0.01624	-0.0671	0.01092	-0.01791	0.07434	0.001846	-0.011406
388	3	3	0	34	-0.00888	-0.04102	-0.0456	-0.01516	0.0635	-0.00962	0.0761	-0.0846	0.004158	-0.003263	-0.02783	0.06305	0.001729	-0.0535	0.01793	-0.00977	0.01199	-0.05762	-0.00625	-0.01475	0.02582	0.03915	-0.004787	-0.06793	0.006336	0.03069	-0.00211	0.1018	0.02951	-0.0002165	0.06158	0.02649	-1.27e-05	0.01358	-0.02762	-0.03293	0.03503	0.0135	-0.00229	-0.05023	-0.02185	-0.03015	0.0947	0.01191	-0.02211
389	4	1	1	35	-0.0132	-0.01257	-0.0679	-0.02084	0.047	0.00341	0.0634	-0.09644	0.01394	-0.0089	-0.0356	0.0554	-0.009224	-0.02942	0.000831	-0.02884	-0.006466	-0.0867	-0.008	-0.001414	0.02985	0.02698	0.00665	-0.0715	-0.00454	0.02379	-0.01219	0.10956	0.01323	-0.002647	0.05954	0.02126	-0.005913	0.007465	-0.00904	-0.0337	0.03564	0.01241	0.00652	-0.05832	-0.003593	-0.02847	0.08344	0.002436	-0.009995
390	3	0	1	68	-0.004704	-0.02917	-0.05685	-0.03253	0.0613	0.013794	0.0681	-0.0903	0.02278	-0.0002123	-0.02347	0.05862	0.01536	-0.02412	0.01042	-0.00956	-0.006485	-0.0724	-0.002787	0.006004	0.03394	0.0386	0.002743	-0.07404	-0.001582	0.01881	0.005135	0.1136	0.011734	-0.005573	0.05658	0.02898	-0.00867	0.01463	-0.01546	-0.04254	0.03738	0.01768	0.004013	-0.05	-0.001739	-0.03656	0.0878	0.006054	-0.02702
391	3	2	1	62	-0.0378	-0.02994	-0.0367	-0.02348	0.05026	0.002457	0.07007	-0.0874	0.00543	-0.009445	-0.02455	0.0575	0.002968	-0.0408	0.01892	-0.001357	0.00328	-0.0645	-0.006554	-0.00877	0.01984	0.03674	-0.00215	-0.0742	0.0006723	0.02614	0.00989	0.09485	0.027	0.002699	0.04333	0.01404	-0.001388	0.03207	-0.005013	-0.0324	0.02711	0.01889	0.002579	-0.0508	-0.00888	-0.02986	0.09375	0.0159	-0.008896
392	3	2	1	55	-0.02861	-0.00925	-0.04285	-0.01264	0.0509	0.0014105	0.0773	-0.07983	0.01517	-0.01779	-0.02437	0.0614	-0.01518	-0.0458	0.01008	-0.01794	-0.00781	-0.0825	-0.0008106	0.00601	0.03503	0.02629	0.0005755	-0.07825	-0.000833	0.03708	0.01052	0.109	0.01155	0.0003612	0.06323	0.007393	0.005684	0.02718	-0.015045	-0.0378	0.02356	0.02211	-0.003576	-0.04147	-0.003534	-0.02565	0.0883	0.005146	-0.0114
393	3	2	1	62	-0.01187	-0.009056	-0.0648	-0.0237	0.04578	-0.00849	0.0805	-0.0998	-0.001837	-0.004242	-0.03384	0.068	-0.00823	-0.02008	0.004707	-0.0367	-0.00584	-0.0808	-0.0008564	0.002377	0.0441	0.0337	0.01196	-0.07996	-0.007687	0.02295	-0.002434	0.0946	0.0003963	0.00521	0.06274	0.0145	0.004944	0.01695	-0.006393	-0.04803	0.03564	-0.006767	0.006542	-0.05295	0.02051	-0.03757	0.0818	-0.00851	-0.02995
394	3	2	0	43	-0.009026	0.0041	-0.04883	-0.01888	0.02898	-0.009415	0.0684	-0.104	0.0164	-0.01338	0.004543	0.06464	-0.03644	-0.0379	0.014305	-0.02313	0.0096	-0.044	0.003517	-0.0203	0.005524	0.04114	-0.00939	-0.02019	-0.001788	0.0252	-0.006207	0.0726	0.02208	-0.001337	0.01523	0.0303	0.03723	0.004208	0.00448	-0.02902	0.010475	0.04837	-0.01797	-0.04184	0.0439	-0.007023	0.047	0.0342	-0.0187
395	4	2	1	74	-0.02318	-0.01634	-0.04733	-0.006157	0.06256	0.011086	0.0803	-0.0891	0.01761	-0.001881	-0.01738	0.05542	0.008934	-0.0347	0.02013	-0.01317	-0.000994	-0.0781	-0.00471	-0.004322	0.04053	0.03223	-0.005024	-0.06198	-0.002342	0.02132	-0.005264	0.10864	0.01566	-0.00863	0.0465	0.01402	1.8e-06	0.02933	-0.00928	-0.03293	0.0343	0.0114	0.001484	-0.03894	-0.00763	-0.02188	0.0824	0.00633	-0.0223
396	3	3	1	63	0.003572	-0.002188	-0.06055	-0.009346	0.04153	-0.01846	0.06976	-0.09357	-0.0005355	0.003239	-0.01695	0.08057	-0.01706	-0.05566	0.0128	-0.02731	0.002424	-0.05197	-0.01092	-0.0032	0.0333	0.04288	0.002592	-0.05518	0.006157	0.03366	-0.0166	0.0723	-9.304e-05	-0.00967	0.0503	0.007835	0.013275	0.002647	-0.00981	-0.0485	0.02806	0.02013	-0.00808	-0.04227	0.01877	-0.01662	0.0783	0.00879	-0.01272
397	3	2	0	29	-0.01671	-0.00333	-0.0751	-0.02252	0.05615	-0.00459	0.07025	-0.0881	0.00207	-0.00369	-0.03345	0.0579	-0.013016	-0.03384	0.01956	-0.02686	0.005123	-0.0787	-0.002796	0.00166	0.0466	0.0338	0.01413	-0.08484	-0.0001632	0.02141	-0.006294	0.10126	0.013275	-0.005238	0.0785	0.02664	-0.007458	0.02577	-0.00804	-0.02902	0.02501	-0.00813	0.00816	-0.04895	-0.0002449	-0.0211	0.0846	-0.01171	-0.002424
398	3	2	1	62	-0.02946	-0.01376	-0.0766	-0.02126	0.0481	0.000193	0.08374	-0.0895	0.01391	-0.001084	-0.03098	0.05157	-0.007767	-0.03183	0.01839	-0.03162	0.006657	-0.0861	-0.00786	-0.003193	0.05072	0.04282	0.0176	-0.0976	-0.0074	0.02492	-0.01294	0.1265	0.005375	-0.00783	0.084	0.03235	-0.02652	0.02773	-0.011955	-0.02661	0.03436	-0.01648	-0.00246	-0.05127	-0.00681	-0.02469	0.0712	-0.02435	-0.0164
399	3	2	1	40	-0.00446	-0.007336	-0.05438	-0.03058	0.04263	-0.003336	0.08606	-0.0996	0.02364	0.0015335	-0.02357	0.0562	0.005165	-0.027	0.004635	-0.01859	0.01275	-0.06775	-0.00951	0.00792	0.0484	0.0325	-0.01545	-0.06046	-0.002947	0.01566	-0.002794	0.1151	0.02242	-0.006935	0.06088	0.01627	-0.003828	0.010254	-0.013374	-0.0461	0.02583	0.0087	0.00869	-0.05612	0.009636	-0.03084	0.0776	0.008095	-0.02249
400	3	2	1	46	-0.0257	-0.012886	-0.05072	-0.0134	0.0636	-0.0003896	0.0747	-0.0806	0.01047	0.0019045	-0.01979	0.0773	-0.001071	-0.04785	0.006577	-0.02792	-0.008705	-0.07416	-0.00755	-0.001212	0.04034	0.04816	0.003834	-0.0833	-0.0005016	0.02986	-0.004665	0.09753	0.001132	0.00606	0.0626	0.01683	0.00815	0.02803	-0.003756	-0.039	0.02943	0.001893	0.0002067	-0.03714	-0.001161	-0.02611	0.08307	-0.0011015	-0.0204
401	3	3	1	69	-0.014084	-0.010895	-0.0449	-0.003036	0.0351	0.003918	0.08405	-0.09796	0.0091	-0.00821	-0.007072	0.0758	-0.002401	-0.02185	0.004677	-0.01032	-0.01262	-0.05603	-0.00675	0.001099	0.03488	0.04892	-0.02039	-0.05255	-0.007725	0.013885	0.001039	0.1064	0.02509	0.004543	0.0362	0.01022	0.0099	0.00697	-0.01395	-0.04285	0.026	0.015045	0.00813	-0.03467	0.02846	-0.02663	0.0798	0.03925	-0.01845
402	3	2	1	54	-0.00384	-0.00912	-0.05807	-0.0352	0.05154	0.011986	0.0671	-0.07355	0.01581	0.007133	-0.01407	0.05276	-0.0045	-0.05313	0.00774	-0.02206	-0.005085	-0.0915	-0.005466	0.00999	0.0369	0.03748	0.01199	-0.0875	-0.01052	0.02943	-0.00824	0.1154	0.002483	-0.007362	0.06003	0.01976	0.005424	0.02644	-0.01399	-0.0398	0.02835	0.001995	-0.00479	-0.02359	-0.000444	-0.01551	0.0741	-0.001822	-0.007298
403	4	3	1	68	-0.001427	-0.01095	-0.0702	-0.01098	0.04385	-0.005142	0.0878	-0.11383	0.0006957	-0.002068	-0.04034	0.0739	-0.01381	-0.03638	0.02356	-0.02512	0.002907	-0.06616	-0.008705	0.006508	0.04874	0.0373	-0.002188	-0.05905	-0.003235	0.01825	-0.01646	0.09344	0.02069	-0.003092	0.06247	0.02135	-0.003464	0.01519	-0.007484	-0.03662	0.0348	0.003063	-0.003132	-0.04538	0.02373	-0.0288	0.0769	0.00854	-0.02187
404	3	2	0	45	-0.007244	0.005966	-0.0479	-0.02591	0.02422	-0.002329	0.05328	-0.06934	0.001553	0.004135	-0.01668	0.0779	-0.00843	-0.04807	0.005054	-0.03592	-0.00821	-0.06085	-0.001556	0.001064	0.04276	0.03842	-0.00054	-0.0904	-0.02884	0.01974	0.007183	0.0946	0.04614	-0.02177	0.0496	0.00918	-0.009384	0.02094	0.001751	-0.0327	0.003983	0.01189	0.010254	-0.0705	0.0003908	-0.03088	0.0923	-0.01012	0.006405
405	3	2	1	61	2.486e-05	0.003382	-0.04022	-0.01143	0.04056	-0.007256	0.06097	-0.07983	0.004997	0.02327	-0.01564	0.0702	0.0002364	-0.0386	0.01848	-0.03836	-0.00924	-0.0569	0.005775	-0.00909	0.06195	0.04507	-0.003662	-0.0896	-0.002577	-0.001647	-0.00728	0.1017	0.0362	-0.01328	0.05737	0.002645	-0.01164	0.01767	0.00951	-0.04236	0.03079	0.01038	0.00915	-0.07104	0.0197	-0.010635	0.0763	-0.007812	-0.003548
406	4	2	0	46	-0.00639	-0.01653	-0.03824	-0.02151	0.0178	-0.0007215	0.06335	-0.1053	0.02113	-0.005657	0.00886	0.05118	-0.007465	-0.01557	0.003736	-0.01329	-0.01222	-0.0696	-0.005512	0.010056	0.0502	0.009514	-0.0208	-0.0679	-0.008934	0.02025	-0.00621	0.0929	0.01959	-0.01974	0.0477	0.01775	0.00492	0.00815	-0.02855	-0.05014	0.02289	0.00851	0.001359	-0.02556	0.01733	-0.02934	0.06506	0.027	-0.01796
407	3	2	0	74	-0.03455	-0.006817	-0.05792	-0.00458	0.05203	0.01271	0.06854	-0.08514	0.001283	-0.01642	-0.02226	0.06445	0.003439	-0.0334	0.02095	-0.01584	-0.01025	-0.0647	-0.00778	-0.00473	0.02032	0.0232	0.003613	-0.0659	-0.004025	0.01299	-0.00877	0.0821	0.01502	0.0006804	0.06354	0.01794	0.002817	0.02449	-0.01625	-0.0224	0.03354	-0.01196	0.002949	-0.04602	-0.00284	-0.03087	0.08813	0.01944	-0.01232
408	4	2	1	55	-0.01651	-0.01231	-0.0526	-0.00975	0.04834	0.00805	0.0645	-0.09	0.00545	-0.00633	-0.01906	0.05362	-0.003143	-0.04074	0.01291	-0.01378	-0.0002304	-0.0661	-0.00752	-0.006866	0.03326	0.02339	-0.00418	-0.07446	-0.0002952	0.02567	-0.01246	0.08	0.01875	-0.005966	0.0726	0.0211	0.01732	0.02129	-0.02394	-0.02832	0.02386	-0.002209	-0.007584	-0.0409	0.001785	-0.02509	0.0884	0.01467	-0.02014
409	3	0	1	70	-0.01613	-0.003933	-0.06635	-0.002275	0.02507	-0.00875	0.0892	-0.10974	0.00953	-0.02295	-0.02422	0.0695	-0.01704	-0.02936	0.02467	-0.012054	-0.01327	-0.0592	-0.03204	-0.01243	0.04208	0.02524	-0.001844	-0.05518	-0.02496	0.02644	-0.02914	0.07056	0.006336	6.276e-05	0.05032	0.001585	0.007404	0.0163	-0.0198	-0.04117	0.01457	0.012764	-0.01552	-0.03452	0.02391	-0.0278	0.08124	-0.003407	-0.02016
410	3	1	1	60	-0.00953	-0.00898	-0.05798	-0.02629	0.04535	-0.01328	0.06635	-0.097	0.01945	-0.004692	-0.01965	0.05923	-0.00896	-0.01857	0.00851	-0.00673	-0.01653	-0.0719	-0.00774	0.00896	0.05716	0.02197	-0.006454	-0.06042	-0.008415	0.02882	0.001901	0.10205	0.02	-0.00936	0.0713	0.00851	-0.0003915	0.02953	-0.02637	-0.04285	0.02446	0.02177	-0.001393	-0.02289	0.005943	-0.03638	0.0764	0.01935	-0.01707
411	3	3	1	22	-0.02849	0.000905	-0.0662	-0.02214	0.05142	-0.006527	0.0647	-0.1108	0.0008116	-0.01083	-0.0329	0.0763	-0.0173	-0.02606	0.009766	-0.02304	-0.01602	-0.06976	-0.01526	0.0155	0.04523	0.0313	0.01298	-0.08826	-0.007427	0.02365	-0.01962	0.09064	0.00836	-0.004406	0.06824	0.006416	-0.002602	0.03062	-0.02087	-0.02989	0.02383	0.0007424	-0.000486	-0.02553	0.007763	-0.03925	0.0794	-0.01237	-0.011116
412	3	0	0	47	0.00074	0.002405	-0.05756	-0.03177	0.04544	-0.02165	0.08	-0.0977	0.0373	-0.003065	-0.00897	0.06015	-0.00935	-0.034	0.01185	-0.009315	-0.007225	-0.0672	0.001743	0.01733	0.05258	0.01865	-0.0014305	-0.05508	-0.01674	0.04114	-0.01059	0.09955	0.004498	-0.011505	0.05524	0.02913	0.004726	0.02689	-0.03784	-0.03766	0.02866	0.010605	-0.005085	-0.02187	0.001225	-0.02682	0.0551	0.00788	-0.01372
413	4	0	0	40	-0.01721	-0.01634	-0.05878	-0.013565	0.0482	0.00482	0.0817	-0.1098	0.003708	0.001564	-0.01924	0.05112	-0.002422	-0.02432	0.000935	-0.03378	0.005455	-0.0753	-0.010864	-0.005833	0.0511	0.01912	0.001359	-0.09186	-0.008255	0.006176	-0.006313	0.0966	0.008736	-0.00742	0.07697	0.010345	-0.005875	0.0225	-0.01817	-0.041	0.03482	0.001397	0.005943	-0.03265	0.02168	-0.02292	0.0631	-0.001107	-0.01947
414	3	2	1	66	-0.01562	-0.001173	-0.0686	-0.02998	0.03244	-0.001898	0.0806	-0.1095	0.00797	0.01365	-0.02672	0.0606	-0.01944	-0.01611	0.007317	-0.03848	-0.00327	-0.0775	-0.02174	0.001595	0.0466	0.02753	0.02066	-0.0891	-0.0133	0.02194	-0.01614	0.104	0.02016	-0.007305	0.0712	0.02855	-0.01391	0.01865	-0.02411	-0.03616	0.02177	-0.01035	0.0001905	-0.042	0.0169	-0.03336	0.06824	0.006325	-0.0171
415	3	2	0	44	-0.03598	-0.008026	-0.04315	-0.01186	0.03745	-0.0004103	0.06696	-0.0944	0.000883	-0.02931	-0.02509	0.07245	0.01345	-0.04727	0.002773	-0.01292	-0.001445	-0.06885	-0.003073	-0.01255	0.03937	0.01718	-0.013245	-0.0792	-0.00674	0.013954	-0.007442	0.0847	0.01423	0.003025	0.0528	0.01451	0.01118	0.01883	-0.005165	-0.03069	0.02464	0.002695	0.00856	-0.0428	0.001721	-0.0236	0.07715	0.01962	-0.00469
[truncated: 162 more rows]
[truncated: 1,491 more columns]

## Sheet: Radiomics
ID	uT	TRG	Gender	Age	Doppler_Adler	original_shape_Elongation	original_shape_Flatness	original_shape_LeastAxisLength	original_shape_MajorAxisLength	original_shape_Maximum2DDiameterColumn	original_shape_Maximum2DDiameterRow	original_shape_Maximum2DDiameterSlice	original_shape_Maximum3DDiameter	original_shape_MeshVolume	original_shape_MinorAxisLength	original_shape_Sphericity	original_shape_SurfaceArea	original_shape_SurfaceVolumeRatio	original_shape_VoxelVolume	original_firstorder_10Percentile	original_firstorder_90Percentile	original_firstorder_Energy	original_firstorder_Entropy	original_firstorder_InterquartileRange	original_firstorder_Kurtosis	original_firstorder_Maximum	original_firstorder_MeanAbsoluteDeviation	original_firstorder_Mean	original_firstorder_Median	original_firstorder_Minimum	original_firstorder_Range	original_firstorder_RobustMeanAbsoluteDeviation	original_firstorder_RootMeanSquared	original_firstorder_Skewness	original_firstorder_TotalEnergy	original_firstorder_Uniformity	original_firstorder_Variance	original_glcm_Autocorrelation	original_glcm_ClusterProminence	original_glcm_ClusterShade	original_glcm_ClusterTendency	original_glcm_Contrast	original_glcm_Correlation	original_glcm_DifferenceAverage	original_glcm_DifferenceEntropy	original_glcm_DifferenceVariance	original_glcm_Id	original_glcm_Idm	original_glcm_Idmn
[truncated: 577 more rows]
[truncated: 63 more columns]
